# Supplementary material for: N-tert-Butyl-2-{2-[2-(4-chloro­phen­yl)-4-hy­droxy-1-(5-methyl­isoxazol-3-yl)-5-oxo-2,5-di­hydro-1H-pyrrol-3-yl]-N-(4-meth­oxy­phen­yl)acetamido}-2-(4-meth­oxy­phen­yl)acetamide methanol monosolvate: single-crystal X-ray diffraction study and Hirshfeld surface analysis
Source: Acta Crystallogr E Crystallogr Commun. 2021 Nov 2;77(Pt 12):1208–12. doi: 10.1107/S2056989021011312 (PMC8647747; doi:10.1107/S2056989021011312)
Supplement: Supplementary file 1 [file e-77-01208-sup1.cif]

##############################################################################
#                                                                            #
# This CIF contains the data in a paper accepted for publication in          #
# Acta Crystallographica Section E. It conforms to the requirements of       #
# Notes for Authors for Acta Crystallographica Section E, and has been       #
# peer reviewed under the auspices of the IUCr Commission on Journals.       #
#                                                                            #
# Full details of the Crystallographic Information File format               #
# are given in the paper "The Crystallographic Information File (CIF):       #
# a New Standard Archive File for Crystallography" by S. R. Hall, F. H.      #
# Allen and I. D. Brown [Acta Cryst. (1991), A47, 655-685].                  #
#                                                                            #
# The current version of the core CIF dictionary is obtainable from          #
# ftp://ftp.iucr.org/pub/cif_core.dic.                                       #
#                                                                            #
# Software is freely available for graphical display of the structure(s)     #
# in this CIF. For information consult the CIF software page                 #
# http://www.iucr.org/resources/cif/software.                                #
#                                                                            #
# This file may be used for bona fide research purposes within the           #
# scientific community so long as proper attribution is given to the journal # 
# article from which it was obtained.                                        #
#                                                                            #
##############################################################################
data_I
_audit_creation_method
;
Olex2 1.3
(compiled 2020.11.12 svn.r5f609507 for OlexSys, GUI svn.r6403)
;
_journal_date_recd_electronic     2021-10-07
_journal_date_accepted     2021-10-27
_journal_name_full     'Acta Crystallographica, Section E'
_journal_year     2021
_journal_volume     77
_journal_issue     12
_journal_page_first     0
_journal_page_last     0
_journal_paper_category     GO
_journal_paper_doi     10.1107/S2056989021011312
_journal_coeditor_code     ZQ2268
_publ_contact_author_name     'Mariia O. Shyshkina'
_publ_contact_author_address
;
Division of Chemistry of Functional Materials, State Scientific Institution
"Institute for Single Crystals" of National Academy of Sciences of Ukraine, 60
Nauky Ave., Kharkiv 61072,
Ukraine
;
_publ_contact_author_email     masha.o.shishkina@gmail.com
_publ_contact_author_fax     ?
_publ_contact_author_phone     ?
_publ_section_title
;\
<i>N</i>-<i>tert</i>-Butyl-2-{2-[2-(4-chlorophenyl)-4-hydroxy-1-(5-\
methylisoxazol-3-yl)-5-oxo-2,5-dihydro-1<i>H</i>-pyrrol-3-yl]-<i>N</i>-(4-\
methoxyphenyl)acetamido}-2-(4-methoxyphenyl)acetamide methanol monosolvate:
single-crystal X-ray diffraction study and Hirshfeld surface analysis
;
loop_
    _publ_author_name
    _publ_author_footnote
    _publ_author_address
    'Shyshkina, Mariia O.' .
;
Division of Chemistry of Functional Materials, State Scientific Institution \
"Institute for Single Crystals" of the National Academy of Sciences of Ukraine,
60 Nauky Ave., Kharkiv 61072,
Ukraine
;
    'Sakhno, Yana I.' .
;
Division of Chemistry of Functional Materials, State Scientific Institution \
"Institute for Single Crystals" of the National Academy of Sciences of Ukraine,
60 Nauky Ave., Kharkiv 61072,
Ukraine
;
    'Radchenko, Oleksandr V.' .
;
Faculty of Chemistry, V.N. Karazin Kharkiv National University, 4 Svobody Sq.,
Kharkiv 61077,
Ukraine
;
    'Shishkina, Svitlana V.' .
;
Division of Chemistry of Functional Materials, State Scientific Institution \
"Institute for Single Crystals" of the National Academy of Sciences of Ukraine,
60 Nauky Ave., Kharkiv 61072,
Ukraine
Faculty of Chemistry, V.N. Karazin Kharkiv National University, 4 Svobody Sq.,
Kharkiv 61077,
Ukraine
;
    'Desenko, Sergey M.' .
;
Division of Chemistry of Functional Materials, State Scientific Institution \
"Institute for Single Crystals" of the National Academy of Sciences of Ukraine,
60 Nauky Ave., Kharkiv 61072,
Ukraine
;
    'Chebanov, Valentyn A.' .
;
Division of Chemistry of Functional Materials, State Scientific Institution \
"Institute for Single Crystals" of the National Academy of Sciences of Ukraine,
60 Nauky Ave., Kharkiv 61072,
Ukraine
Faculty of Chemistry, V.N. Karazin Kharkiv National University, 4 Svobody Sq.,
Kharkiv 61077,
Ukraine
;
_publ_section_synopsis
;
The molecular and crystal structures of the title compound,
C~37~H~41~ClN~4~O~8~, which has potential biological activity have been
studied. This compound exists in the crystal phase as a methanol solvate.
;
_chemical_name_systematic
;\
<i>N</i>-<i>tert</i>-Butyl-2-{2-[2-(4-chlorophenyl)-4-hydroxy-1-(5-methyl\
isoxazol-3-yl)-5-oxo-2,5-dihydro-1<i>H</i>-pyrrol-3-yl]-<i>N</i>-(4-methoxy\
phenyl)acetamido}-2-(4-methoxyphenyl)acetamide methanol monosolvate
;
_chemical_name_common     ?
_chemical_formula_moiety     'C36 H37 Cl N4 O7, C H4 O'
_chemical_formula_sum     'C37 H41 Cl N4 O8'
_chemical_formula_iupac     'C36 H37 Cl N4 O7, C H4 O'
_chemical_formula_weight     705.19
_chemical_melting_point     ?
_space_group_crystal_system     triclinic
_space_group_name_H-M_alt     'P -1'
_space_group_name_Hall     '-P 1'
loop_
    _space_group_symop_operation_xyz
    'x, y, z'
    '-x, -y, -z'
_cell_length_a     10.3211(7)
_cell_length_b     13.9316(11)
_cell_length_c     15.0269(10)
_cell_angle_alpha     107.179(6)
_cell_angle_beta     100.769(6)
_cell_angle_gamma     109.649(7)
_cell_volume     1843.2(2)
_cell_formula_units_Z     2
_cell_measurement_reflns_used     2243
_cell_measurement_theta_min     3.6270
_cell_measurement_theta_max     24.8200
_cell_measurement_temperature     293(2)
_exptl_crystal_description     plate
_exptl_crystal_colour     colourless
_exptl_crystal_size_max     0.12
_exptl_crystal_size_mid     0.08
_exptl_crystal_size_min     0.04
_exptl_crystal_density_diffrn     1.271
_exptl_crystal_density_meas     ?
_exptl_crystal_density_method     ?
_exptl_crystal_F_000     744
_exptl_absorpt_coefficient_mu     0.159
_exptl_absorpt_correction_type     multi-scan
_exptl_absorpt_process_details
;
(CrysAlisPro; Rigaku OD, 2018)
;
_exptl_absorpt_correction_T_min     0.71831
_exptl_absorpt_correction_T_max     1.00000
_diffrn_ambient_temperature     293(2)
_diffrn_source     'fine-focus sealed X-ray tube'
_diffrn_radiation_type     MoK\a
_diffrn_radiation_wavelength     0.71073
_diffrn_measurement_device_type     'Rigaku Xcalibur, Sapphire3'
_diffrn_measurement_method     '\w scans'
_diffrn_detector_area_resol_mean     16.1827
_diffrn_reflns_number     12120
_diffrn_reflns_av_R_equivalents     0.0623
_diffrn_reflns_av_unetI/netI     0.0835
_diffrn_reflns_theta_min     2.993
_diffrn_reflns_theta_max     25.000
_diffrn_reflns_theta_full     25.000
_diffrn_measured_fraction_theta_max     0.998
_diffrn_measured_fraction_theta_full     0.998
_diffrn_reflns_limit_h_min     -12
_diffrn_reflns_limit_h_max     12
_diffrn_reflns_limit_k_min     -16
_diffrn_reflns_limit_k_max     16
_diffrn_reflns_limit_l_min     -17
_diffrn_reflns_limit_l_max     17
_refine_special_details     ?
_reflns_number_total     6484
_reflns_number_gt     3993
_reflns_threshold_expression     'I > 2\s(I)'
_refine_ls_structure_factor_coef     Fsqd
_refine_ls_matrix_type     full
_refine_ls_R_factor_all     0.0999
_refine_ls_R_factor_gt     0.0632
_refine_ls_wR_factor_gt     0.1504
_refine_ls_wR_factor_ref     0.1802
_refine_ls_goodness_of_fit_ref     0.984
_refine_ls_restrained_S_all     0.986
_refine_ls_number_reflns     6484
_refine_ls_number_parameters     488
_refine_ls_number_restraints     14
_refine_ls_hydrogen_treatment     mixed
_refine_ls_weighting_scheme     calc
_refine_ls_weighting_details
                      'w=1/[\s^2^(Fo^2^)+(0.0804P)^2^] where P=(Fo^2^+2Fc^2^)/3'
_atom_sites_solution_hydrogens     mixed
_atom_sites_solution_primary     ?
_atom_sites_solution_secondary     ?
_refine_ls_shift/su_max     0.000
_refine_ls_shift/su_mean     0.000
_refine_diff_density_max     0.371
_refine_diff_density_min     -0.366
_refine_ls_extinction_method     none
_refine_ls_extinction_coef     .
loop_
    _atom_type_symbol
    _atom_type_description
    _atom_type_scat_dispersion_real
    _atom_type_scat_dispersion_imag
    _atom_type_scat_source
    'C' 'C' 0.0033 0.0016
                         'International Tables Vol C Tables 4.2.6.8 and 6.1.1.4'
    'H' 'H' 0.0000 0.0000
                         'International Tables Vol C Tables 4.2.6.8 and 6.1.1.4'
    'Cl' 'Cl' 0.1484 0.1585
                         'International Tables Vol C Tables 4.2.6.8 and 6.1.1.4'
    'N' 'N' 0.0061 0.0033
                         'International Tables Vol C Tables 4.2.6.8 and 6.1.1.4'
    'O' 'O' 0.0106 0.0060
                         'International Tables Vol C Tables 4.2.6.8 and 6.1.1.4'
_computing_data_collection
;
CrysAlisPro (Rigaku OD, 2018)
;
_computing_cell_refinement
;
CrysAlisPro (Rigaku OD, 2018)
;
_computing_data_reduction
;
CrysAlisPro (Rigaku OD, 2018)
;
_computing_structure_solution
;
<i>SHELXT2014/5</i> (Sheldrick, 2015a)
;
_computing_structure_refinement
;
<i>SHELXL2017/1</i> (Sheldrick, 2015b)
;
_computing_molecular_graphics
;
Mercury (Macrae <i>et al.</i>,  2020)
;
_computing_publication_material
;
<i>OLEX2</i> (Dolomanov <i>et al.</i>,  2009)
;
loop_
    _atom_site_type_symbol
    _atom_site_label
    _atom_site_fract_x
    _atom_site_fract_y
    _atom_site_fract_z
    _atom_site_U_iso_or_equiv
    _atom_site_adp_type
    _atom_site_calc_flag
    _atom_site_occupancy
    _atom_site_disorder_assembly
    _atom_site_disorder_group
    Cl Cl1 0.18482(10) 0.27201(7) 0.45318(8) 0.0879(4) Uani d 1 . .
    O O1 0.1363(2) 0.78835(18) 0.78187(15) 0.0656(6) Uani d 1 . .
    O O2 0.6392(2) 0.97400(15) 0.79614(13) 0.0527(5) Uani d 1 . .
    O O3 0.7446(2) 0.94517(18) 0.63187(18) 0.0595(6) Uani d 1 . .
    H H3 0.741(4) 0.957(3) 0.586(3) 0.083(15) Uiso d 1 . .
    O O4 0.3890(3) 0.87873(18) 0.40675(14) 0.0708(7) Uani d 1 . .
    O O5 0.3359(3) 0.30481(19) 0.15424(18) 0.0802(8) Uani d 1 . .
    O O6 0.0559(2) 0.67660(18) 0.23246(16) 0.0630(6) Uani d 1 . .
    O O7 0.3038(2) 0.61623(18) -0.17618(14) 0.0609(6) Uani d 1 . .
    N N1 0.1951(3) 0.7675(2) 0.70394(18) 0.0612(7) Uani d 1 . .
    N N2 0.4227(2) 0.83021(18) 0.68609(15) 0.0460(6) Uani d 1 . .
    N N3 0.3530(2) 0.72925(16) 0.27770(14) 0.0392(5) Uani d 1 . .
    N N4 0.0835(3) 0.8240(2) 0.19070(17) 0.0490(6) Uani d 1 . .
    H H4 0.152(4) 0.884(3) 0.195(2) 0.074(11) Uiso d 1 . .
    C C1 0.2010(4) 0.8940(3) 0.9544(2) 0.0736(10) Uani d 1 . .
    H H1A 0.128840 0.922066 0.943675 0.110 Uiso calc 1 . .
    H H1B 0.284465 0.949601 1.008583 0.110 Uiso calc 1 . .
    H H1C 0.161991 0.829562 0.968871 0.110 Uiso calc 1 . .
    C C2 0.2440(3) 0.8644(3) 0.8645(2) 0.0546(8) Uani d 1 . .
    C C3 0.3694(3) 0.8946(2) 0.8449(2) 0.0531(8) Uani d 1 . .
    H H3A 0.460502 0.945953 0.888417 0.064 Uiso calc 1 . .
    C C4 0.3337(3) 0.8316(2) 0.74402(19) 0.0434(7) Uani d 1 . .
    C C5 0.5651(3) 0.9051(2) 0.71337(19) 0.0436(7) Uani d 1 . .
    C C6 0.6065(3) 0.8850(2) 0.62320(19) 0.0438(7) Uani d 1 . .
    C C7 0.4959(3) 0.8067(2) 0.54664(19) 0.0432(7) Uani d 1 . .
    C C8 0.3665(3) 0.7620(2) 0.57990(18) 0.0442(7) Uani d 1 . .
    H H8 0.286697 0.776140 0.548349 0.053 Uiso calc 1 . .
    C C9 0.3169(3) 0.6397(2) 0.55535(18) 0.0416(7) Uani d 1 . .
    C C10 0.4071(3) 0.5977(2) 0.5935(2) 0.0537(8) Uani d 1 . .
    H H10 0.496737 0.646313 0.640469 0.064 Uiso calc 1 . .
    C C11 0.3678(3) 0.4858(2) 0.5639(2) 0.0560(8) Uani d 1 . .
    H H11 0.429826 0.458959 0.590555 0.067 Uiso calc 1 . .
    C C12 0.2347(3) 0.4139(2) 0.4940(2) 0.0496(7) Uani d 1 . .
    C C13 0.1416(3) 0.4526(2) 0.4563(2) 0.0562(8) Uani d 1 . .
    H H13 0.051140 0.403604 0.410486 0.067 Uiso calc 1 . .
    C C14 0.1827(3) 0.5653(2) 0.4868(2) 0.0513(7) Uani d 1 . .
    H H14 0.119336 0.591657 0.460966 0.062 Uiso calc 1 . .
    C C15 0.4877(3) 0.7567(2) 0.44215(18) 0.0467(7) Uani d 1 . .
    H H15A 0.441428 0.676778 0.419640 0.056 Uiso calc 1 . .
    H H15B 0.585368 0.777049 0.438053 0.056 Uiso calc 1 . .
    C C16 0.4042(3) 0.7932(2) 0.37513(19) 0.0450(7) Uani d 1 . .
    C C17 0.3430(3) 0.6180(2) 0.24142(18) 0.0396(6) Uani d 1 . .
    C C18 0.2315(3) 0.5338(2) 0.2456(2) 0.0530(8) Uani d 1 . .
    H H18 0.159408 0.548169 0.268223 0.064 Uiso calc 1 . .
    C C19 0.2238(3) 0.4270(2) 0.2165(2) 0.0587(8) Uani d 1 . .
    H H19 0.147233 0.370399 0.219647 0.070 Uiso calc 1 . .
    C C20 0.3309(3) 0.4061(2) 0.1831(2) 0.0555(8) Uani d 1 . .
    C C21 0.4416(4) 0.4902(3) 0.1765(2) 0.0644(9) Uani d 1 . .
    H H21 0.512658 0.475722 0.152511 0.077 Uiso calc 1 . .
    C C22 0.4478(3) 0.5952(2) 0.2053(2) 0.0545(8) Uani d 1 . .
    H H22 0.522867 0.651377 0.200380 0.065 Uiso calc 1 . .
    C C23 0.2286(4) 0.2176(3) 0.1641(3) 0.0916(13) Uani d 1 . .
    H H23A 0.135048 0.201790 0.122460 0.137 Uiso calc 1 . .
    H H23B 0.229750 0.238635 0.231160 0.137 Uiso calc 1 . .
    H H23C 0.247922 0.152986 0.145215 0.137 Uiso calc 1 . .
    C C24 0.2850(3) 0.7726(2) 0.21251(18) 0.0404(6) Uani d 1 . .
    H H24 0.342636 0.852694 0.238280 0.048 Uiso calc 1 . .
    C C25 0.2869(3) 0.7253(2) 0.10845(19) 0.0421(6) Uani d 1 . .
    C C26 0.4104(3) 0.7724(2) 0.0842(2) 0.0512(8) Uani d 1 . .
    H H26 0.491865 0.831257 0.132629 0.061 Uiso calc 1 . .
    C C27 0.4136(3) 0.7330(3) -0.0107(2) 0.0564(8) Uani d 1 . .
    H H27 0.497132 0.764969 -0.025541 0.068 Uiso calc 1 . .
    C C28 0.2927(3) 0.6460(2) -0.0838(2) 0.0475(7) Uani d 1 . .
    C C29 0.1706(3) 0.5974(2) -0.0612(2) 0.0533(8) Uani d 1 . .
    H H29 0.089435 0.538224 -0.109724 0.064 Uiso calc 1 . .
    C C30 0.1692(3) 0.6372(2) 0.03492(19) 0.0494(7) Uani d 1 . .
    H H30 0.086484 0.603566 0.049952 0.059 Uiso calc 1 . .
    C C31 0.1776(4) 0.5334(3) -0.2546(2) 0.0748(11) Uani d 1 . .
    H H31A 0.196560 0.524816 -0.315984 0.112 Uiso calc 1 . .
    H H31B 0.098515 0.554956 -0.254578 0.112 Uiso calc 1 . .
    H H31C 0.152642 0.464518 -0.246083 0.112 Uiso calc 1 . .
    C C32 0.1300(3) 0.7536(2) 0.21472(19) 0.0434(7) Uani d 1 . .
    C C33 -0.0649(3) 0.8177(3) 0.1762(3) 0.0637(9) Uani d 1 . .
    C C34 -0.1035(4) 0.8284(4) 0.2694(3) 0.0987(14) Uani d 1 . .
    H H34A -0.104076 0.767117 0.286450 0.148 Uiso calc 1 . .
    H H34B -0.197859 0.828863 0.259680 0.148 Uiso calc 1 . .
    H H34C -0.033068 0.896180 0.321512 0.148 Uiso calc 1 . .
    C C35 -0.1715(4) 0.7095(3) 0.0922(3) 0.1000(14) Uani d 1 . .
    H H35A -0.140232 0.702183 0.035187 0.150 Uiso calc 1 . .
    H H35B -0.266155 0.709336 0.077334 0.150 Uiso calc 1 . .
    H H35C -0.175204 0.648757 0.111037 0.150 Uiso calc 1 . .
    C C36 -0.0624(5) 0.9159(4) 0.1482(4) 0.1060(15) Uani d 1 . .
    H H36A 0.007832 0.983643 0.200456 0.159 Uiso calc 1 . .
    H H36B -0.156610 0.916650 0.137701 0.159 Uiso calc 1 . .
    H H36C -0.036727 0.908644 0.089156 0.159 Uiso calc 1 . .
    O O8A 0.754(3) 1.031(2) 0.4990(12) 0.127(8) Uani d 0.303(10) A 1
    H H8A 0.682895 1.041989 0.506038 0.191 Uiso calc 0.303(10) A 1
    C C37A 0.744(3) 0.9975(16) 0.3987(13) 0.117(6) Uani d 0.303(10) A 1
    H H37A 0.802378 1.059842 0.387193 0.175 Uiso calc 0.303(10) A 1
    H H37B 0.644924 0.969545 0.359214 0.175 Uiso calc 0.303(10) A 1
    H H37C 0.778623 0.940725 0.381619 0.175 Uiso calc 0.303(10) A 1
    O O8B 0.7271(8) 0.9964(6) 0.4729(6) 0.084(2) Uani d 0.697(10) A 2
    H H8B 0.655470 1.005555 0.450322 0.127 Uiso calc 0.697(10) A 2
    C C37B 0.8511(8) 1.0727(6) 0.4653(7) 0.101(3) Uani d 0.697(10) A 2
    H H37D 0.926332 1.046763 0.469376 0.151 Uiso calc 0.697(10) A 2
    H H37E 0.884329 1.143282 0.517811 0.151 Uiso calc 0.697(10) A 2
    H H37F 0.826852 1.079852 0.403396 0.151 Uiso calc 0.697(10) A 2
loop_
    _atom_site_aniso_label
    _atom_site_aniso_U_11
    _atom_site_aniso_U_22
    _atom_site_aniso_U_33
    _atom_site_aniso_U_12
    _atom_site_aniso_U_13
    _atom_site_aniso_U_23
    Cl1 0.0789(6) 0.0378(5) 0.1184(8) 0.0190(4) 0.0063(6) 0.0136(5)
    O1 0.0552(13) 0.0732(16) 0.0524(13) 0.0196(12) 0.0169(11) 0.0114(11)
    O2 0.0585(12) 0.0386(11) 0.0372(11) 0.0093(10) 0.0026(10) 0.0033(9)
    O3 0.0551(14) 0.0508(14) 0.0535(14) 0.0101(11) 0.0117(12) 0.0120(11)
    O4 0.1146(19) 0.0506(14) 0.0430(12) 0.0494(14) 0.0060(12) 0.0071(10)
    O5 0.0854(17) 0.0464(15) 0.0958(18) 0.0347(13) 0.0134(14) 0.0115(13)
    O6 0.0582(13) 0.0572(14) 0.0817(16) 0.0205(11) 0.0289(12) 0.0376(12)
    O7 0.0605(13) 0.0701(15) 0.0466(12) 0.0214(11) 0.0230(11) 0.0184(10)
    N1 0.0548(16) 0.0588(17) 0.0458(14) 0.0111(13) 0.0117(13) 0.0052(12)
    N2 0.0468(13) 0.0391(14) 0.0361(12) 0.0111(11) 0.0070(11) 0.0050(10)
    N3 0.0475(13) 0.0298(12) 0.0326(11) 0.0155(10) 0.0055(10) 0.0070(9)
    N4 0.0488(15) 0.0428(15) 0.0511(15) 0.0198(13) 0.0066(12) 0.0172(12)
    C1 0.073(2) 0.087(3) 0.054(2) 0.032(2) 0.0218(18) 0.0199(18)
    C2 0.0558(19) 0.053(2) 0.0407(16) 0.0199(16) 0.0050(15) 0.0088(14)
    C3 0.0506(18) 0.0526(19) 0.0384(16) 0.0162(15) 0.0043(14) 0.0063(13)
    C4 0.0489(17) 0.0353(16) 0.0370(14) 0.0144(13) 0.0064(13) 0.0099(12)
    C5 0.0529(17) 0.0263(14) 0.0381(15) 0.0125(13) 0.0017(14) 0.0070(12)
    C6 0.0486(17) 0.0333(15) 0.0397(15) 0.0123(13) 0.0084(13) 0.0102(12)
    C7 0.0485(16) 0.0356(15) 0.0371(14) 0.0159(13) 0.0032(13) 0.0113(12)
    C8 0.0476(16) 0.0343(15) 0.0335(14) 0.0125(13) -0.0001(13) 0.0036(11)
    C9 0.0414(15) 0.0370(16) 0.0358(14) 0.0112(13) 0.0064(12) 0.0093(12)
    C10 0.0450(17) 0.0417(18) 0.0537(17) 0.0112(14) -0.0023(14) 0.0102(14)
    C11 0.0502(18) 0.047(2) 0.065(2) 0.0211(15) 0.0082(16) 0.0205(15)
    C12 0.0516(17) 0.0326(16) 0.0550(17) 0.0135(14) 0.0154(15) 0.0097(13)
    C13 0.0469(17) 0.0413(18) 0.0533(18) 0.0102(14) -0.0001(14) 0.0015(14)
    C14 0.0445(16) 0.0437(18) 0.0499(17) 0.0165(14) -0.0004(14) 0.0089(13)
    C15 0.0612(18) 0.0397(16) 0.0347(14) 0.0241(14) 0.0075(14) 0.0094(12)
    C16 0.0551(17) 0.0311(15) 0.0381(15) 0.0162(13) 0.0063(13) 0.0065(12)
    C17 0.0427(15) 0.0375(16) 0.0327(14) 0.0177(13) 0.0058(12) 0.0084(11)
    C18 0.0536(18) 0.0432(18) 0.0590(19) 0.0194(15) 0.0188(15) 0.0159(14)
    C19 0.0585(19) 0.0346(18) 0.068(2) 0.0119(15) 0.0101(17) 0.0143(15)
    C20 0.062(2) 0.0386(18) 0.0523(18) 0.0274(16) 0.0026(16) 0.0020(14)
    C21 0.067(2) 0.056(2) 0.075(2) 0.0359(18) 0.0266(19) 0.0170(17)
    C22 0.0540(18) 0.0471(19) 0.0589(19) 0.0210(15) 0.0161(16) 0.0174(14)
    C23 0.097(3) 0.043(2) 0.113(3) 0.028(2) 0.004(3) 0.020(2)
    C24 0.0437(15) 0.0331(15) 0.0366(14) 0.0128(12) 0.0044(12) 0.0121(11)
    C25 0.0468(16) 0.0378(16) 0.0384(14) 0.0150(13) 0.0099(13) 0.0154(12)
    C26 0.0442(17) 0.0541(19) 0.0468(17) 0.0149(14) 0.0071(14) 0.0189(14)
    C27 0.0449(17) 0.068(2) 0.0549(19) 0.0178(16) 0.0179(15) 0.0269(16)
    C28 0.0540(18) 0.0513(18) 0.0412(16) 0.0246(15) 0.0173(14) 0.0188(14)
    C29 0.0538(18) 0.0444(18) 0.0424(16) 0.0069(14) 0.0121(14) 0.0089(13)
    C30 0.0496(17) 0.0475(18) 0.0383(15) 0.0087(14) 0.0160(14) 0.0116(13)
    C31 0.087(3) 0.071(2) 0.0449(18) 0.013(2) 0.0268(19) 0.0129(17)
    C32 0.0462(16) 0.0418(17) 0.0360(14) 0.0166(14) 0.0091(13) 0.0111(12)
    C33 0.0533(19) 0.059(2) 0.071(2) 0.0274(17) 0.0067(17) 0.0194(17)
    C34 0.074(3) 0.119(4) 0.106(3) 0.051(3) 0.038(2) 0.030(3)
    C35 0.066(2) 0.088(3) 0.099(3) 0.023(2) -0.017(2) 0.011(2)
    C36 0.092(3) 0.101(3) 0.153(4) 0.061(3) 0.020(3) 0.074(3)
    O8A 0.140(12) 0.122(14) 0.101(11) 0.012(11) 0.040(9) 0.065(10)
    C37A 0.178(15) 0.106(12) 0.098(11) 0.062(11) 0.086(10) 0.050(9)
    O8B 0.088(4) 0.073(4) 0.096(6) 0.033(3) 0.032(3) 0.036(3)
    C37B 0.107(6) 0.111(6) 0.137(7) 0.060(5) 0.068(5) 0.081(5)
_geom_special_details
;
 All esds (except the esd in the dihedral angle between two l.s. planes)
 are estimated using the full covariance matrix.  The cell esds are taken
 into account individually in the estimation of esds in distances, angles
 and torsion angles; correlations between esds in cell parameters are only
 used when they are defined by crystal symmetry.  An approximate (isotropic)
 treatment of cell esds is used for estimating esds involving l.s. planes.
;
loop_
    _geom_bond_atom_site_label_1
    _geom_bond_atom_site_label_2
    _geom_bond_site_symmetry_2
    _geom_bond_distance
    _geom_bond_publ_flag
    Cl1 C12 . 1.741(3) ?
    O1 N1 . 1.417(3) ?
    O1 C2 . 1.348(3) ?
    O2 C5 . 1.224(3) ?
    O3 H3 . 0.75(4) ?
    O3 C6 . 1.346(3) ?
    O4 C16 . 1.221(3) ?
    O5 C20 . 1.371(3) ?
    O5 C23 . 1.409(4) ?
    O6 C32 . 1.225(3) ?
    O7 C28 . 1.365(3) ?
    O7 C31 . 1.425(4) ?
    N1 C4 . 1.307(3) ?
    N2 C4 . 1.380(3) ?
    N2 C5 . 1.381(3) ?
    N2 C8 . 1.474(3) ?
    N3 C16 . 1.357(3) ?
    N3 C17 . 1.443(3) ?
    N3 C24 . 1.482(3) ?
    N4 H4 . 0.87(3) ?
    N4 C32 . 1.335(4) ?
    N4 C33 . 1.475(4) ?
    C1 H1A . 0.9600 ?
    C1 H1B . 0.9600 ?
    C1 H1C . 0.9600 ?
    C1 C2 . 1.486(4) ?
    C2 C3 . 1.337(4) ?
    C3 H3A . 0.9300 ?
    C3 C4 . 1.412(4) ?
    C5 C6 . 1.473(4) ?
    C6 C7 . 1.322(4) ?
    C7 C8 . 1.515(4) ?
    C7 C15 . 1.491(4) ?
    C8 H8 . 0.9800 ?
    C8 C9 . 1.507(4) ?
    C9 C10 . 1.379(4) ?
    C9 C14 . 1.388(4) ?
    C10 H10 . 0.9300 ?
    C10 C11 . 1.375(4) ?
    C11 H11 . 0.9300 ?
    C11 C12 . 1.381(4) ?
    C12 C13 . 1.364(4) ?
    C13 H13 . 0.9300 ?
    C13 C14 . 1.381(4) ?
    C14 H14 . 0.9300 ?
    C15 H15A . 0.9700 ?
    C15 H15B . 0.9700 ?
    C15 C16 . 1.513(4) ?
    C17 C18 . 1.366(4) ?
    C17 C22 . 1.383(4) ?
    C18 H18 . 0.9300 ?
    C18 C19 . 1.391(4) ?
    C19 H19 . 0.9300 ?
    C19 C20 . 1.377(4) ?
    C20 C21 . 1.377(5) ?
    C21 H21 . 0.9300 ?
    C21 C22 . 1.373(4) ?
    C22 H22 . 0.9300 ?
    C23 H23A . 0.9600 ?
    C23 H23B . 0.9600 ?
    C23 H23C . 0.9600 ?
    C24 H24 . 0.9800 ?
    C24 C25 . 1.514(4) ?
    C24 C32 . 1.540(4) ?
    C25 C26 . 1.393(4) ?
    C25 C30 . 1.377(4) ?
    C26 H26 . 0.9300 ?
    C26 C27 . 1.378(4) ?
    C27 H27 . 0.9300 ?
    C27 C28 . 1.384(4) ?
    C28 C29 . 1.373(4) ?
    C29 H29 . 0.9300 ?
    C29 C30 . 1.390(4) ?
    C30 H30 . 0.9300 ?
    C31 H31A . 0.9600 ?
    C31 H31B . 0.9600 ?
    C31 H31C . 0.9600 ?
    C33 C34 . 1.505(5) ?
    C33 C35 . 1.522(5) ?
    C33 C36 . 1.539(5) ?
    C34 H34A . 0.9600 ?
    C34 H34B . 0.9600 ?
    C34 H34C . 0.9600 ?
    C35 H35A . 0.9600 ?
    C35 H35B . 0.9600 ?
    C35 H35C . 0.9600 ?
    C36 H36A . 0.9600 ?
    C36 H36B . 0.9600 ?
    C36 H36C . 0.9600 ?
    O8A H8A . 0.8200 ?
    O8A C37A . 1.412(5) ?
    C37A H37A . 0.9600 ?
    C37A H37B . 0.9600 ?
    C37A H37C . 0.9600 ?
    O8B H8B . 0.8200 ?
    O8B C37B . 1.412(5) ?
    C37B H37D . 0.9600 ?
    C37B H37E . 0.9600 ?
    C37B H37F . 0.9600 ?
loop_
    _geom_angle_atom_site_label_1
    _geom_angle_atom_site_label_2
    _geom_angle_atom_site_label_3
    _geom_angle_site_symmetry_1
    _geom_angle_site_symmetry_3
    _geom_angle
    _geom_angle_publ_flag
    C2 O1 N1 . . 108.9(2) ?
    C6 O3 H3 . . 106(3) ?
    C20 O5 C23 . . 117.9(3) ?
    C28 O7 C31 . . 117.5(2) ?
    C4 N1 O1 . . 104.6(2) ?
    C4 N2 C5 . . 125.3(2) ?
    C4 N2 C8 . . 122.4(2) ?
    C5 N2 C8 . . 111.2(2) ?
    C16 N3 C17 . . 121.8(2) ?
    C16 N3 C24 . . 115.9(2) ?
    C17 N3 C24 . . 121.48(19) ?
    C32 N4 H4 . . 114(2) ?
    C32 N4 C33 . . 125.7(3) ?
    C33 N4 H4 . . 119(2) ?
    H1A C1 H1B . . 109.5 ?
    H1A C1 H1C . . 109.5 ?
    H1B C1 H1C . . 109.5 ?
    C2 C1 H1A . . 109.5 ?
    C2 C1 H1B . . 109.5 ?
    C2 C1 H1C . . 109.5 ?
    O1 C2 C1 . . 115.8(3) ?
    C3 C2 O1 . . 109.4(3) ?
    C3 C2 C1 . . 134.7(3) ?
    C2 C3 H3A . . 127.4 ?
    C2 C3 C4 . . 105.1(3) ?
    C4 C3 H3A . . 127.4 ?
    N1 C4 N2 . . 118.8(2) ?
    N1 C4 C3 . . 111.9(3) ?
    N2 C4 C3 . . 129.3(3) ?
    O2 C5 N2 . . 126.0(3) ?
    O2 C5 C6 . . 128.1(3) ?
    N2 C5 C6 . . 106.0(2) ?
    O3 C6 C5 . . 117.3(2) ?
    C7 C6 O3 . . 131.8(3) ?
    C7 C6 C5 . . 110.9(2) ?
    C6 C7 C8 . . 109.5(2) ?
    C6 C7 C15 . . 130.0(3) ?
    C15 C7 C8 . . 120.3(2) ?
    N2 C8 C7 . . 102.3(2) ?
    N2 C8 H8 . . 109.6 ?
    N2 C8 C9 . . 114.2(2) ?
    C7 C8 H8 . . 109.6 ?
    C9 C8 C7 . . 111.2(2) ?
    C9 C8 H8 . . 109.6 ?
    C10 C9 C8 . . 121.5(2) ?
    C10 C9 C14 . . 117.9(3) ?
    C14 C9 C8 . . 120.4(2) ?
    C9 C10 H10 . . 119.2 ?
    C11 C10 C9 . . 121.7(3) ?
    C11 C10 H10 . . 119.2 ?
    C10 C11 H11 . . 120.5 ?
    C10 C11 C12 . . 119.0(3) ?
    C12 C11 H11 . . 120.5 ?
    C11 C12 Cl1 . . 119.7(2) ?
    C13 C12 Cl1 . . 119.4(2) ?
    C13 C12 C11 . . 120.9(3) ?
    C12 C13 H13 . . 120.3 ?
    C12 C13 C14 . . 119.4(3) ?
    C14 C13 H13 . . 120.3 ?
    C9 C14 H14 . . 119.4 ?
    C13 C14 C9 . . 121.1(3) ?
    C13 C14 H14 . . 119.4 ?
    C7 C15 H15A . . 109.0 ?
    C7 C15 H15B . . 109.0 ?
    C7 C15 C16 . . 112.7(2) ?
    H15A C15 H15B . . 107.8 ?
    C16 C15 H15A . . 109.0 ?
    C16 C15 H15B . . 109.0 ?
    O4 C16 N3 . . 121.5(2) ?
    O4 C16 C15 . . 121.5(2) ?
    N3 C16 C15 . . 116.9(2) ?
    C18 C17 N3 . . 120.0(2) ?
    C18 C17 C22 . . 118.9(3) ?
    C22 C17 N3 . . 121.0(3) ?
    C17 C18 H18 . . 119.4 ?
    C17 C18 C19 . . 121.3(3) ?
    C19 C18 H18 . . 119.4 ?
    C18 C19 H19 . . 120.4 ?
    C20 C19 C18 . . 119.2(3) ?
    C20 C19 H19 . . 120.4 ?
    O5 C20 C19 . . 124.3(3) ?
    O5 C20 C21 . . 116.0(3) ?
    C19 C20 C21 . . 119.7(3) ?
    C20 C21 H21 . . 119.7 ?
    C22 C21 C20 . . 120.5(3) ?
    C22 C21 H21 . . 119.7 ?
    C17 C22 H22 . . 119.8 ?
    C21 C22 C17 . . 120.4(3) ?
    C21 C22 H22 . . 119.8 ?
    O5 C23 H23A . . 109.5 ?
    O5 C23 H23B . . 109.5 ?
    O5 C23 H23C . . 109.5 ?
    H23A C23 H23B . . 109.5 ?
    H23A C23 H23C . . 109.5 ?
    H23B C23 H23C . . 109.5 ?
    N3 C24 H24 . . 107.3 ?
    N3 C24 C25 . . 112.2(2) ?
    N3 C24 C32 . . 111.1(2) ?
    C25 C24 H24 . . 107.3 ?
    C25 C24 C32 . . 111.3(2) ?
    C32 C24 H24 . . 107.3 ?
    C26 C25 C24 . . 119.8(2) ?
    C30 C25 C24 . . 122.5(2) ?
    C30 C25 C26 . . 117.8(3) ?
    C25 C26 H26 . . 119.5 ?
    C27 C26 C25 . . 121.0(3) ?
    C27 C26 H26 . . 119.5 ?
    C26 C27 H27 . . 119.9 ?
    C26 C27 C28 . . 120.2(3) ?
    C28 C27 H27 . . 119.9 ?
    O7 C28 C27 . . 115.9(3) ?
    O7 C28 C29 . . 124.3(3) ?
    C29 C28 C27 . . 119.8(3) ?
    C28 C29 H29 . . 120.3 ?
    C28 C29 C30 . . 119.5(3) ?
    C30 C29 H29 . . 120.3 ?
    C25 C30 C29 . . 121.8(3) ?
    C25 C30 H30 . . 119.1 ?
    C29 C30 H30 . . 119.1 ?
    O7 C31 H31A . . 109.5 ?
    O7 C31 H31B . . 109.5 ?
    O7 C31 H31C . . 109.5 ?
    H31A C31 H31B . . 109.5 ?
    H31A C31 H31C . . 109.5 ?
    H31B C31 H31C . . 109.5 ?
    O6 C32 N4 . . 124.3(3) ?
    O6 C32 C24 . . 121.5(3) ?
    N4 C32 C24 . . 114.0(3) ?
    N4 C33 C34 . . 110.8(3) ?
    N4 C33 C35 . . 109.5(3) ?
    N4 C33 C36 . . 105.1(3) ?
    C34 C33 C35 . . 111.2(3) ?
    C34 C33 C36 . . 110.1(3) ?
    C35 C33 C36 . . 109.9(3) ?
    C33 C34 H34A . . 109.5 ?
    C33 C34 H34B . . 109.5 ?
    C33 C34 H34C . . 109.5 ?
    H34A C34 H34B . . 109.5 ?
    H34A C34 H34C . . 109.5 ?
    H34B C34 H34C . . 109.5 ?
    C33 C35 H35A . . 109.5 ?
    C33 C35 H35B . . 109.5 ?
    C33 C35 H35C . . 109.5 ?
    H35A C35 H35B . . 109.5 ?
    H35A C35 H35C . . 109.5 ?
    H35B C35 H35C . . 109.5 ?
    C33 C36 H36A . . 109.5 ?
    C33 C36 H36B . . 109.5 ?
    C33 C36 H36C . . 109.5 ?
    H36A C36 H36B . . 109.5 ?
    H36A C36 H36C . . 109.5 ?
    H36B C36 H36C . . 109.5 ?
    C37A O8A H8A . . 109.5 ?
    O8A C37A H37A . . 109.5 ?
    O8A C37A H37B . . 109.5 ?
    O8A C37A H37C . . 109.5 ?
    H37A C37A H37B . . 109.5 ?
    H37A C37A H37C . . 109.5 ?
    H37B C37A H37C . . 109.5 ?
    C37B O8B H8B . . 109.5 ?
    O8B C37B H37D . . 109.5 ?
    O8B C37B H37E . . 109.5 ?
    O8B C37B H37F . . 109.5 ?
    H37D C37B H37E . . 109.5 ?
    H37D C37B H37F . . 109.5 ?
    H37E C37B H37F . . 109.5 ?
loop_
    _geom_torsion_atom_site_label_1
    _geom_torsion_atom_site_label_2
    _geom_torsion_atom_site_label_3
    _geom_torsion_atom_site_label_4
    _geom_torsion_site_symmetry_1
    _geom_torsion_site_symmetry_2
    _geom_torsion_site_symmetry_3
    _geom_torsion_site_symmetry_4
    _geom_torsion
    _geom_torsion_publ_flag
    Cl1 C12 C13 C14 . . . . -178.3(2) ?
    O1 N1 C4 N2 . . . . 179.9(2) ?
    O1 N1 C4 C3 . . . . -0.3(3) ?
    O1 C2 C3 C4 . . . . -0.4(3) ?
    O2 C5 C6 O3 . . . . 3.6(4) ?
    O2 C5 C6 C7 . . . . -177.3(3) ?
    O3 C6 C7 C8 . . . . 176.7(3) ?
    O3 C6 C7 C15 . . . . 1.0(5) ?
    O5 C20 C21 C22 . . . . -178.9(3) ?
    O7 C28 C29 C30 . . . . -177.4(3) ?
    N1 O1 C2 C1 . . . . -178.7(3) ?
    N1 O1 C2 C3 . . . . 0.2(3) ?
    N2 C5 C6 O3 . . . . -176.9(2) ?
    N2 C5 C6 C7 . . . . 2.2(3) ?
    N2 C8 C9 C10 . . . . -54.2(4) ?
    N2 C8 C9 C14 . . . . 131.3(3) ?
    N3 C17 C18 C19 . . . . -176.2(2) ?
    N3 C17 C22 C21 . . . . 176.0(3) ?
    N3 C24 C25 C26 . . . . -83.4(3) ?
    N3 C24 C25 C30 . . . . 97.7(3) ?
    N3 C24 C32 O6 . . . . -27.8(3) ?
    N3 C24 C32 N4 . . . . 155.6(2) ?
    C1 C2 C3 C4 . . . . 178.2(4) ?
    C2 O1 N1 C4 . . . . 0.1(3) ?
    C2 C3 C4 N1 . . . . 0.5(4) ?
    C2 C3 C4 N2 . . . . -179.8(3) ?
    C4 N2 C5 O2 . . . . 10.4(5) ?
    C4 N2 C5 C6 . . . . -169.1(2) ?
    C4 N2 C8 C7 . . . . 168.3(2) ?
    C4 N2 C8 C9 . . . . -71.4(3) ?
    C5 N2 C4 N1 . . . . 168.8(3) ?
    C5 N2 C4 C3 . . . . -10.9(5) ?
    C5 N2 C8 C7 . . . . -0.1(3) ?
    C5 N2 C8 C9 . . . . 120.2(3) ?
    C5 C6 C7 C8 . . . . -2.2(3) ?
    C5 C6 C7 C15 . . . . -177.9(3) ?
    C6 C7 C8 N2 . . . . 1.4(3) ?
    C6 C7 C8 C9 . . . . -120.9(3) ?
    C6 C7 C15 C16 . . . . -107.2(3) ?
    C7 C8 C9 C10 . . . . 60.9(3) ?
    C7 C8 C9 C14 . . . . -113.6(3) ?
    C7 C15 C16 O4 . . . . 22.5(4) ?
    C7 C15 C16 N3 . . . . -160.6(2) ?
    C8 N2 C4 N1 . . . . 2.2(4) ?
    C8 N2 C4 C3 . . . . -177.5(3) ?
    C8 N2 C5 O2 . . . . 178.3(3) ?
    C8 N2 C5 C6 . . . . -1.2(3) ?
    C8 C7 C15 C16 . . . . 77.5(3) ?
    C8 C9 C10 C11 . . . . -173.5(3) ?
    C8 C9 C14 C13 . . . . 173.5(3) ?
    C9 C10 C11 C12 . . . . 0.2(5) ?
    C10 C9 C14 C13 . . . . -1.2(4) ?
    C10 C11 C12 Cl1 . . . . 178.4(2) ?
    C10 C11 C12 C13 . . . . -1.6(5) ?
    C11 C12 C13 C14 . . . . 1.7(5) ?
    C12 C13 C14 C9 . . . . -0.2(5) ?
    C14 C9 C10 C11 . . . . 1.2(4) ?
    C15 C7 C8 N2 . . . . 177.6(2) ?
    C15 C7 C8 C9 . . . . 55.3(3) ?
    C16 N3 C17 C18 . . . . 78.2(3) ?
    C16 N3 C17 C22 . . . . -99.5(3) ?
    C16 N3 C24 C25 . . . . 156.7(2) ?
    C16 N3 C24 C32 . . . . -78.1(3) ?
    C17 N3 C16 O4 . . . . -166.9(3) ?
    C17 N3 C16 C15 . . . . 16.2(4) ?
    C17 N3 C24 C25 . . . . -33.4(3) ?
    C17 N3 C24 C32 . . . . 91.9(3) ?
    C17 C18 C19 C20 . . . . 0.1(5) ?
    C18 C17 C22 C21 . . . . -1.7(4) ?
    C18 C19 C20 O5 . . . . 178.8(3) ?
    C18 C19 C20 C21 . . . . -1.6(5) ?
    C19 C20 C21 C22 . . . . 1.5(5) ?
    C20 C21 C22 C17 . . . . 0.2(5) ?
    C22 C17 C18 C19 . . . . 1.6(4) ?
    C23 O5 C20 C19 . . . . -3.3(5) ?
    C23 O5 C20 C21 . . . . 177.1(3) ?
    C24 N3 C16 O4 . . . . 3.0(4) ?
    C24 N3 C16 C15 . . . . -173.9(2) ?
    C24 N3 C17 C18 . . . . -91.1(3) ?
    C24 N3 C17 C22 . . . . 91.1(3) ?
    C24 C25 C26 C27 . . . . -178.1(3) ?
    C24 C25 C30 C29 . . . . 177.5(2) ?
    C25 C24 C32 O6 . . . . 97.9(3) ?
    C25 C24 C32 N4 . . . . -78.7(3) ?
    C25 C26 C27 C28 . . . . 0.5(5) ?
    C26 C25 C30 C29 . . . . -1.5(4) ?
    C26 C27 C28 O7 . . . . 177.0(3) ?
    C26 C27 C28 C29 . . . . -1.4(5) ?
    C27 C28 C29 C30 . . . . 0.9(4) ?
    C28 C29 C30 C25 . . . . 0.6(5) ?
    C30 C25 C26 C27 . . . . 0.9(4) ?
    C31 O7 C28 C27 . . . . -174.8(3) ?
    C31 O7 C28 C29 . . . . 3.6(4) ?
    C32 N4 C33 C34 . . . . 61.9(4) ?
    C32 N4 C33 C35 . . . . -61.1(4) ?
    C32 N4 C33 C36 . . . . -179.1(3) ?
    C32 C24 C25 C26 . . . . 151.4(2) ?
    C32 C24 C25 C30 . . . . -27.5(4) ?
    C33 N4 C32 O6 . . . . -3.6(4) ?
    C33 N4 C32 C24 . . . . 172.9(2) ?
loop_
    _geom_hbond_atom_site_label_D
    _geom_hbond_atom_site_label_H
    _geom_hbond_atom_site_label_A
    _geom_hbond_site_symmetry_A
    _geom_hbond_distance_DH
    _geom_hbond_distance_HA
    _geom_hbond_distance_DA
    _geom_hbond_angle_DHA
    _geom_hbond_publ_flag
    O3 H3 O8A . 0.75(4) 1.88(5) 2.61(3) 162(4) yes
    O3 H3 O8B . 0.75(4) 1.93(4) 2.680(10) 175(4) yes
    N4 H4 O2 2_676 0.87(3) 2.33(3) 3.193(3) 170(3) yes
    O8A H8A O4 2_676 0.82 1.88 2.60(3) 145.3 yes
    O8B H8B O4 2_676 0.82 2.50 2.843(8) 106.5 yes
_shelx_space_group_comment
;
The symmetry employed for this shelxl refinement is uniquely defined
by the following loop, which should always be used as a source of
symmetry information in preference to the above space-group names.
They are only intended as comments.
;
_shelx_estimated_absorpt_T_min     ?
_shelx_estimated_absorpt_T_max     ?
_shelx_hkl_file
;
   0   0   2 59359.6 1180.53   2
   0   0  -3 994391. 6594.52   3
   0   0  -3 925924. 5364.16   2
   0   0   3 901689. 7006.90   3
   0   0  -3 969004. 6704.51   5
   0   0  -4 132404. 2835.49   5
   0   0   4 125970. 2496.42   2
   0   0  -4 134388. 2415.14   2
   0   0   4 127351. 3126.71   3
   0   0  -4 135026. 2753.36   3
   0   0  -5 135114. 3063.99   3
   0   0   5 135431. 3721.22   3
   0   0  -5 144518. 2832.56   2
   0   0   5 125024. 2831.24   2
   0   0  -5 133965. 3148.63   5
   0   0  -6 34833.6 1682.63   3
   0   0  -6 33415.6 1720.47   5
   0   0  -6 36147.2 1564.17   2
   0   0  -7 23.9110 31.2565   2
   0   0  -7 82.9389 163.185   5
   0   0   7-58.8400 22.6520   2
   0   0  -7-170.948 53.3555   3
   0   0  -8 22474.2 1622.87   5
   0   0  -8 21979.4 1558.55   3
   0   0  -9 203.567 202.050   5
   0   0  -9-112.888 128.463   3
   0   0 -10 25.5422 155.966   5
   0   0 -10-271.880 186.687   3
   0   0 -11 4600.19 943.878   5
   0   0 -11 4193.58 825.165   3
   0   0 -12 3695.80 926.521   5
   0   0 -12 4608.00 949.326   3
   0   0 -13 672.142 427.531   3
   0   0 -13 1060.45 535.452   5
   0   0 -14 818.081 502.656   5
   0   0 -14 446.264 428.534   3
   0   0 -15 1765.18 763.964   5
   0   0 -15 1371.38 677.095   3
   0   0 -16 279.725 340.150   3
   0   0 -17 361.072 353.997   3
   0   0 -18 105.896 145.394   3
   0   1 -18 386.208 354.981   3
   0  -1  18 386.408 421.169   7
   0   1 -17 253.693 424.226   5
   0   1 -17 31.2442 204.293   3
   0   1 -16 157.470 478.915   5
   0   1 -16 122.316 120.648   3
   0   1 -15 589.984 489.863   5
   0   1 -15-6.37259 137.075   3
   0   1 -14 7156.19 1266.77   3
   0   1 -14 6590.93 1297.67   5
   0   1 -13 391.313 282.576   5
   0   1 -13 457.997 303.955   3
   0   1 -12 20281.1 1872.76   3
   0   1 -12 23680.1 2093.30   5
   0   1 -11 5996.00 1030.99   5
   0   1 -11 5581.53 944.091   3
   0   1 -10 1832.68 493.286   5
   0   1 -10 2413.15 589.467   3
   0   1  -9 234.270 250.438   3
   0   1  -9 201.778 193.001   5
   0   1  -8 28927.7 1802.40   5
   0   1  -8 27507.4 1662.00   3
   0   1  -7 131938. 3605.99   5
   0  -1   7 122640. 3201.52   2
   0   1  -7 132514. 3426.14   3
   0   1  -6 8360.41 800.205   3
   0  -1   6 6422.27 642.969   2
   0  -1   5 3253.71 399.481   2
   0  -1   5 3360.03 527.439   3
   0   1  -5 3539.63 462.921   3
   0  -1   4 273198. 4015.80   3
   0  -1   4 270419. 3215.35   2
   0  -1   3 382462. 4516.28   1
   0   1  -3 369404. 3466.91   3
   0  -1  -2 44645.3 1264.59   2
   0   1   2 38204.2 1379.56   3
   0   1   2 39240.0 1070.09   6
   0  -1  -2 40939.3 1301.76   3
   0   1   2 38125.8 1286.32   2
   0   1   2 39591.9 1443.04   5
   0  -1  -3 1600.07 318.638   5
   0   1   3 1699.40 337.690   2
   0  -1  -3 1815.80 345.718   3
   0  -1  -3 1633.30 269.675   2
   0   1   3 1607.73 357.779   3
   0   1   3 1346.74 319.527   5
   0  -1  -4 24659.5 1298.69   5
   0   1   4 25725.6 1589.17   3
   0   1   4 23927.6 1312.52   2
   0  -1  -4 26891.5 1245.67   2
   0  -1  -4 24641.9 1292.39   3
   0  -1  -5 1970.71 373.692   2
   0  -1  -5 1931.83 381.799   5
   0   1   5 1298.68 317.628   2
   0  -1  -5 1423.85 360.271   3
   0  -1  -6 139560. 3349.62   2
   0  -1  -6 130037. 3529.51   5
   0  -1  -6 127576. 3479.55   3
   0  -1  -7 52466.5 2405.22   3
   0  -1  -7 55669.9 2252.07   2
   0  -1  -7 53513.3 2433.47   5
   0  -1  -8 712.532 317.460   5
   0  -1  -8 1067.93 325.418   3
   0  -1  -8 1139.11 370.829   2
   0  -1  -9 7360.98 942.594   2
   0  -1  -9 7676.48 1078.50   5
   0  -1  -9 6468.44 964.796   3
   0  -1 -10 4982.56 850.656   2
   0  -1 -10 5336.87 997.997   5
   0  -1 -10 4754.79 947.889   3
   0  -1 -11 2219.68 647.697   3
   0   1  11 1748.72 469.895   6
   0  -1 -11 2333.20 648.493   5
   0  -1 -12 3243.61 882.107   5
   0   1  12 2574.37 612.509   6
   0  -1 -12 3050.36 866.281   3
   0  -1 -13 2055.02 739.835   3
   0   1  13 1167.76 443.208   6
   0  -1 -14 387.999 515.329   3
   0  -1 -15 1308.67 572.225   3
   0  -1 -16 579.642 492.542   3
   0  -1 -17 369.498 347.120   3
   0  -1 -18 679.825 517.637   3
   0   2 -19 313.577 207.255   5
   0  -2  18 5099.76 1655.93   7
   0   2 -18 2523.71 978.983   5
   0   2 -17 494.953 361.737   5
   0   2 -17 189.563 221.676   3
   0   2 -16-105.872 97.2015   3
   0   2 -16 948.921 551.737   5
   0   2 -15 768.072 563.582   5
   0   2 -15 523.320 390.432   3
   0   2 -14 235.450 170.913   3
   0   2 -14 496.330 413.415   5
   0   2 -13 10694.8 1484.14   5
   0   2 -13 9527.18 1303.74   3
   0   2 -12 109.700 296.662   5
   0   2 -12 276.316 321.335   3
   0   2 -11 232.660 253.181   3
   0   2 -11 504.798 343.699   5
   0   2 -10 7339.17 1030.04   5
   0   2 -10 7404.86 962.655   3
   0  -2   9 718.808 262.630   2
   0   2  -9 1606.80 407.725   3
   0  -2   8 3457.66 530.912   2
   0   2  -8 7379.90 843.169   3
   0  -2   7 58553.8 2042.35   2
   0   2  -7 80895.0 2540.62   3
   0   2  -6 25804.7 1290.69   3
   0  -2   6 18284.8 1306.46   3
   0   2  -5 39570.7 1427.66   3
   0  -2   5 33801.0 1847.27   1
   0  -2   5 34683.9 1572.71   3
   0   2  -4 176100. 2667.08   3
   0  -2   4 155013. 3421.36   1
   0  -2   4 152129. 2772.43   3
   0   2  -4 173122. 3154.56   1
   0  -2   3 116872. 2678.36   1
   0   2  -3 114096. 2294.73   1
   0   2  -3 113129. 1842.04   3
   0   2  -2 39.3448 38.2542   7
   0   2  -1 26672.1 801.737   7
   0   2   0 317047. 2644.97   7
   0  -2   0 295179. 3071.30   3
   0  -2  -1 82791.6 1832.55   6
   0   2   1 83776.2 1758.35   6
   0  -2  -1 82485.5 1903.66   3
   0   2   1 74613.7 2018.29   3
   0  -2  -1 87127.6 1993.94   2
   0   2   1 79501.2 2082.29   2
   0  -2  -2 29100.9 1272.93   2
   0   2   2 25899.8 1363.26   3
   0  -2  -2 27833.7 1160.63   6
   0   2   2 26127.7 1342.09   2
   0   2   2 25717.2 1053.93   6
   0  -2  -2 25527.0 1205.53   3
   0  -2  -3 36959.1 1629.45   3
   0   2   3 36495.1 1357.77   6
   0  -2  -3 39795.5 1579.76   2
   0   2   3 37605.7 1768.50   2
   0   2   4 97744.4 2428.05   6
   0   2   4 94940.1 3098.02   2
   0  -2  -4 102920. 2739.66   2
   0  -2  -4 101604. 2910.39   3
   0  -2  -5 1709.29 407.336   3
   0   2   5 1695.84 331.599   6
   0  -2  -5 2014.77 360.456   2
   0  -2  -6 23273.2 1511.95   2
   0   2   6 20523.0 1284.64   6
   0  -2  -6 20377.5 1504.46   3
   0  -2  -7 7211.33 896.400   2
   0   2   7 6720.33 783.588   6
   0  -2  -7 6792.04 933.960   3
   0   2   8 17126.9 1336.07   6
   0  -2  -8 16626.3 1404.51   2
   0  -2  -8 16972.4 1583.90   3
   0  -2  -9 68962.3 3008.41   2
   0   2   9 69342.8 2829.38   6
   0   2  10 8313.90 1022.35   6
   0  -2 -10 9715.52 1352.90   3
   0  -2 -10 8776.52 1138.63   2
   0  -2 -11 7541.04 1119.66   2
   0   2  11 7420.76 1022.95   6
   0  -2 -11 8705.33 1395.70   3
   0  -2 -12 3128.22 788.026   2
   0  -2 -12 5495.24 1144.92   3
   0   2  12 4283.24 817.552   6
   0  -2 -13 295.720 338.399   3
   0   2  13 128.410 241.177   6
   0  -2 -14 3241.16 1006.87   3
   0  -2 -15 294.182 427.315   3
   0  -2 -16 907.603 651.124   3
   0  -2 -17 247.750 316.736   3
   0   3 -19 405.003 442.488   5
   0   3 -18-14.3176 201.972   5
   0  -3  18 808.950 842.058   7
   0   3 -17 251.647 304.937   3
   0  -3  17 600.987 624.097   7
   0   3 -17 505.695 504.102   5
   0   3 -16 149.597 184.245   3
   0   3 -16 776.911 529.402   5
   0   3 -15 1692.51 701.892   5
   0   3 -15 520.765 351.307   3
   0   3 -14 604.901 302.538   3
   0   3 -14 947.690 582.525   5
   0   3 -13 7573.91 1226.53   5
   0   3 -13 7774.05 1121.57   3
   0   3 -12 2055.71 573.308   3
   0   3 -12 2129.94 649.600   5
   0   3 -11 3193.31 649.367   3
   0   3 -10 19467.0 1506.67   3
   0   3  -9 178.003 111.816   3
   0  -3   9 85.2609 97.8027   2
   0   3  -8 2257.86 438.553   3
   0  -3   7 41486.9 2094.63   3
   0   3  -7 62857.6 2131.12   3
   0   3  -6 39724.8 1827.05   1
   0   3  -6 41462.8 1586.44   3
   0   3  -5 15638.0 1067.09   1
   0  -3   5 17147.9 1401.44   1
   0   3  -5 17429.8 940.967   3
   0  -3   5 14401.5 1109.07   7
   0  -3   4 19828.0 1155.07   7
   0   3  -4 22470.2 1215.51   1
   0   3  -3 3964.40 488.428   7
   0  -3   3 5584.06 557.942   7
   0   3  -2 423165. 4323.57   7
   0  -3   2 384101. 3840.56   7
   0   3  -1 307484. 3178.66   4
   0  -3   1 301272. 2987.01   7
   0   3   0 46798.8 1671.25   3
   0  -3   0 54285.5 1272.75   7
   0  -3   0 50249.6 1671.69   2
   0   3   0 52007.0 1319.37   7
   0  -3   0 51572.3 1688.99   6
   0   3   1 63302.5 1814.90   6
   0  -3  -1 58744.9 1923.46   6
   0  -3  -1 70460.4 2102.77   2
   0   3   1 64222.0 2291.35   2
   0   3   1 57886.6 2160.16   3
   0  -3  -1 65981.2 1978.25   3
   0  -3  -2 22126.7 1251.56   3
   0   3   2 22911.1 1483.46   2
   0  -3  -2 21267.8 1208.02   6
   0  -3  -2 24151.9 1319.80   2
   0   3   2 22817.1 1183.66   6
   0  -3  -3 9594.41 875.956   6
   0   3   3 13752.3 953.496   6
   0  -3  -3 11905.4 982.475   3
   0  -3  -3 13608.9 1079.16   2
   0  -3  -4 8898.17 897.766   2
   0  -3  -4 7544.29 868.004   3
   0   3   4 8157.15 783.274   6
   0  -3  -5 4731.11 749.030   3
   0   3   5 4821.54 642.791   6
   0  -3  -5 5941.05 783.667   2
   0   3   6 15642.2 1204.62   6
   0  -3  -6 15430.8 1373.05   3
   0  -3  -6 16309.5 1367.93   2
   0  -3  -7 1808.80 437.271   2
   0   3   7 1570.41 398.846   6
   0  -3  -7 2264.11 542.298   3
   0   3   8 1021.41 356.953   6
   0  -3  -8 1023.42 467.470   3
   0  -3  -8 937.200 402.796   2
   0  -3  -9 5055.49 893.954   2
   0  -3  -9 6932.37 1121.94   3
   0   3   9 6054.65 887.886   6
   0   3  10 14171.6 1407.66   6
   0  -3 -10 12797.3 1466.00   2
   0  -3 -10 15107.7 1760.87   3
   0  -3 -11-10.8845 176.497   2
   0  -3 -11 195.969 249.134   3
   0   3  11 232.773 262.712   6
   0  -3 -12 2104.09 797.660   3
   0   3  12 2026.83 580.025   6
   0  -3 -12 880.220 440.182   2
   0  -3 -13 924.337 467.967   2
   0  -3 -13 1522.52 688.266   3
   0  -3 -14 78.5621 301.362   3
   0  -3 -15 325.227 408.205   3
   0  -3 -16 1282.59 760.984   3
   0  -3 -17 338.076 399.098   3
   0   4 -20 575.319 472.821   5
   0   4 -19 1146.95 695.259   5
   0   4 -18-34.4670 74.9175   5
   0  -4  18 95.1222 347.388   7
   0   4 -17 66.5787 254.920   5
   0  -4  17 5.66593 55.1299   7
   0  -4  16-83.5638 364.136   7
   0   4 -16 141.698 209.338   3
   0   4 -15 270.447 285.310   3
   0   4 -15 436.756 332.896   5
   0   4 -14 7553.89 1347.97   5
   0  -4  14 8469.00 1614.82   7
   0   4 -14 3964.00 831.437   3
   0   4 -13 1974.20 566.132   3
   0   4 -12-40.7880 40.7853   3
   0   4 -11 21082.7 1608.54   3
   0   4 -10 5918.25 809.409   3
   0   4  -9 79433.4 2719.34   3
   0  -4   8 3325.84 713.094   7
   0   4  -8 3071.65 499.722   3
   0   4  -7 19059.4 1158.28   3
   0  -4   7 16498.7 1388.68   7
   0   4  -7 15934.0 1258.02   1
   0   4  -6 690.912 225.106   3
   0  -4   6 473.664 244.469   7
   0   4  -6 322.597 173.778   1
   0  -4   5 33537.2 1694.10   7
   0   4  -5 37236.6 1790.99   1
   0  -4   4 13038.6 961.404   7
   0  -4   3 109.478 98.2426   7
   0   4  -3 39.2464 89.8923   7
   0  -4   2 1205.99 232.214   7
   0  -4   2 876.462 213.909   4
   0   4  -2 1440.80 273.465   7
   0   4  -1 102701. 2089.77   4
   0  -4   1 92409.2 1857.04   7
   0  -4   1 93979.7 2505.48   2
   0   4  -1 99754.6 2083.99   7
   0   4  -1 94446.8 2587.75   3
   0   4   0 23998.0 1034.94   7
   0   4   0 23564.2 1414.32   3
   0  -4   0 25672.9 1364.60   2
   0  -4   0 23329.7 973.365   7
   0  -4  -1 50355.1 2009.79   2
   0   4   1 43229.4 1545.66   7
   0  -4  -1 45593.5 1840.16   3
   0  -4  -2 15946.4 1157.80   3
   0   4   2 16658.4 1119.05   6
   0  -4  -2 18636.0 1296.48   2
   0   4   3 47786.3 1996.56   6
   0  -4  -3 51999.9 2276.56   2
   0  -4  -3 44157.6 2056.69   3
   0   4   4 74418.7 2611.52   6
   0  -4  -4 69012.9 2716.89   3
   0   4   5 2813.22 540.106   6
   0  -4  -5 3180.65 623.980   2
   0  -4  -5 2920.41 569.453   3
   0   4   6 18751.7 1415.62   6
   0  -4  -6 18325.8 1593.31   3
   0  -4  -6 19900.2 1600.59   2
   0  -4  -7 188.676 216.324   2
   0   4   7-48.7193 131.126   6
   0  -4  -7 531.875 279.065   3
   0  -4  -8 666.693 368.673   3
   0   4   8 616.641 276.134   6
   0  -4  -8 920.588 374.379   2
   0  -4  -9 16183.0 1722.92   2
   0  -4  -9 15450.1 1747.70   3
   0   4   9 13519.6 1376.35   6
   0   4  10 6284.46 1003.48   6
   0  -4 -10 9000.17 1423.54   3
   0  -4 -10 7488.72 1217.85   2
   0  -4 -11 2904.31 846.102   3
   0   4  11 1955.28 586.044   6
   0  -4 -11 1773.67 621.222   2
   0   4  12 2863.48 691.183   6
   0  -4 -12 1500.78 634.035   2
   0  -4 -13 856.982 544.230   3
   0  -4 -14 1347.38 705.857   3
   0  -4 -15 567.144 422.442   3
   0  -4 -16-94.0469 169.969   3
   0   5 -20 266.572 354.789   5
   0   5 -19 105.148 214.077   5
   0  -5  19 1186.29 845.315   7
   0   5 -18 292.307 398.127   5
   0  -5  18 439.894 526.823   7
   0  -5  17 310.576 515.343   7
   0   5 -17 210.958 242.119   5
   0   5 -16-225.222 177.947   5
   0   5 -16-9.97891 125.931   3
   0   5 -15 241.732 235.412   5
   0   5 -15 100.232 167.139   3
   0   5 -14 257.108 146.237   3
   0  -5  14 982.834 545.913   7
   0  -5  13-23.8644 79.2377   7
   0   5 -13-15.6567 144.639   3
   0   5 -12 126.880 119.345   3
   0  -5  12 297.367 339.869   7
   0   5 -11 1403.67 453.664   3
   0  -5  11 1618.78 619.490   7
   0  -5  10 25890.7 2145.02   7
   0   5 -10 22126.5 1497.49   3
   0  -5   9 2092.54 602.781   7
   0   5  -9 2692.33 487.449   3
   0   5  -9 2471.11 571.678   1
   0   5  -8 15670.0 1129.50   3
   0  -5   8 14562.2 1455.37   7
   0   5  -8 13436.9 1250.39   1
   0   5  -7 62287.0 2137.57   3
   0  -5   7 58095.3 2633.65   7
   0   5  -7 57240.5 2497.29   1
   0  -5   6 74980.4 2783.84   7
   0   5  -6 78537.0 2896.29   1
   0  -5   5 102061. 3002.57   7
   0   5  -4 260.696 165.875   7
   0  -5   4 865.947 278.161   7
   0   5  -3 38408.8 1700.84   7
   0  -5   3 56100.8 1764.62   7
   0  -5   2 103524. 2330.87   7
   0   5  -2 101401. 2514.31   7
   0  -5   1 741.680 205.904   7
   0   5  -1 393.108 152.652   7
   0  -5   1 546.330 280.532   2
   0   5  -1 456.526 179.286   4
   0   5   0 39616.5 1513.33   7
   0  -5   0 37450.3 1811.17   2
   0  -5  -1 17760.9 1322.46   2
   0  -5  -1 15949.0 1182.96   3
   0   5   2 205.719 179.836   6
   0  -5  -2 120.929 123.720   2
   0  -5  -2 295.624 261.160   3
   0   5   2-3.73862 41.6371   7
   0   5   3 14214.5 1175.01   6
   0  -5  -3 12931.7 1220.55   3
   0  -5  -3 14547.0 1336.48   2
   0  -5  -4 96494.5 3486.86   2
   0   5   4 89779.7 3093.24   6
   0  -5  -4 88950.1 3308.70   3
   0   5   5 4163.76 696.946   6
   0  -5  -5 3717.46 727.510   3
   0  -5  -5 3962.09 729.098   2
   0  -5  -6 2442.24 625.335   3
   0   5   6 2260.57 548.645   6
   0  -5  -6 2572.74 632.034   2
   0  -5  -7 55895.0 3117.02   3
   0  -5  -7 59401.4 3168.92   2
   0   5   7 53454.8 2749.60   6
   0   5   8 13058.7 1418.73   6
   0  -5  -8 14319.5 1645.60   2
   0  -5  -8 13387.2 1632.33   3
   0   5   9-5.93613 87.2848   6
   0  -5  -9-52.3145 191.269   2
   0  -5  -9 376.622 277.406   3
   0   5  10 2562.10 697.974   6
   0  -5 -10 2878.49 792.033   2
   0  -5 -10 2554.88 799.140   3
   0  -5 -11 1502.42 627.304   3
   0  -5 -11 897.967 502.995   2
   0   5  11 1112.97 450.309   6
   0  -5 -12 216.362 323.650   3
   0  -5 -12 33.0863 84.1653   2
   0  -5 -13 483.249 446.687   3
   0  -5 -14 349.464 401.078   3
   0  -5 -15 210.926 303.163   3
   0   6 -20 88.2407 152.971   5
   0   6 -19 20.8246 232.800   5
   0  -6  19 347.040 581.501   7
   0   6 -18 176.926 311.442   5
   0  -6  18 504.291 559.428   7
   0   6 -17 939.416 610.755   5
   0  -6  17 1430.17 853.578   7
   0  -6  16 864.748 683.931   7
   0  -6  15 1308.56 748.838   7
   0   6 -15 545.234 290.808   3
   0  -6  14 22122.8 2632.91   7
   0   6 -14 10564.7 1309.10   3
   0  -6  13 1430.86 616.958   7
   0   6 -13 555.943 311.647   3
   0  -6  12 9163.69 1481.38   7
   0   6 -12 6326.28 889.364   3
   0  -6  11 219.946 307.784   7
   0   6 -11 184.891 198.070   3
   0   6 -10 7867.01 896.649   3
   0   6 -10 7881.31 1100.11   1
   0  -6  10 8412.46 1311.41   7
   0  -6   9 21578.3 1884.73   7
   0   6  -9 19776.4 1625.21   1
   0   6  -9 20700.7 1394.47   3
   0   6  -8 446.383 271.807   1
   0   6  -8 583.496 258.872   3
   0  -6   8 315.705 223.605   7
   0  -6   7 11110.4 1176.96   7
   0   6  -7 11619.0 1199.55   1
   0  -6   6 1693.49 449.102   7
   0  -6   5 1627.60 407.718   7
   0  -6   4 1220.49 301.207   7
   0  -6   3 775.625 222.206   7
   0  -6   3 321.188 197.753   4
   0   6  -3 255.376 145.521   7
   0  -6   2 73309.2 2093.50   7
   0  -6   2 80901.4 2771.63   2
   0   6  -2 74497.8 2290.18   4
   0  -6   1 39508.2 1987.67   2
   0  -6   1 39496.2 1516.01   7
   0   6  -1 41491.5 1661.02   4
   0   6   0 28934.9 1466.03   7
   0  -6   0 75400.4 2849.20   2
   0  -6  -1 503.439 287.640   2
   0   6   1 144.918 126.233   7
   0  -6  -2 7282.45 927.519   3
   0  -6  -2 9759.43 1107.61   2
   0  -6  -3 912.648 392.625   3
   0  -6  -3 1139.27 411.735   2
   0   6   4 328.303 229.539   6
   0  -6  -4 444.049 292.648   2
   0  -6  -4 227.823 167.998   3
   0   6   5 866.032 377.800   6
   0  -6  -5 990.419 456.974   2
   0  -6  -5 966.401 396.878   3
   0  -6  -6 3.99466 216.804   2
   0  -6  -6 445.363 345.385   3
   0   6   6 153.174 116.417   6
   0   6   7 3518.98 749.965   6
   0  -6  -7 3659.73 824.493   2
   0  -6  -7 3997.55 935.227   3
   0   6   8 422.327 318.163   6
   0  -6  -8 685.251 452.245   2
   0  -6  -8 651.177 513.122   3
   0  -6  -9 15221.8 1903.14   3
   0   6   9 12892.2 1525.07   6
   0  -6  -9 18097.8 2079.41   2
   0   6  10 1617.32 565.232   6
   0  -6 -10 1923.49 769.406   2
   0  -6 -10 1549.21 693.299   3
   0  -6 -11 444.906 401.689   3
   0  -6 -11 249.086 301.259   2
   0  -6 -12 38.4443 125.472   2
   0  -6 -12 154.755 108.718   3
   0  -6 -13 294.619 502.071   3
   0  -6 -14 309.967 383.510   3
   0   7 -20 406.891 377.910   5
   0   7 -19 62.1993 133.043   5
   0  -7  19 283.024 462.908   7
   0  -7  18 188.003 277.526   7
   0   7 -18 243.715 194.679   5
   0  -7  17 255.824 444.991   7
   0  -7  16 6690.82 1609.97   7
   0  -7  15 6604.22 1515.98   7
   0  -7  14 768.711 519.489   7
   0   7 -14 159.814 155.668   3
   0  -7  13 6553.97 1388.80   7
   0   7 -13 3031.21 645.171   3
   0  -7  12 521.490 436.483   7
   0   7 -12 473.591 268.135   3
   0   7 -11 335.385 112.498   1
   0  -7  11 523.632 325.794   7
   0   7 -11 363.876 221.973   3
   0   7 -10 21677.5 1856.38   1
   0  -7  10 23549.9 2161.26   7
   0   7 -10 19416.6 1420.94   3
   0   7  -9 402.825 329.981   1
   0   7  -9 411.579 256.001   3
   0  -7   9 315.603 280.173   7
   0   7  -8 1949.45 540.446   1
   0  -7   8 1915.71 554.818   7
   0  -7   7 1583.24 472.861   7
   0   7  -7 1689.52 524.807   1
   0  -7   6 378.182 227.142   7
   0  -7   5 18589.2 1289.22   7
   0  -7   4 25411.6 1467.85   7
   0  -7   3 28041.7 1769.10   2
   0  -7   3 27247.4 1436.98   7
   0  -7   2 12331.9 951.549   7
   0  -7   2 12482.2 1179.23   2
   0   7  -2 12474.9 1009.28   4
   0  -7   1 8023.47 973.751   2
   0   7  -1 8570.24 820.748   4
   0  -7   1 8127.68 760.653   7
   0   7   0 745.318 257.510   7
   0  -7   0 1995.12 512.562   2
   0  -7  -1 6252.44 937.626   2
   0  -7  -2 7448.04 1060.45   2
   0  -7  -3 1269.31 388.913   3
   0  -7  -3 893.510 384.178   2
   0  -7  -4 1049.63 436.343   3
   0  -7  -4 1359.09 478.092   2
   0  -7  -5 8913.72 1256.12   3
   0  -7  -5 9205.00 1332.97   2
   0   7   5 8082.45 1146.28   6
   0  -7  -6 1177.27 551.886   2
   0   7   6 993.641 433.358   6
   0  -7  -6 1226.59 564.870   3
   0  -7  -7 4131.38 995.781   3
   0  -7  -7 4363.71 978.116   2
   0   7   7 3251.76 761.614   6
   0  -7  -8 15955.3 1980.22   2
   0  -7  -8 16844.9 1979.94   3
   0   7   8 11590.8 1476.56   6
   0  -7  -9 425.751 404.851   2
   0  -7  -9 162.965 193.662   3
   0   7   9 466.299 368.426   6
   0  -7 -10 205.449 318.277   2
   0   7  10 230.881 249.612   6
   0  -7 -10 629.489 496.129   3
   0  -7 -11 1282.77 816.083   3
   0  -7 -11 418.143 350.085   2
   0  -7 -12 40.2211 563.781   3
   0  -7 -12-77.7313 184.619   2
   0  -7 -13 358.162 540.317   3
   0   8 -20 58.3214 97.6693   5
   0   8 -19-128.143 260.026   5
   0  -8  19 183.876 496.080   7
   0  -8  18 301.663 377.690   7
   0  -8  17 2557.84 1102.66   7
   0  -8  16 678.894 709.454   7
   0  -8  15 1240.90 704.899   7
   0  -8  14 579.577 504.122   7
   0  -8  13 42.4629 32.9002   7
   0   8 -13 78.4676 94.2706   3
   0   8 -12 2122.74 657.405   1
   0   8 -12 1044.60 342.555   3
   0  -8  12 3120.70 972.794   7
   0   8 -11 831.848 396.530   1
   0  -8  11 1207.88 579.562   7
   0   8 -11 851.044 312.252   3
   0   8 -10 9276.16 1291.55   1
   0  -8  10 9371.97 1375.23   7
   0   8 -10 7427.39 927.415   3
   0   8  -9 1249.70 373.465   3
   0  -8   9 1482.80 512.459   7
   0   8  -9 1687.16 517.037   1
   0  -8   8 21643.9 1802.28   7
   0   8  -8 27427.9 2174.93   1
   0  -8   7 23672.4 1743.67   7
   0  -8   6-16.0188 44.6361   7
   0  -8   5 12398.0 1106.97   7
   0  -8   4 20488.4 1628.90   2
   0  -8   4 21789.5 1405.67   7
   0  -8   3 11464.8 1218.24   2
   0  -8   3 8610.60 836.940   7
   0   8  -2 2728.87 502.213   4
   0  -8   2 2554.46 638.755   2
   0  -8   2 3177.93 500.517   7
   0  -8   1 789.743 355.844   2
   0   8  -1 840.915 268.816   4
   0  -8   0 13834.2 1420.69   2
   0   8   0 15822.3 1238.51   4
   0  -8  -1 1130.37 379.407   2
   0  -8  -2 16889.4 1726.70   2
   0  -8  -3 3538.85 831.644   2
   0  -8  -4 5960.49 1074.60   2
   0  -8  -5 738.882 392.351   3
   0  -8  -5 584.674 424.867   2
   0  -8  -6 20238.0 2117.90   3
   0  -8  -6 21224.0 2194.22   2
   0  -8  -7 2162.61 801.486   2
   0  -8  -7 1300.75 648.872   3
   0  -8  -8 1117.12 598.853   3
   0  -8  -8 346.027 221.025   2
   0  -8  -9 529.600 469.885   2
   0  -8  -9 235.298 403.916   3
   0  -8 -10 170.693 240.758   3
   0  -8 -10 283.817 409.909   2
   0  -8 -11 60.4226 195.919   2
   0  -8 -11 262.141 290.766   3
   0   9 -20-35.3208 281.761   5
   0  -9  19-201.631 236.845   7
   0  -9  18 302.882 489.027   7
   0  -9  17 148.696 388.989   7
   0  -9  16 1952.31 900.436   7
   0  -9  15 222.396 493.060   7
   0  -9  14 6764.83 1543.64   7
   0   9 -13 6063.42 1259.22   1
   0   9 -13 2917.44 643.244   3
   0  -9  13 6157.82 1372.99   7
   0   9 -12 213.241 284.681   1
   0  -9  12 191.358 404.212   7
   0   9 -12 57.3928 32.9485   3
   0  -9  11 9840.41 1549.03   7
   0   9 -11 6031.22 881.630   3
   0   9 -11 9476.03 1416.61   1
   0  -9  10 172.171 260.421   7
   0   9 -10-28.6575 70.8595   1
   0   9 -10 117.439 134.902   3
   0  -9   9 666.511 368.674   7
   0   9  -9 568.851 366.549   1
   0  -9   8 270.503 226.083   7
   0  -9   7 5776.01 861.366   7
   0  -9   6 2486.64 563.137   7
   0  -9   5 2471.29 490.609   7
   0  -9   5 3025.59 669.575   2
   0  -9   4 930.973 309.136   7
   0  -9   4 1136.25 451.212   2
   0  -9   3 825.506 321.240   7
   0  -9   3 769.780 389.627   2
   0  -9   2 22.9100 164.270   7
   0   9  -2-1.38947 75.7642   4
   0  -9   2 343.913 275.336   2
   0   9  -1 503.550 236.483   4
   0  -9   1 447.127 155.159   2
   0   9   0 3509.40 636.358   4
   0  -9   0 3061.93 735.413   2
   0  -9  -1 326.699 135.049   2
   0  -9  -2 66.5039 109.648   2
   0  -9  -3 1049.11 552.537   2
   0  -9  -4-91.2114 118.641   2
   0  -9  -5 4561.01 1058.30   2
   0  -9  -6 80.6082 37.1222   2
   0  -9  -7 1243.33 651.148   2
   0  -9  -8 2625.16 885.012   2
   0  -9  -9 38.6339 158.769   2
   0  -9 -10 244.626 275.099   2
   0  -9 -11 691.759 497.656   2
   0 -10  18-114.255 247.393   7
   0 -10  17 615.551 572.640   7
   0 -10  16 963.540 615.231   7
   0 -10  15 660.926 606.090   7
   0 -10  14 4384.14 1255.65   7
   0  10 -14 3366.57 936.040   1
   0 -10  13 658.141 532.638   7
   0  10 -13 438.596 436.377   1
   0 -10  12 795.035 567.395   7
   0  10 -12 375.717 330.988   1
   0  10 -12 206.422 107.736   3
   0  10 -11 555.757 464.820   1
   0  10 -11 93.6374 86.8998   3
   0 -10  11 228.596 352.915   7
   0  10 -10 1620.15 699.469   1
   0 -10  10 1388.46 560.305   7
   0 -10   9 17768.4 1774.38   7
   0  10  -9 23044.6 2296.27   1
   0 -10   8 3492.30 727.501   7
   0 -10   7 3443.14 722.530   7
   0 -10   6 18458.1 1520.51   7
   0 -10   6 20564.6 1866.88   2
   0 -10   5 1529.02 418.306   7
   0 -10   5 1974.96 574.704   2
   0 -10   4 1005.72 448.785   2
   0 -10   4 955.138 354.706   7
   0 -10   3 27324.3 2222.89   2
   0 -10   3 21980.1 1488.92   7
   0 -10   2 9515.45 1354.57   2
   0 -10   2 7727.91 876.283   7
   0  10  -1 7169.72 928.277   4
   0 -10   1 7514.45 1209.73   2
   0 -10   0 2078.65 681.803   2
   0  10   0 2558.92 569.641   4
   0  10   1 243.845 250.375   4
   0 -10  -1 256.211 328.992   2
   0 -10  -2 19999.2 2147.32   2
   0 -10  -3 1164.11 596.000   2
   0 -10  -4 5202.01 1170.34   2
   0 -10  -5 8015.24 1520.89   2
   0 -10  -6 493.472 544.778   2
   0 -10  -7 20.9507 38.6678   2
   0 -10  -8 705.259 577.369   2
   0 -10  -9 1982.18 873.739   2
   0 -10 -10 4.74410 124.631   2
   0 -10 -11-23.4772 228.260   2
   0 -11  18 47.0775 225.652   7
   0 -11  17 1125.72 797.769   7
   0 -11  16 184.977 420.770   7
   0  11 -15-48.4271 138.489   1
   0 -11  15 22.7907 108.653   7
   0 -11  14 9162.02 1804.94   7
   0  11 -14 8553.30 1652.12   1
   0 -11  13 2258.77 822.882   7
   0  11 -13 1918.07 717.500   1
   0 -11  12 574.913 409.222   7
   0  11 -12 588.957 507.344   1
   0  11 -11 20378.3 2322.57   1
   0 -11  11 17156.6 2040.17   7
   0  11 -10 14720.5 2003.97   1
   0 -11  10 10414.2 1424.41   7
   0 -11   9 108.668 176.015   7
   0 -11   8 450.127 329.209   7
   0 -11   8 406.083 335.789   2
   0 -11   7 46252.7 2948.32   2
   0 -11   7 38096.3 2388.76   7
   0 -11   6 367.800 173.549   7
   0 -11   6 475.402 469.242   2
   0 -11   5 28126.4 2335.88   2
   0 -11   5 22686.9 1647.01   7
   0 -11   4 185.084 196.883   2
   0 -11   4 121.442 155.630   7
   0 -11   3 89.3004 333.120   2
   0 -11   3 136.382 148.148   7
   0 -11   2 25016.8 2334.00   2
   0  11  -1 186.309 130.632   4
   0 -11   1 361.262 291.789   2
   0  11   0 2216.00 555.494   4
   0 -11   0 2554.53 741.811   2
   0  11   1 4298.88 783.713   4
   0 -11  -1 4175.63 1006.82   2
   0 -11  -2 742.270 560.858   2
   0 -11  -3 933.129 552.930   2
   0 -11  -4 16616.8 2218.55   2
   0 -11  -5 2449.23 927.530   2
   0 -11  -6 526.794 451.598   2
   0 -11  -7 304.113 399.035   2
   0 -11  -8-203.475 199.574   2
   0 -11  -9 98.7587 360.521   2
   0 -11 -10 217.003 452.208   2
   0 -12  18-111.849 181.758   7
   0 -12  17-148.988 304.744   7
   0 -12  16 734.383 576.271   7
   0  12 -16 1858.92 848.541   1
   0 -12  15 209.835 303.888   7
   0  12 -15 262.303 240.154   1
   0 -12  14 4569.24 1275.37   7
   0  12 -14 12807.7 2005.47   1
   0 -12  13 2912.84 985.657   7
   0  12 -13 7665.72 1565.87   1
   0  12 -12 403.931 518.273   1
   0 -12  12 140.272 203.284   7
   0  12 -11 2254.13 890.522   1
   0 -12  11 595.213 324.555   7
   0  12 -10 13974.0 2098.03   1
   0 -12  10 11286.2 1584.09   2
   0 -12   9 253.899 264.197   7
   0 -12   9 537.852 417.693   2
   0 -12   8 34678.4 2759.58   2
   0 -12   8 18805.7 1822.23   7
   0 -12   7 744.742 456.764   2
   0 -12   7 265.197 236.898   7
   0 -12   6 489.342 387.374   2
   0 -12   6 28.8263 69.5923   7
   0 -12   5 6944.65 978.530   7
   0 -12   5 12758.7 1711.52   2
   0 -12   4 72.9803 209.419   2
   0 -12   4 49.4947 122.857   7
   0 -12   3 343.876 389.011   2
   0 -12   2 5543.92 1200.38   2
   0 -12   1 718.784 506.370   2
   0 -12   0-231.915 318.365   2
   0 -12  -1 514.256 479.575   2
   0 -12  -2 718.212 438.273   2
   0 -12  -3 751.267 592.597   2
   0 -12  -4 10221.3 1867.92   2
   0 -12  -5 11267.7 2032.61   2
   0 -12  -6 809.680 579.187   2
   0 -12  -7-89.7885 301.078   2
   0 -12  -8 219.000 320.247   2
   0 -13  18 1213.34 841.749   7
   0 -13  17 33.6220 197.659   7
   0 -13  16 42.3494 154.661   7
   0  13 -16 275.192 392.442   1
   0 -13  15 44.2905 105.025   7
   0  13 -15 137.619 193.317   1
   0  13 -14 1461.27 722.406   1
   0 -13  14 400.980 355.541   7
   0 -13  13 2235.62 750.249   2
   0 -13  13 1514.01 682.863   7
   0 -13  12 1078.62 549.886   2
   0  13 -12 744.127 501.659   1
   0 -13  12 141.214 143.480   7
   0 -13  11 854.436 500.501   2
   0 -13  11 167.443 192.654   7
   0  13 -11 933.072 659.382   1
   0 -13  10 972.707 473.484   7
   0 -13  10 3604.08 975.869   2
   0 -13   9 28.3040 41.8210   7
   0 -13   9 579.268 367.371   2
   0 -13   8 7072.86 1318.91   2
   0 -13   8 3189.01 783.808   7
   0 -13   7 354.934 396.016   2
   0 -13   7 119.444 204.983   7
   0 -13   6 218.231 249.013   7
   0 -13   6 307.784 321.496   2
   0 -13   5 385.519 459.077   2
   0 -13   4 13228.6 1868.74   2
   0 -13   3 541.320 437.983   2
   0 -13   2 10478.6 1741.40   2
   0 -13   1 2204.70 813.155   2
   0 -13   0 2171.59 842.855   2
   0 -13  -1 3049.18 982.616   2
   0 -13  -2 4785.80 1287.15   2
   0 -13  -3 916.085 656.084   2
   0 -13  -4 2867.94 1054.19   2
   0 -13  -5-182.727 399.517   2
   0 -13  -6 674.650 565.241   2
   0 -14  17-28.5590 195.771   7
   0  14 -17 240.626 249.817   1
   0  14 -16 536.063 446.777   1
   0 -14  16 417.159 328.062   7
   0 -14  15-56.3964 216.585   7
   0  14 -15 99.9028 190.636   1
   0 -14  14 1.69505 118.951   7
   0  14 -14-14.9574 136.225   1
   0 -14  13 29.8467 109.511   7
   0 -14  13 284.040 381.190   2
   0  14 -13 7.29976 202.818   1
   0  14 -12-357.684 555.902   1
   0 -14  12 90.2236 149.585   7
   0 -14  12 278.807 392.461   2
   0  14 -11 980.469 666.588   1
   0 -14  11 37.7940 36.4371   7
   0 -14  11 806.441 517.680   2
   0 -14  10 589.207 407.378   2
   0 -14  10 104.476 107.752   7
   0 -14   9 1134.37 624.066   2
   0 -14   8 6261.11 1327.73   2
   0 -14   7 1959.57 810.834   2
   0 -14   6 408.460 456.900   2
   0 -14   5 7324.34 1479.44   2
   0 -14   4 92.1296 305.317   2
   0 -14   3 5076.35 1236.39   2
   0 -14   2 7568.89 1508.32   2
   0 -14   1 367.691 256.303   2
   0 -14   0 1016.52 741.198   2
   0 -14  -1 744.165 624.640   2
   0 -14  -2 4760.61 1322.37   2
   0 -14  -3 639.806 574.984   2
   0 -14  -4 749.318 660.643   2
   0 -15  17 37.0316 195.956   7
   0  15 -17 535.478 449.999   1
   0 -15  16 100.705 271.794   7
   0  15 -16-119.176 383.402   1
   0  15 -15 546.919 488.196   1
   0  15 -14 281.165 389.599   1
   0 -15  13 263.065 352.995   2
   0  15 -13 75.4118 201.949   1
   0  15 -12 320.442 351.301   1
   0 -15  12 579.549 331.424   2
   0  15 -11 151.274 359.088   1
   0 -15  11 597.083 423.494   2
   0 -15  10 45.5040 277.086   2
   0 -15   9 374.896 483.382   2
   0 -15   8 1015.19 667.163   2
   0 -15   7 789.831 459.471   2
   0 -15   6 720.690 576.244   2
   0 -15   5 2276.96 952.129   2
   0 -15   4 2630.01 909.669   2
   0 -15   3 1618.23 714.934   2
   0 -15   2 5313.54 1367.07   2
   0 -15   1 1006.47 723.791   2
   0 -15   0 640.942 595.263   2
   0 -15  -1 2747.36 1132.67   2
   0 -15  -2 189.246 198.184   2
   0  16 -16 512.943 507.682   1
   0  16 -15-99.0095 113.200   1
   0  16 -14 344.754 449.767   1
   0  16 -13-35.6183 280.584   1
   0 -16  13 41.6199 74.6917   2
   0  16 -12 199.811 337.659   1
   0 -16  12 397.903 427.546   2
   0  16 -11 188.908 343.777   1
   0 -16  11 100.881 146.279   2
   0 -16  10 402.298 470.778   2
   0 -16   9 35.4012 132.483   2
   0 -16   8 1203.39 758.194   2
   0 -16   7 5048.05 1361.02   2
   0 -16   6 243.414 435.316   2
   0 -16   5 3313.53 1118.53   2
   0 -16   4 2554.98 1063.82   2
   0 -16   3 1807.74 837.863   2
   0 -16   2 448.621 476.057   2
   0 -16   1 1458.66 786.285   2
   0  17 -14 125.483 434.292   1
   0  17 -13 378.360 467.090   1
   0 -17  12 357.116 346.037   2
   0  17 -12 266.682 501.343   1
   0 -17  11 34.0329 131.006   2
   0 -17  10 208.541 404.888   2
   0 -17   9 198.593 192.795   2
   0 -17   8 662.452 503.858   2
   0 -17   7 481.238 464.761   2
   0 -17   6-96.5101 170.592   2
   0 -17   5 120.230 435.078   2
   0 -18  12-135.043 90.0509   2
   1 -18   7 198.797 393.022   2
   1 -18   8 96.6811 249.832   2
   1 -18   9-266.473 355.506   2
   1 -18  10-60.9637 282.783   2
   1 -18  11 196.272 286.677   2
   1 -17   3 861.394 599.333   2
   1 -17   4 405.831 365.035   2
   1 -17   5 921.383 614.278   2
   1 -17   6 2666.21 1066.80   2
   1 -17   7 724.763 547.422   2
   1 -17   8 1403.89 721.691   2
   1 -17   9 1138.28 664.159   2
   1 -17  10 747.840 620.536   2
  -1  17 -11 133.028 421.263   1
   1 -17  11 189.535 317.336   2
  -1  17 -12 54.9225 373.426   1
  -1  17 -13-45.3178 289.490   1
   1 -16   0 673.058 764.604   2
   1 -16   1 1835.96 858.378   2
   1 -16   2 75.9532 280.065   2
   1 -16   3 393.957 547.912   2
   1 -16   4-453.750 544.170   2
   1 -16   5 1.63061 414.267   2
   1 -16   6 1859.47 878.627   2
   1 -16   7 1237.58 750.638   2
   1 -16   8 3941.39 1164.82   2
   1 -16   9 477.125 430.251   2
   1 -16  10 50.1325 268.918   2
   1 -16  11 338.905 314.147   2
  -1  16 -11 774.987 699.888   1
  -1  16 -12 79.7814 167.248   1
   1 -16  12 100.179 92.7612   2
  -1  16 -13 192.479 409.093   1
  -1  16 -14 72.0213 252.718   1
  -1  16 -15-44.8494 335.705   1
   1 -15  -3 442.551 501.029   2
   1 -15  -2 3084.37 1088.81   2
   1 -15  -1 680.437 498.234   2
   1 -15   0 3395.43 1075.90   2
   1 -15   1 800.593 578.121   2
   1 -15   2 1332.00 736.182   2
   1 -15   3 7746.60 1635.83   2
   1 -15   4 1155.30 608.985   2
   1 -15   5 685.958 554.271   2
   1 -15   6 5016.49 1236.07   2
   1 -15   7 1625.56 719.125   2
   1 -15   8 3839.90 1089.83   2
   1 -15   9 7.87851 182.077   2
   1 -15  10 796.364 517.662   2
  -1  15 -11 587.192 399.459   1
   1 -15  11 46.8971 99.8101   2
  -1  15 -12 466.735 419.201   1
   1 -15  12-67.4619 250.447   2
  -1  15 -13 25.8799 277.013   1
  -1  15 -14 109.663 281.829   1
  -1  15 -15 49.2571 306.541   1
  -1  15 -16 666.279 611.458   1
  -1  15 -17 256.604 465.585   1
   1 -14  -5 329.254 487.927   2
   1 -14  -4 175.289 319.063   2
   1 -14  -3 1153.84 738.418   2
   1 -14  -2 107.513 298.147   2
   1 -14  -1 4835.38 1272.59   2
   1 -14   0 673.214 568.769   2
   1 -14   1 32.3664 319.831   2
   1 -14   2 194.641 310.447   2
   1 -14   3 1088.49 533.775   2
   1 -14   4 3679.90 1038.88   2
   1 -14   5 450.866 380.589   2
   1 -14   6 546.416 455.108   2
   1 -14   7 1094.88 557.736   2
   1 -14   8 2924.63 914.292   2
   1 -14   9 630.837 548.320   2
  -1  14 -10 295.448 234.526   1
   1 -14  10 1189.85 629.686   2
   1 -14  11 960.681 497.615   2
  -1  14 -11 1601.83 829.838   1
   1 -14  11 375.190 288.294   7
  -1  14 -12 450.648 466.346   1
   1 -14  12 114.155 223.096   2
   1 -14  12-7.39356 45.0512   7
   1 -14  13 54.0202 103.823   7
  -1  14 -13 577.092 516.201   1
  -1  14 -14 1605.25 871.512   1
   1 -14  14 471.883 416.195   7
   1 -14  15 105.498 288.070   7
  -1  14 -15 486.648 479.128   1
   1 -14  16 48.3687 204.995   7
  -1  14 -16 0.86159 107.710   1
   1 -14  17 121.247 61.4700   7
   1 -14  18 547.858 566.456   7
   1 -13  -7 309.985 343.099   2
   1 -13  -6 1482.00 840.089   2
   1 -13  -5 1585.57 800.459   2
   1 -13  -4 551.315 525.123   2
   1 -13  -3 4696.27 1281.98   2
   1 -13  -2 5352.93 1300.99   2
   1 -13  -1 2180.70 777.023   2
   1 -13   0 580.162 469.507   2
   1 -13   1 2399.70 888.477   2
   1 -13   2 3822.60 1061.42   2
   1 -13   3 10206.9 1610.57   2
   1 -13   4 23.8024 219.467   2
   1 -13   5 1815.84 639.110   2
   1 -13   6 3343.73 864.112   2
   1 -13   7 2564.65 823.942   2
   1 -13   7 987.774 375.662   7
   1 -13   8 424.678 369.329   2
   1 -13   8-21.1899 224.350   7
   1 -13   9 377.303 291.062   2
   1 -13   9 204.659 231.884   7
   1 -13  10-249.012 233.435   2
   1 -13  10 94.9928 177.344   7
  -1  13 -10 138.071 469.588   1
   1 -13  11 2407.79 731.721   2
   1 -13  11 1009.24 478.488   7
  -1  13 -12-178.080 404.219   1
   1 -13  12 20.8605 285.008   2
   1 -13  12 11.4326 107.032   7
  -1  13 -13 641.926 707.956   1
   1 -13  13 100.484 170.690   7
  -1  13 -14 648.002 628.670   1
   1 -13  14 151.680 264.350   7
  -1  13 -15 218.824 392.442   1
   1 -13  15 79.2608 63.7015   7
  -1  13 -16 87.5460 207.214   1
   1 -13  16 138.854 305.434   7
   1 -13  17-51.2027 308.376   7
   1 -13  18 0.58348 305.106   7
   1 -12  -9 26.7809 188.386   2
   1 -12  -8 613.549 605.943   2
   1 -12  -7-76.7463 343.617   2
   1 -12  -6 518.947 454.049   2
   1 -12  -5 2397.59 878.955   2
   1 -12  -4 141.851 40.6027   2
   1 -12  -3 7056.49 1463.01   2
   1 -12  -2 1943.06 853.389   2
   1 -12  -1 2484.44 890.892   2
   1 -12   0 2240.40 802.529   2
   1 -12   1 2318.10 709.037   2
   1 -12   2 12708.5 1713.79   2
   1 -12   3 508.981 343.343   2
   1 -12   4 796.857 283.630   7
   1 -12   4 1964.70 631.698   2
   1 -12   5 4247.65 682.514   7
   1 -12   5 9150.22 1415.33   2
   1 -12   6 8517.45 1341.89   2
   1 -12   6 3690.53 679.737   7
   1 -12   7 20383.7 2028.33   2
   1 -12   7 10749.4 1233.36   7
   1 -12   8 2144.42 585.797   7
   1 -12   8 4639.81 975.367   2
   1 -12   9 4756.04 916.701   7
   1 -12   9 10260.3 1435.77   2
  -1  12 -10 745.899 657.802   1
   1 -12  10-8.47700 131.083   7
   1 -12  10 473.439 417.369   2
   1 -12  11 4334.11 929.757   2
   1 -12  11 2376.25 775.368   7
  -1  12 -11 5834.35 1306.12   1
   1 -12  12 4221.94 926.681   2
   1 -12  12 2148.90 782.073   7
  -1  12 -12 3208.49 797.673   3
   1 -12  13 4000.24 1135.14   7
  -1  12 -13 12416.9 2016.67   1
  -1  12 -14 268.109 533.222   1
   1 -12  14-57.0559 143.345   7
   1 -12  15-14.1474 74.9240   7
  -1  12 -15 291.255 423.341   1
   1 -12  16 206.343 283.882   7
   1 -12  17 186.967 449.530   7
   1 -12  18-253.260 492.687   7
   1 -11 -11 374.532 384.267   2
   1 -11 -10 51.1111 194.802   2
   1 -11  -9 456.676 512.396   2
   1 -11  -8 537.941 490.045   2
   1 -11  -7 1004.40 654.907   2
   1 -11  -6 5326.76 1337.74   2
   1 -11  -5 6185.03 1393.22   2
   1 -11  -4 1042.59 458.280   2
   1 -11  -3 615.602 448.964   2
   1 -11  -2 285.013 219.873   2
   1 -11  -1 3728.94 961.786   2
  -1  11   1 2640.67 557.930   4
   1 -11   0 3924.09 937.349   2
  -1  11   0 3449.90 598.366   4
   1 -11   1 792.058 453.870   2
   1 -11   2 10713.3 1463.62   2
   1 -11   3 18938.3 1281.62   7
   1 -11   3 37407.8 2714.68   2
   1 -11   4 1441.14 372.513   7
   1 -11   4 4001.35 853.221   2
   1 -11   5-25.5212 71.1557   7
   1 -11   5 443.861 380.675   2
   1 -11   6 34580.7 2524.23   2
   1 -11   6 26549.6 1767.63   7
   1 -11   7 971.229 378.303   7
   1 -11   7 1737.89 672.784   2
   1 -11   8 20844.6 1932.04   2
   1 -11   8 17380.2 1605.59   7
   1 -11   9 349.184 311.164   2
  -1  11  -9 395.595 409.160   1
   1 -11   9 169.765 259.364   7
   1 -11  10 2017.55 650.336   7
   1 -11  10 1504.60 527.387   2
  -1  11 -10 3172.53 1000.10   1
  -1  11 -11 618.039 354.654   3
  -1  11 -11 1149.67 691.832   1
   1 -11  11 534.116 327.749   2
   1 -11  11 981.519 477.725   7
  -1  11 -12 1057.17 465.983   3
   1 -11  12 1048.14 462.279   2
  -1  11 -12 1453.91 705.479   1
   1 -11  12 2066.56 807.242   7
   1 -11  13 77.3729 149.847   2
   1 -11  13 250.815 396.349   7
  -1  11 -13-21.1712 236.528   1
  -1  11 -14 416.007 444.687   1
   1 -11  14-101.585 240.790   7
   1 -11  15 1502.13 780.133   7
   1 -11  16-44.8593 310.388   7
   1 -11  17-30.3427 271.095   7
   1 -11  18 1300.50 916.068   7
   1 -10 -12 1107.11 694.172   2
   1 -10 -11-15.0957 238.166   2
   1 -10 -10-80.1643 224.678   2
   1 -10  -9 473.795 455.506   2
   1 -10  -8 1012.56 583.699   2
   1 -10  -7 4602.63 1201.63   2
   1 -10  -6 1576.13 656.977   2
   1 -10  -5 2136.43 767.183   2
   1 -10  -4 633.027 399.644   2
   1 -10  -3 865.059 514.214   2
   1 -10  -2 8747.03 1387.79   2
  -1  10   1 11437.9 1062.39   4
   1 -10  -1 13390.7 1631.57   2
  -1  10   0 5491.25 710.334   4
   1 -10   0 6335.30 1069.23   2
   1 -10   1 36900.1 2584.71   2
  -1  10  -2 4728.31 673.333   7
   1 -10   2 3521.90 491.409   7
  -1  10  -3 6641.41 823.712   7
   1 -10   3 7186.27 755.484   7
   1 -10   4 5218.63 658.757   7
   1 -10   4 6575.03 1048.11   2
   1 -10   5 227.089 62.2991   7
   1 -10   5 655.747 305.459   2
   1 -10   6 5489.89 900.890   2
   1 -10   6 4821.74 730.884   7
   1 -10   7 2369.43 648.254   2
   1 -10   7 2127.43 524.274   7
   1 -10   8 2555.89 635.977   2
   1 -10   8 2059.77 574.580   7
   1 -10   9 672.573 273.772   2
   1 -10   9 455.498 281.173   7
  -1  10  -9 1140.76 552.750   1
   1 -10  10 361.090 367.732   7
  -1  10 -10 342.870 283.700   1
   1 -10  11 1909.14 778.346   7
  -1  10 -11 575.446 291.796   3
  -1  10 -11 1996.37 690.246   1
   1 -10  12 4923.41 1200.16   7
  -1  10 -12 2074.13 601.338   3
  -1  10 -12 4528.39 1080.83   1
  -1  10 -13 1644.62 684.646   1
   1 -10  13 1786.23 773.187   7
  -1  10 -13 850.048 403.806   3
  -1  10 -14 3470.27 992.925   1
   1 -10  14 4045.74 1282.57   7
   1 -10  15 191.208 228.334   7
   1 -10  16 1204.30 755.529   7
   1 -10  17 492.860 554.583   7
   1 -10  18 183.332 395.239   7
   1  -9 -12 542.615 444.426   2
   1  -9 -11-17.2105 172.109   2
  -1   9  10 197.754 276.163   6
   1  -9 -10 73.8041 98.2272   2
  -1   9   9 359.971 429.826   6
   1  -9  -9 263.428 225.196   2
  -1   9   8 1347.64 648.190   6
   1  -9  -8 1204.66 614.775   2
  -1   9   7 3196.21 961.778   6
   1  -9  -7 3620.49 973.183   2
  -1   9   6 30639.3 2651.65   6
   1  -9  -6 33883.2 2899.66   2
   1  -9  -5 1847.50 670.136   2
   1  -9  -4 10373.7 1499.31   2
   1  -9  -3 894.937 484.611   2
   1  -9  -2 705.649 446.783   2
  -1   9   1 5467.14 696.434   4
   1  -9  -1 5700.50 980.672   2
   1  -9   0 22817.4 1947.50   2
  -1   9   0 17752.2 1182.68   4
   1  -9   1 1679.49 507.741   2
  -1   9  -1 329.453 150.866   7
   1  -9   2 13542.0 1435.64   2
   1  -9   2 11734.3 881.177   7
   1  -9   3 17675.0 1627.55   2
   1  -9   3 13933.7 992.343   7
   1  -9   4 2268.95 582.165   2
   1  -9   4 1936.48 410.573   7
   1  -9   5 5481.86 715.557   7
   1  -9   5 6844.35 965.553   2
   1  -9   6 44589.1 2203.26   7
   1  -9   6 47804.6 2517.61   2
   1  -9   7 520.522 303.161   2
   1  -9   7 326.976 220.992   7
  -1   9  -8 390.679 336.514   1
   1  -9   8 173.633 225.566   7
   1  -9   9 18724.7 1862.58   7
  -1   9  -9 19977.1 1981.76   1
  -1   9 -10 912.234 372.714   1
   1  -9  10 1412.58 573.764   7
  -1   9 -10 733.448 305.835   3
  -1   9 -11 2721.51 629.460   3
   1  -9  11 3831.69 939.212   7
  -1   9 -11 4395.72 955.301   1
  -1   9 -12 135.779 187.973   1
  -1   9 -12 88.6211 113.836   3
   1  -9  12 478.197 416.807   7
   1  -9  13 158.831 220.194   7
  -1   9 -13-94.8234 255.386   1
  -1   9 -13 48.4825 97.0267   3
  -1   9 -14 67.9487 202.171   3
   1  -9  14 297.985 234.909   7
   1  -9  15-2.33867 199.503   7
   1  -9  16 83.4755 128.311   7
   1  -9  17-83.6776 187.110   7
   1  -9  18 563.386 588.915   7
   1  -8 -13 1187.80 693.628   2
   1  -8 -12 229.237 262.643   2
   1  -8 -11 37.1172 188.185   2
  -1   8  10 218.463 296.676   6
   1  -8 -10 137.161 303.060   2
   1  -8  -9 277.009 583.542   2
  -1   8   9 56.5351 240.890   6
  -1   8   8 2248.59 750.326   6
   1  -8  -8 1813.74 703.572   2
  -1   8   7 11967.8 1582.89   6
   1  -8  -7 12078.9 1717.74   2
  -1   8   6 5833.04 1096.47   6
   1  -8  -6 6336.23 1188.16   2
  -1   8   5 502.663 363.185   6
   1  -8  -5 486.790 348.268   2
   1  -8  -4 8002.44 1211.82   2
  -1   8   4 7308.48 1155.64   6
   1  -8  -3 7695.49 1157.32   2
  -1   8   2 344.410 200.493   7
   1  -8  -2 985.581 450.232   2
   1  -8  -1 1600.21 508.040   2
  -1   8   1 784.747 248.380   7
  -1   8   0 109.641 112.109   4
   1  -8   0 47.4657 57.9337   2
  -1   8   0 95.4794 101.514   7
  -1   8  -1 3284.26 461.087   7
   1  -8   1 3653.76 710.523   2
  -1   8  -2 8902.79 795.710   7
   1  -8   2 9139.37 730.397   7
   1  -8   2 9650.37 1127.11   2
   1  -8   3 7944.02 979.448   2
   1  -8   3 7654.88 703.290   7
  -1   8  -3 5047.91 640.295   7
   1  -8   4 1180.64 413.613   2
   1  -8   4 963.321 278.646   7
   1  -8   5 17109.8 1274.69   7
   1  -8   5 17333.4 1401.00   2
   1  -8   6 12290.4 1171.99   2
   1  -8   6 11387.1 1114.71   7
   1  -8   7 3984.55 723.914   7
  -1   8  -7 4860.58 902.256   1
   1  -8   8 31.9323 227.487   7
  -1   8  -8 256.831 273.009   1
  -1   8  -9 24052.0 1714.78   3
   1  -8   9 29295.1 2264.30   7
  -1   8  -9 29202.5 2255.52   1
   1  -8  10 8479.79 1311.18   7
  -1   8 -10 7861.98 1227.73   1
  -1   8 -10 7313.82 992.618   3
   1  -8  11 4197.71 1014.39   7
  -1   8 -11 3691.99 809.164   1
  -1   8 -11 3585.91 696.377   3
  -1   8 -12 7622.15 1071.56   3
   1  -8  12 11154.5 1734.78   7
  -1   8 -12 8720.75 1352.47   1
   1  -8  13 409.594 456.547   7
  -1   8 -13 91.1311 145.561   3
   1  -8  14 1144.86 605.936   7
  -1   8 -14 379.457 272.304   3
  -1   8 -15 136.329 225.145   3
   1  -8  15 208.741 160.502   7
   1  -8  16 4126.69 1377.97   7
   1  -8  17 1452.13 828.981   7
   1  -8  18 306.623 490.556   7
  -1   8 -19 222.863 274.399   5
   1  -7 -13 107.925 330.849   2
   1  -7 -12 17.8314 210.902   2
   1  -7 -11 186.276 350.025   2
  -1   7  11 243.133 203.677   6
   1  -7 -11 893.898 595.685   3
   1  -7 -10 397.077 349.281   3
   1  -7 -10 728.306 562.036   2
  -1   7  10 400.251 355.803   6
   1  -7  -9 4382.14 1101.45   2
   1  -7  -9 3485.83 958.265   3
  -1   7   9 3540.48 864.671   6
   1  -7  -8 28870.7 2526.47   3
   1  -7  -8 29861.6 2647.53   2
   1  -7  -7 11361.7 1588.95   2
  -1   7   7 11369.9 1474.23   6
   1  -7  -7 10214.1 1461.44   3
  -1   7   6 23181.7 2017.03   6
   1  -7  -6 24740.3 2172.44   2
  -1   7   5 43989.1 2661.52   6
   1  -7  -5 45446.8 2861.14   2
   1  -7  -4 78820.0 3533.75   2
  -1   7   4 79642.7 3443.27   6
   1  -7  -3 9445.48 1200.85   2
  -1   7   3 8728.87 1121.31   6
   1  -7  -2 15767.1 1467.79   2
  -1   7   2 15681.9 1428.04   6
   1  -7  -1 60273.5 2766.37   2
  -1   7   1 56690.3 1838.91   7
  -1   7   0 60942.2 1789.76   4
  -1   7   0 55965.0 1732.38   7
   1  -7   0 56841.9 2628.08   2
   1  -7   1 74841.6 1859.42   7
  -1   7  -1 76291.3 2013.24   7
   1  -7   1 77445.7 2985.54   2
  -1   7  -2 13697.7 904.146   7
   1  -7   2 14131.5 828.942   7
   1  -7   2 13683.4 1228.99   2
  -1   7  -3 190.634 128.823   7
   1  -7   3 101.106 87.2124   4
   1  -7   3 213.119 185.021   2
   1  -7   3 252.501 146.867   7
   1  -7   4 17827.0 1183.14   7
   1  -7   4 18229.3 1327.43   2
   1  -7   5 32961.4 1755.84   7
   1  -7   5 33639.2 1813.43   2
   1  -7   6 8922.76 1001.18   7
  -1   7  -7 14116.6 1438.41   1
   1  -7   7 13113.6 1293.40   7
   1  -7   8 191.654 204.516   7
  -1   7  -8 201.139 170.474   3
  -1   7  -8 40.3499 137.001   1
  -1   7  -9 17389.4 1642.27   1
   1  -7   9 19331.1 1826.27   7
  -1   7  -9 19742.0 1514.85   3
  -1   7 -10 991.224 345.111   3
  -1   7 -10 824.715 410.421   1
   1  -7  10 591.770 311.667   7
   1  -7  11 5493.66 1121.10   7
  -1   7 -11 4882.42 961.443   1
  -1   7 -11 4050.59 739.027   3
   1  -7  12 5814.83 1247.01   7
  -1   7 -12 3687.30 740.453   3
  -1   7 -13 314.316 214.760   3
   1  -7  13 404.253 442.099   7
   1  -7  14 3004.38 1071.29   7
  -1   7 -14 892.485 434.941   3
   1  -7  15 619.405 491.116   7
  -1   7 -15 54.5594 171.842   3
   1  -7  16 851.439 706.656   7
   1  -7  17 733.133 591.705   7
  -1   7 -18 96.3991 219.157   5
   1  -7  18 170.572 347.622   7
  -1   7 -19-48.2556 333.657   5
   1  -6 -14 834.631 567.458   3
   1  -6 -13 2645.83 983.735   3
   1  -6 -13 451.914 361.809   2
   1  -6 -12 1326.74 581.926   2
  -1   6  12 882.690 464.158   6
  -1   6  11 547.404 353.825   6
   1  -6 -11 286.208 375.583   2
   1  -6 -11 972.274 552.754   3
   1  -6 -10 8219.51 1455.76   3
  -1   6  10 6745.56 1192.95   6
   1  -6 -10 8160.77 1416.87   2
   1  -6  -9 23242.0 2322.98   2
   1  -6  -9 21667.8 2202.33   3
   1  -6  -8 60437.5 3479.41   3
   1  -6  -8 63223.0 3666.54   2
  -1   6   8 57312.7 3264.75   6
   1  -6  -7 11997.1 1475.00   3
  -1   6   7 12986.7 1492.59   6
   1  -6  -7 12005.9 1502.46   2
  -1   6   6 427.697 259.034   6
   1  -6  -6 288.949 178.750   2
   1  -6  -6 269.935 375.385   3
   1  -6  -5 2485.61 619.230   2
  -1   6   5 2440.26 556.627   6
   1  -6  -5 2928.65 676.301   3
   1  -6  -4 4018.27 750.766   2
  -1   6   4 3308.77 656.695   6
   1  -6  -3 39128.8 2213.29   2
  -1   6   3 38305.6 2142.89   6
   1  -6  -2 47433.0 2364.23   2
  -1   6   2 41815.7 2132.35   6
   1  -6  -1 1479.75 377.400   2
  -1   6   1 1353.61 430.433   6
  -1   6   1 1578.26 314.116   7
  -1   6   0 19080.9 883.180   7
  -1   6   0 20473.2 929.538   4
   1  -6   0 19811.3 1445.43   2
  -1   6  -1 140903. 2424.53   7
   1  -6   1 141965. 2249.61   7
   1  -6   1 139627. 3658.70   2
   1  -6   2 80020.7 1842.67   7
   1  -6   2 81809.7 2730.10   2
   1  -6   3 840.030 289.218   2
   1  -6   3 926.737 227.125   7
   1  -6   3 257.776 115.387   4
   1  -6   4 41.3268 72.5307   7
   1  -6   4 301.636 172.003   2
   1  -6   5 24646.9 1489.89   7
  -1   6  -6 6830.64 935.859   1
   1  -6   6 6029.54 813.440   7
   1  -6   7 2395.21 560.694   7
  -1   6  -7 2606.11 567.044   1
  -1   6  -7 2581.42 480.684   3
  -1   6  -8-53.1327 56.8834   1
  -1   6  -8 145.225 189.392   3
  -1   6  -9 434.508 301.984   1
  -1   6  -9 516.389 316.749   3
  -1   6 -10 190.814 218.374   3
  -1   6 -11 1502.87 442.980   3
  -1   6 -12 1034.57 410.258   3
  -1   6 -13 13281.2 1512.37   3
  -1   6 -14 3204.30 776.282   3
   1  -6  14 7172.20 1537.37   7
  -1   6 -15 1214.10 497.742   3
   1  -6  15 4098.49 1238.78   7
  -1   6 -16 61.1382 101.118   3
   1  -6  16 712.692 578.660   7
   1  -6  17 2969.98 1178.45   7
  -1   6 -17 2306.38 903.360   5
  -1   6 -18 1165.25 658.285   5
   1  -6  18 2730.08 1239.35   7
  -1   6 -19 273.523 328.180   5
   1  -5 -16 121.463 243.396   3
   1  -5 -15 1008.45 733.147   3
   1  -5 -14 947.572 650.527   3
   1  -5 -13 918.408 723.995   3
   1  -5 -13 159.953 250.792   2
  -1   5  12 1132.26 515.354   6
   1  -5 -12 1817.17 798.668   3
   1  -5 -12 1311.55 582.957   2
  -1   5  11 2398.78 679.696   6
   1  -5 -11 2979.87 848.933   2
   1  -5 -11 2721.04 895.461   3
  -1   5  10 816.709 490.437   6
   1  -5 -10 373.700 364.302   3
   1  -5 -10 481.568 430.732   2
   1  -5  -9 3087.32 748.491   3
   1  -5  -9 3605.65 863.527   2
  -1   5   9 3120.59 730.585   6
   1  -5  -8 4412.82 891.106   3
   1  -5  -8 5348.50 1018.44   2
  -1   5   8 4922.93 906.535   6
  -1   5   7 555.484 278.436   6
   1  -5  -7 339.802 189.710   2
   1  -5  -7 325.316 349.742   3
   1  -5  -6 98719.1 3811.37   2
  -1   5   6 92917.1 3484.47   6
   1  -5  -6 89276.8 3575.65   3
  -1   5   5 2389.36 506.407   6
   1  -5  -5 2580.97 572.328   2
   1  -5  -5 3081.96 670.728   3
   1  -5  -4 12236.1 1166.15   3
  -1   5   4 12854.5 1193.36   6
   1  -5  -4 12791.9 1224.39   2
  -1   5   3 30712.6 1788.33   6
   1  -5  -3 32105.6 1854.19   2
  -1   5   2 121319. 3393.47   6
   1  -5  -2 132136. 3665.43   2
  -1   5   1 60719.9 2274.19   6
   1  -5  -1 61645.2 2367.78   2
  -1   5   1 63480.4 1531.58   7
   1  -5   0 39593.9 1842.38   2
  -1   5   0 44616.0 1154.93   4
  -1   5   0 40526.7 1066.68   7
   1  -5   1 99207.8 2808.36   2
  -1   5  -1 105510. 1818.57   7
   1  -5   1 100915. 1628.60   7
   1  -5   2 67269.6 2199.65   2
   1  -5   2 70601.8 1628.39   7
   1  -5   3 14.6382 31.6473   2
   1  -5   3 118.275 59.4304   7
   1  -5   4 43996.2 1782.15   7
   1  -5   5 156634. 3713.40   7
  -1   5  -5 176580. 4360.70   1
  -1   5  -6 28465.4 1730.89   1
  -1   5  -6 29859.5 1541.13   3
  -1   5  -7 20953.0 1379.79   3
  -1   5  -7 17154.3 1399.65   1
  -1   5  -8 9963.04 982.844   3
  -1   5  -8 9005.35 1068.44   1
  -1   5  -9 12104.8 1149.61   3
  -1   5 -10 32358.3 1990.80   3
   1  -5  11-24.9388 55.0727   2
  -1   5 -11 143.155 141.758   3
  -1   5 -12 767.560 407.844   3
  -1   5 -13 411.670 262.452   3
  -1   5 -14 1978.76 662.198   3
  -1   5 -15 6947.42 1361.85   5
  -1   5 -15 3053.24 834.011   3
  -1   5 -16 47.8881 48.5056   3
  -1   5 -16 528.564 665.412   5
  -1   5 -17 552.836 433.475   5
  -1   5 -17 235.958 284.349   3
   1  -5  17 705.862 575.793   7
  -1   5 -18 263.002 337.401   5
   1  -5  18 788.920 693.093   7
  -1   5 -19 32.6075 56.9905   5
   1  -4 -17 299.910 411.594   3
   1  -4 -16 951.887 576.918   3
   1  -4 -15 386.733 430.015   3
   1  -4 -14 827.511 705.465   3
   1  -4 -13 888.555 539.998   3
   1  -4 -13 397.626 347.149   2
  -1   4  13 805.303 466.877   6
   1  -4 -12 8.47907 119.512   2
  -1   4  12 401.013 318.650   6
   1  -4 -12 215.981 279.932   3
  -1   4  11 2324.66 678.708   6
   1  -4 -11 3126.59 878.907   3
   1  -4 -11 3028.31 831.735   2
  -1   4  10 231.304 204.887   6
   1  -4 -10-132.192 178.031   2
   1  -4 -10 171.273 334.608   3
   1  -4  -9 704.927 424.926   2
  -1   4   9 573.696 286.779   6
   1  -4  -9 980.265 474.310   3
   1  -4  -8 1151.76 491.876   2
   1  -4  -8 1425.31 482.369   3
  -1   4   8 1480.34 477.369   6
   1  -4  -7 6485.24 981.000   2
   1  -4  -7 5411.50 879.123   3
  -1   4   7 5886.79 879.696   6
   1  -4  -6 1919.12 536.823   3
  -1   4   6 1943.36 517.370   6
   1  -4  -6 1971.55 515.544   2
   1  -4  -5 642.985 296.467   3
   1  -4  -5 660.095 221.716   2
  -1   4   5 824.653 331.231   6
  -1   4   4 16078.9 1247.20   6
   1  -4  -4 17351.5 1316.39   2
   1  -4  -4 16015.0 1267.24   3
   1  -4  -3 13845.6 1094.54   3
  -1   4   3 15045.4 1111.95   6
   1  -4  -3 15818.9 1197.68   2
  -1   4   2 8648.94 832.990   6
   1  -4  -2 9330.84 871.346   2
  -1   4   1 7366.35 447.591   7
  -1   4   1 7382.72 738.881   6
   1  -4  -1 8172.69 788.792   2
  -1   4   0 116443. 2717.44   6
   1  -4   0 115242. 3004.01   6
   1  -4   0 132765. 3016.39   2
  -1   4   0 128821. 3418.42   2
   1  -4   1 401587. 2802.21   7
   1  -4   1 393586. 5192.30   6
  -1   4  -1 380499. 2953.63   7
  -1   4  -1 431256. 5853.61   2
   1  -4   1 396134. 3031.87   4
   1  -4   1 442170. 5194.66   2
   1  -4   2 882684. 5770.19   7
   1  -4   2 981611. 7313.69   2
   1  -4   3 4880.05 478.452   2
  -1   4  -4 1390.09 390.016   1
  -1   4  -5 21098.9 1187.45   3
  -1   4  -5 19560.2 1313.41   1
  -1   4  -6 19150.4 1355.34   1
  -1   4  -6 20209.6 1291.17   3
  -1   4  -7 3749.60 577.048   3
  -1   4  -7 2743.07 529.680   1
  -1   4  -8 46300.4 2119.89   3
   1  -4   9 2559.32 395.421   2
  -1   4  -9 5036.33 746.690   3
   1  -4  10 411.354 155.357   2
  -1   4 -10 1061.66 332.821   3
  -1   4 -11-25.3432 220.066   3
   1  -4  11 80.0191 54.0711   2
  -1   4 -12 581.614 334.702   3
  -1   4 -13 31660.9 2449.46   3
  -1   4 -14 4002.29 914.363   3
  -1   4 -14 3598.94 954.678   5
  -1   4 -15 112.210 27.8237   5
  -1   4 -15 176.375 246.023   3
  -1   4 -16 587.047 370.903   3
  -1   4 -16 1916.43 897.527   5
  -1   4 -17 1093.32 549.261   5
  -1   4 -17 425.839 346.763   3
  -1   4 -18-122.917 266.995   5
   1  -4  18 139.882 267.251   7
  -1   4 -19 63.5720 273.805   5
   1  -3 -17 118.740 338.001   3
   1  -3 -16 89.1979 127.201   3
   1  -3 -15 874.884 575.815   3
   1  -3 -14 3682.33 1089.63   3
  -1   3  14 1253.78 542.503   6
   1  -3 -13 2050.55 780.235   3
  -1   3  13 1082.63 479.180   6
  -1   3  12 1908.12 560.952   6
   1  -3 -12 1765.18 618.307   2
   1  -3 -12 2132.70 712.016   3
  -1   3  11 723.290 410.922   6
   1  -3 -11 327.290 9.58446   2
   1  -3 -11 385.531 345.984   3
   1  -3 -10 15214.8 1670.39   3
  -1   3  10 13899.9 1471.55   6
   1  -3 -10 15361.4 1630.38   2
   1  -3  -9 17592.1 1680.80   3
   1  -3  -9 17794.1 1627.05   2
  -1   3   9 15814.1 1475.53   6
   1  -3  -8 16025.0 1452.45   2
  -1   3   8 15443.2 1389.81   6
   1  -3  -8 15634.3 1485.63   3
   1  -3  -7 3052.86 645.874   3
   1  -3  -7 3446.87 663.004   2
  -1   3   7 3100.81 594.845   6
   1  -3  -6 36988.4 2013.36   3
  -1   3   6 35595.4 1896.89   6
   1  -3  -6 41916.1 2188.50   2
   1  -3  -5 966.805 343.446   3
   1  -3  -5 873.445 282.421   2
  -1   3   5 946.331 317.637   6
   1  -3  -4 30.9946 104.432   2
  -1   3   4 110.636 101.013   6
   1  -3  -3 23004.6 1288.90   3
  -1   3   3 22495.3 1256.92   6
   1  -3  -3 23002.4 1330.13   2
  -1   3   2 35697.4 1814.05   2
  -1   3   2 33582.2 1652.83   3
   1  -3  -2 32562.1 1547.52   6
  -1   3   2 33006.6 1424.30   6
   1  -3  -2 33170.3 1467.52   2
   1  -3  -1 21083.8 1144.77   6
  -1   3   1 20945.9 1267.21   2
  -1   3   1 21770.3 1092.39   6
   1  -3  -1 22522.9 1134.83   2
  -1   3   0 924.448 247.823   2
  -1   3   0 1046.51 238.961   6
   1  -3   0 1277.18 266.468   2
   1  -3   0 936.056 223.232   6
   1  -3   1 548103. 3173.99   7
   1  -3   1 518690. 5056.17   6
  -1   3  -1 611145. 5633.22   2
   1  -3   1 578854. 5056.89   2
   1  -3   2 42680.0 1239.55   2
  -1   3  -3 375538. 4948.55   1
  -1   3  -4 37881.1 1485.64   3
  -1   3  -4 34383.6 1577.68   1
  -1   3  -5 11296.3 977.053   1
  -1   3  -5 12021.2 914.649   3
  -1   3  -6 5555.19 635.358   3
   1  -3   7 5321.11 491.029   2
  -1   3  -7 6547.59 774.731   3
  -1   3  -8 2438.64 487.802   3
   1  -3   8 2189.96 341.768   2
   1  -3   9 499.084 182.567   2
  -1   3  -9 1038.34 385.540   3
   1  -3  10 9403.82 839.671   2
  -1   3 -10 18220.8 1546.20   3
  -1   3 -11 157.234 169.341   3
   1  -3  11 16.1853 81.6596   2
  -1   3 -12 19811.0 1868.65   3
  -1   3 -12 20912.5 2034.99   5
  -1   3 -13 9200.17 1344.29   3
  -1   3 -13 10258.6 1500.69   5
  -1   3 -14 2248.96 685.646   3
  -1   3 -14 2041.56 769.003   5
  -1   3 -15 1385.21 616.237   5
  -1   3 -15 579.994 376.930   3
  -1   3 -16 543.292 538.817   5
  -1   3 -16 326.507 255.662   3
  -1   3 -17 222.751 326.967   5
  -1   3 -17 8.14062 139.871   3
  -1   3 -18 890.148 531.845   3
  -1   3 -18 1495.56 737.753   5
  -1   3 -19 432.418 465.247   5
  -1   2  18-51.9200 314.312   7
   1  -2 -18-20.8186 159.610   3
  -1   2  17 746.263 555.678   7
   1  -2 -17 278.028 254.623   3
   1  -2 -16 1128.79 668.385   3
   1  -2 -15 777.869 483.081   3
  -1   2  14 13.4285 70.2109   6
   1  -2 -14 369.265 519.819   3
   1  -2 -13 563.228 456.847   3
  -1   2  13-27.7104 105.801   6
  -1   2  12 1939.14 583.579   6
   1  -2 -12 1519.69 548.677   3
   1  -2 -11 18286.8 1848.67   3
  -1   2  11 14960.3 1539.61   6
   1  -2 -10 12105.9 1438.40   3
   1  -2 -10 10211.1 1258.63   2
  -1   2  10 11135.3 1264.42   6
   1  -2  -9 6404.24 948.103   2
   1  -2  -9 6598.86 980.973   3
   1  -2  -8 2324.73 544.792   2
   1  -2  -8 2096.34 547.567   3
   1  -2  -7 9117.72 995.793   3
   1  -2  -7 9022.41 974.996   2
   1  -2  -6 14573.9 1166.32   2
   1  -2  -6 13757.6 1161.27   3
   1  -2  -5 65176.8 2323.01   3
   1  -2  -5 66283.8 2367.84   2
  -1   2   4 14103.1 1169.11   2
  -1   2   4 15431.4 1038.23   6
   1  -2  -4 15406.0 1034.17   3
  -1   2   4 13684.9 1185.75   5
   1  -2  -4 16233.3 1099.08   2
  -1   2   3 2006.88 348.650   6
   1  -2  -3 2093.43 364.826   3
   1  -2  -3 1969.54 347.674   2
  -1   2   3 1678.44 370.816   2
  -1   2   3 1841.63 396.740   3
  -1   2   2 37598.8 1559.07   2
  -1   2   2 45176.2 1469.26   6
   1  -2  -2 45584.1 1517.84   2
  -1   2   2 40105.2 1521.50   3
  -1   2   1 39079.2 1397.27   2
  -1   2   1 41872.2 1297.95   6
   1  -2  -1 43188.2 1334.73   2
   1  -2   0 190.813 80.6995   2
   1  -2   1 89453.7 1501.45   2
   1  -2   1 75490.0 1529.29   6
   1  -2   2 152610. 3105.87   1
  -1   2  -2 155937. 2681.19   1
   1  -2   3 991253. 8628.34   1
  -1   2  -3 999999. 6995.32   3
  -1   2  -4 55175.1 1806.83   3
   1  -2   4 60148.9 2414.45   1
   1  -2   4 52589.7 2067.32   3
   1  -2   5 10920.0 1082.40   3
  -1   2  -5 10566.7 867.182   3
   1  -2   5 9355.01 482.767   2
   1  -2   6 35240.5 1153.85   2
  -1   2  -6 38571.4 1764.81   3
  -1   2  -7 1581.22 429.232   3
   1  -2   7 1148.52 235.517   2
  -1   2  -8 11054.8 1094.71   3
   1  -2   8 9722.95 764.099   2
   1  -2   9 160.379 107.049   2
  -1   2  -9 882.198 365.217   3
  -1   2 -10 4834.96 840.146   3
  -1   2 -10 5285.31 953.974   5
   1  -2  10 3455.52 542.139   2
  -1   2 -11 6260.86 1032.47   5
   1  -2  11 3742.39 611.854   2
  -1   2 -11 7048.85 1088.90   3
  -1   2 -12 981.318 397.094   3
  -1   2 -12 1074.68 384.045   5
  -1   2 -13 2487.75 777.003   3
  -1   2 -13 2789.74 719.556   5
  -1   2 -14 1389.49 620.705   3
  -1   2 -14 1112.51 617.790   5
  -1   2 -15 289.930 338.385   3
  -1   2 -15 719.964 493.912   5
  -1   2 -16 1335.14 688.000   5
  -1   2 -16 457.110 328.968   3
  -1   2 -17 1244.75 886.500   3
  -1   2 -17 1180.32 649.933   5
  -1   2 -18 93.8623 318.900   5
  -1   2 -18 182.288 260.389   3
  -1   1  18 200.515 463.261   7
   1  -1 -18-12.7076 201.740   3
   1  -1 -17 271.900 313.278   3
  -1   1  17 1614.65 945.990   7
   1  -1 -16 530.356 397.384   3
  -1   1  15-36.2373 84.1578   6
   1  -1 -15 49.4157 159.267   3
  -1   1  14-65.9894 226.600   6
   1  -1 -14-203.211 286.809   3
   1  -1 -13 341.341 355.564   3
   1  -1 -12 12649.3 1557.98   3
   1  -1 -11 6140.72 1009.11   3
   1  -1 -11 5526.14 1022.56   5
   1  -1 -10 12271.1 1344.11   3
   1  -1 -10 11506.7 1328.00   5
   1  -1  -9 28009.5 1923.81   5
   1  -1  -9 28068.6 1896.25   3
   1  -1  -8 1715.18 418.102   2
   1  -1  -8 1673.77 469.170   3
   1  -1  -8 1766.06 486.752   5
   1  -1  -7 3596.69 606.662   3
   1  -1  -7 4325.20 647.763   2
   1  -1  -7 4479.22 666.378   5
   1  -1  -6 248437. 4591.16   3
   1  -1  -6 242654. 4589.73   5
   1  -1  -6 252535. 4626.55   2
   1  -1  -5 47508.3 1904.31   5
   1  -1  -5 48345.4 1861.54   2
   1  -1  -5 48976.4 1885.96   3
  -1   1   5 44159.4 2039.87   2
  -1   1   5 48960.8 2292.85   5
  -1   1   5 43932.7 2074.45   3
   1  -1  -4 62807.3 1871.23   3
  -1   1   4 57014.5 2092.27   5
   1  -1  -4 60601.8 1865.31   5
   1  -1  -4 61152.8 1917.34   2
  -1   1   4 52949.1 1976.71   3
  -1   1   4 51745.8 1996.49   2
  -1   1   3 151510. 2902.80   3
   1  -1  -3 154059. 2723.63   2
  -1   1   3 154575. 2895.08   5
  -1   1   3 149591. 3066.89   2
   1  -1  -3 157326. 2598.91   3
  -1   1   2 15326.4 748.248   3
  -1   1   2 17563.2 740.497   7
   1  -1  -2 17032.1 797.862   2
  -1   1   2 16692.2 878.555   2
   1  -1   2 35891.3 1382.95   1
   1  -1   2 37046.1 1353.47   3
  -1   1  -2 37223.1 1218.57   3
   1  -1   3 180987. 3547.73   3
  -1   1  -3 195592. 3136.39   3
  -1   1  -4 106813. 1572.97   2
   1  -1   4 103980. 3085.81   3
   1  -1   4 105651. 1626.55   2
  -1   1  -4 101712. 2508.81   3
   1  -1   5 110649. 2068.72   2
  -1   1  -5 111428. 2914.81   3
   1  -1   6 10166.3 746.711   2
  -1   1  -6 9518.96 920.584   3
   1  -1   7 3965.51 507.465   2
  -1   1  -7 4109.51 696.346   5
  -1   1  -7 4279.80 668.438   3
  -1   1  -8 26046.4 1756.62   3
  -1   1  -8 25208.5 1756.78   5
  -1   1  -9 13865.9 1368.25   3
  -1   1  -9 13455.8 1383.82   5
  -1   1 -10 1491.58 553.558   5
  -1   1 -10 1451.56 503.277   3
  -1   1 -11 9562.92 1292.44   5
  -1   1 -11 10363.0 1361.67   3
  -1   1 -12 510.917 415.518   3
  -1   1 -12 555.520 470.096   5
  -1   1 -13 123.557 345.654   5
  -1   1 -13 342.117 325.042   3
  -1   1 -14 932.117 403.874   3
  -1   1 -14 1139.49 528.153   5
  -1   1 -15 311.555 386.365   5
  -1   1 -15 280.231 424.599   3
  -1   1 -16 89.8866 320.450   3
  -1   1 -16 226.023 267.165   5
  -1   1 -17-82.0766 222.271   3
  -1   1 -17-73.1294 137.326   5
  -1   1 -18 33.3691 325.833   3
  -1   0  18 209.994 319.857   7
   1   0 -17 136.038 233.480   3
  -1   0  17 488.501 584.123   7
  -1   0  16 585.488 637.396   7
   1   0 -16 252.190 241.716   3
   1   0 -15 102.207 274.009   3
   1   0 -14 308.418 367.166   5
   1   0 -14 258.656 333.036   3
   1   0 -13 2711.27 745.747   5
   1   0 -13 2531.89 710.966   3
   1   0 -12 480.240 384.400   3
   1   0 -12 93.0282 221.472   5
   1   0 -11 4298.28 864.100   5
   1   0 -11 4426.82 813.108   3
   1   0 -10 8418.97 1075.24   3
   1   0 -10 8351.25 1067.19   5
   1   0  -9 9527.11 1038.58   3
   1   0  -9 8530.36 1028.32   5
   1   0  -8 12971.8 1136.66   3
   1   0  -8 12326.8 1142.38   5
   1   0  -7 68963.9 2524.80   5
   1   0  -7 71690.7 2452.06   3
  -1   0   6 66210.7 2466.17   2
  -1   0   6 64940.2 2540.75   3
   1   0  -6 92897.7 2544.96   3
   1   0  -6 89202.2 2607.64   5
  -1   0   5 50734.5 1939.76   2
  -1   0   5 53853.2 2021.44   3
   1   0  -5 63585.7 1883.79   3
   1   0  -5 61178.4 1941.85   5
  -1   0   4 4538.35 487.704   3
   1   0  -4 5266.81 489.690   3
  -1   0   4 4644.71 541.060   2
   1   0  -4 5303.55 485.853   5
  -1   0   3 149868. 2663.28   7
   1   0  -3 157794. 2215.82   5
  -1   0   3 147623. 2201.66   3
   1   0  -3 152020. 2060.06   3
  -1   0  -2 384.070 142.754   3
  -1   0  -2 119.459 78.6647   5
   1   0   2 367.586 156.141   3
  -1   0  -2 108.943 35.7831   2
  -1   0  -3 3561.61 349.114   2
   1   0   3 2591.71 309.550   2
  -1   0  -3 2810.85 414.024   3
  -1   0  -3 4153.52 489.090   5
   1   0   3 3182.21 523.293   3
  -1   0  -4 479824. 5884.62   3
  -1   0  -4 459084. 5821.28   5
   1   0   4 480586. 4741.03   2
  -1   0  -5 12383.3 1034.63   5
  -1   0  -5 13455.5 1068.51   3
  -1   0  -5 14870.8 887.935   2
   1   0   5 11707.2 856.314   2
  -1   0  -6 29283.4 1723.36   5
  -1   0  -6 34450.0 1481.39   2
  -1   0  -6 30776.7 1764.21   3
  -1   0  -7 24620.1 1684.09   5
  -1   0  -7 28011.1 1430.92   2
  -1   0  -7 26576.1 1719.75   3
  -1   0  -8 37241.1 2190.77   3
  -1   0  -8 39726.8 2284.91   5
  -1   0  -8 37093.2 1829.50   2
  -1   0  -9 1650.95 451.067   5
  -1   0  -9 1524.67 395.476   2
  -1   0  -9 1366.04 464.889   3
  -1   0 -10 507.292 236.427   5
  -1   0 -10 1312.38 557.390   3
  -1   0 -11 31132.0 2412.91   3
  -1   0 -11 28912.2 2365.50   5
  -1   0 -12 2239.47 760.379   3
   1   0  12 1320.73 411.847   6
  -1   0 -12 1909.67 729.940   5
  -1   0 -13-330.420 359.699   3
  -1   0 -13 103.359 292.191   5
  -1   0 -14-64.2230 174.925   5
  -1   0 -14-8.22823 298.618   3
  -1   0 -15 99.7759 299.856   3
  -1   0 -15 50.7043 58.0152   5
  -1   0 -16-236.354 293.691   3
  -1   0 -17 656.101 474.196   3
  -1   0 -18 358.761 331.268   3
  -1  -1  18 280.050 316.075   7
   1   1 -17 129.669 238.046   5
   1   1 -17-36.9106 165.090   3
  -1  -1  17 205.479 569.001   7
   1   1 -16 101.697 209.905   3
  -1  -1  16 550.605 507.515   7
   1   1 -16 571.949 362.159   5
   1   1 -15 181.521 275.915   3
  -1  -1  15 183.119 257.480   7
   1   1 -15 15.4183 141.227   5
   1   1 -14 67.8972 166.097   3
   1   1 -14 414.276 274.439   5
   1   1 -13 15337.1 1663.10   3
   1   1 -13 17713.8 1880.94   5
   1   1 -12 8105.50 1131.51   3
   1   1 -12 9578.08 1326.89   5
   1   1 -11 3089.79 700.542   5
   1   1 -11 3022.41 659.387   3
   1   1 -10 895.604 389.506   3
   1   1 -10 873.822 358.680   5
   1   1  -9 24049.1 1553.44   3
   1   1  -9 23252.7 1646.66   5
   1   1  -8 30647.7 1628.85   3
   1   1  -8 31214.8 1762.63   5
   1   1  -7 73472.2 2286.65   3
   1   1  -7 74201.6 2529.78   5
  -1  -1   6 1945.64 398.709   3
   1   1  -6 2337.28 380.069   3
  -1  -1   6 1427.80 349.790   2
   1   1  -5 34560.5 1210.61   3
  -1  -1   5 37441.1 1416.03   3
  -1  -1   5 31521.0 1540.61   1
  -1  -1   5 34472.0 1642.02   7
  -1  -1   4 60049.8 1787.70   1
  -1  -1   4 56652.2 1911.48   7
   1   1  -4 58494.7 1273.47   3
  -1  -1   4 56538.5 1354.46   3
  -1  -1   3 88415.5 2114.04   7
  -1  -1   3 88961.3 1748.67   1
   1   1  -3 91117.2 2274.79   7
   1   1  -3 90187.5 1613.64   1
   1   1  -2 437812. 4276.50   7
  -1  -1   0 307126. 3094.16   3
   1   1   0 279339. 3167.25   7
   1   1   1 516832. 5230.71   5
  -1  -1  -1 513276. 4775.32   3
   1   1   1 474915. 5126.01   3
  -1  -1  -1 521789. 4720.92   5
  -1  -1  -1 484921. 3213.40   6
  -1  -1  -2 2880.54 282.001   6
   1   1   2 2501.14 438.819   3
  -1  -1  -2 3110.04 386.765   2
  -1  -1  -2 2876.05 431.289   5
   1   1   2 2882.09 249.350   6
  -1  -1  -2 2862.68 407.682   3
   1   1   2 2808.51 453.876   5
  -1  -1  -3 81987.7 2363.29   3
   1   1   3 84379.3 1594.08   6
  -1  -1  -3 79097.8 2330.55   5
   1   1   3 79395.7 2184.65   2
  -1  -1  -4 881.646 306.864   5
   1   1   4 672.763 258.060   2
  -1  -1  -4 669.200 287.818   3
   1   1   4 766.260 185.341   6
  -1  -1  -4 1099.26 267.686   2
  -1  -1  -5 33841.1 1802.74   5
  -1  -1  -5 38822.4 1655.13   2
   1   1   5 33482.8 1275.49   6
  -1  -1  -5 33560.6 1776.21   3
  -1  -1  -6 47125.3 1961.42   2
  -1  -1  -6 43508.2 2159.85   3
   1   1   6 42253.1 1593.83   6
  -1  -1  -6 42838.5 2133.73   5
  -1  -1  -7 34743.2 2053.28   3
  -1  -1  -7 34795.2 2087.29   5
   1   1   7 32548.9 1521.02   6
   1   1   8 280.830 146.633   6
  -1  -1  -8 435.816 281.414   3
  -1  -1  -8 238.836 186.948   5
  -1  -1  -8 618.418 292.503   2
   1   1   9 14814.3 1169.44   6
  -1  -1  -9 18092.6 1726.44   3
  -1  -1  -9 17217.7 1396.05   2
  -1  -1  -9 17176.2 1674.65   5
  -1  -1 -10 10941.1 1385.91   5
  -1  -1 -10 11637.6 1479.75   3
   1   1  10 6811.78 850.502   6
  -1  -1 -10 7813.57 1015.75   2
  -1  -1 -11 1305.08 463.355   3
  -1  -1 -11 652.307 325.447   2
   1   1  11 881.998 313.855   6
  -1  -1 -11 1282.48 500.958   5
  -1  -1 -12 710.243 407.027   3
   1   1  12 188.902 191.429   6
  -1  -1 -12 316.880 442.936   5
  -1  -1 -13 1248.89 652.059   3
  -1  -1 -14 479.374 495.805   3
  -1  -1 -15 320.289 543.335   3
  -1  -1 -16 494.712 524.805   3
  -1  -1 -17 62.8092 252.816   3
   1   2 -19-126.587 144.904   5
  -1  -2  19 369.563 439.889   7
  -1  -2  18 484.087 604.399   7
   1   2 -18 190.373 62.4327   5
   1   2 -17 77.2915 115.477   5
  -1  -2  17-85.1001 130.279   7
  -1  -2  16 439.153 537.595   7
   1   2 -16 216.382 309.627   3
   1   2 -16 601.727 458.721   5
   1   2 -15 3872.60 998.068   5
  -1  -2  15 5864.54 1443.55   7
   1   2 -14 203.337 317.072   3
  -1  -2  14 802.665 593.888   7
   1   2 -14 390.346 283.478   5
  -1  -2  13 5366.62 1207.84   7
   1   2 -13 4842.91 894.738   3
   1   2 -13 5023.15 947.929   5
   1   2 -12 65.8983 209.309   3
   1   2 -12 314.605 252.960   5
  -1  -2  12 341.920 296.230   7
   1   2 -11 758.267 306.509   3
   1   2 -11 736.446 355.200   5
   1   2 -10 1006.19 337.098   5
   1   2 -10 1146.18 382.320   3
  -1  -2   9 46.5937 55.6583   7
   1   2  -9 385.889 216.853   3
  -1  -2   8 6087.87 875.958   7
   1   2  -8 5655.90 657.598   3
  -1  -2   8 3618.28 634.845   3
   1   2  -7 6444.56 634.893   3
  -1  -2   7 6047.67 824.957   7
  -1  -2   7 5630.25 697.440   3
  -1  -2   6 126277. 2757.47   3
   1   2  -6 138586. 2547.93   3
  -1  -2   6 128309. 3484.67   7
   1   2  -5 63759.1 1894.32   1
   1   2  -5 61295.3 1428.38   3
  -1  -2   5 58188.0 2187.04   7
  -1  -2   5 62773.2 2225.15   1
  -1  -2   5 66696.0 1605.79   3
   1   2  -4 16613.8 887.315   1
   1   2  -4 16472.0 553.160   3
   1   2  -4 14467.3 1073.28   7
  -1  -2   4 15058.7 1019.06   7
  -1  -2   3 1145.98 246.008   7
   1   2  -3 1242.78 290.397   7
   1   2  -2 98704.6 2170.84   7
   1   2  -2 106092. 1484.09   3
  -1  -2   2 94152.5 1987.37   7
   1   2  -2 107495. 2268.71   4
  -1  -2   2 98479.0 2326.22   4
  -1  -2   1 185222. 2684.55   7
  -1  -2   1 195778. 2494.18   3
   1   2  -1 194785. 2998.98   7
   1   2  -1 201598. 2705.15   3
   1   2  -1 193610. 2889.33   4
  -1  -2   0-30.0523 54.3951   7
   1   2   0 112.456 128.763   7
   1   2   0-68.2126 65.6548   3
  -1  -2   0-54.1863 65.6865   3
   1   2   1 7685.85 761.475   3
   1   2   1 4717.34 511.399   7
  -1  -2  -1 6953.06 539.236   6
  -1  -2  -1 7311.42 639.920   3
  -1  -2  -2 221204. 3682.56   2
  -1  -2  -2 219778. 3210.95   6
  -1  -2  -3 590.207 174.184   6
  -1  -2  -3 704.995 268.638   2
   1   2   3 658.289 176.135   6
  -1  -2  -3 492.040 226.124   3
   1   2   4 24063.2 1146.33   6
  -1  -2  -4 22657.5 1442.38   3
  -1  -2  -4 26850.7 1482.12   2
  -1  -2  -5 19609.8 1427.82   3
  -1  -2  -5 22197.0 1407.40   2
   1   2   5 19167.0 1072.80   6
  -1  -2  -6 31517.2 1783.00   2
   1   2   6 29136.4 1437.97   6
  -1  -2  -6 28822.9 1868.55   3
  -1  -2  -7 51849.0 2670.60   3
   1   2   7 47429.5 1951.55   6
  -1  -2  -7 54130.4 2463.72   2
  -1  -2  -8 698.545 342.015   3
  -1  -2  -8 514.454 272.059   2
   1   2   8 491.254 217.381   6
  -1  -2  -9 5031.68 1009.14   3
  -1  -2  -9 4622.97 813.356   2
   1   2   9 4312.89 653.226   6
   1   2  10 4795.93 737.476   6
  -1  -2 -10 4988.53 850.270   2
  -1  -2 -10 5229.21 1045.21   3
   1   2  11 1947.15 504.957   6
  -1  -2 -11 3370.75 867.541   3
  -1  -2 -11 1656.48 534.074   2
  -1  -2 -12 1745.56 678.068   3
  -1  -2 -12 914.171 435.454   2
  -1  -2 -13 660.484 483.748   3
  -1  -2 -14 263.835 446.152   3
  -1  -2 -15 252.103 376.044   3
  -1  -2 -16 413.282 490.897   3
   1   3 -20 1165.30 688.069   5
  -1  -3  19 1583.13 1029.57   7
   1   3 -19 699.400 503.358   5
   1   3 -18 20.8355 232.343   5
  -1  -3  18 949.982 743.119   7
  -1  -3  17 529.227 419.210   7
   1   3 -17 361.943 359.087   5
   1   3 -16 260.015 280.528   3
   1   3 -16 502.560 500.221   5
  -1  -3  16 673.881 470.814   7
  -1  -3  15 1012.66 595.715   7
   1   3 -15 1018.27 538.428   5
   1   3 -15 389.933 282.937   3
  -1  -3  14 29495.3 2933.16   7
   1   3 -14 24397.1 2225.49   5
   1   3 -13 2824.78 660.927   3
  -1  -3  13 4971.71 1120.71   7
   1   3 -13 4282.56 912.519   5
   1   3 -12 7472.07 1090.82   5
   1   3 -12 6751.17 922.165   3
  -1  -3  12 7964.14 1346.99   7
   1   3 -11 14438.5 1250.49   3
  -1  -3  11 17108.9 1826.46   7
  -1  -3  10 1996.22 561.859   7
   1   3 -10 2035.31 521.572   3
   1   3  -9 1555.65 390.949   3
  -1  -3   9 1721.58 523.006   7
  -1  -3   8 27.6188 52.5908   3
  -1  -3   8-18.5679 109.635   7
   1   3  -8 152.819 97.7924   3
   1   3  -7 19792.2 1020.09   3
  -1  -3   7 17289.8 1401.99   7
   1   3  -6 203.004 108.131   3
   1   3  -6 81.0647 142.810   1
  -1  -3   6 203.287 199.164   7
   1   3  -5 1454.11 213.652   3
  -1  -3   5 951.432 291.223   7
   1   3  -5 1698.14 305.321   1
   1   3  -4 420.865 193.807   7
  -1  -3   4 440.458 127.146   7
   1   3  -3 119768. 2892.22   7
  -1  -3   3 116740. 3086.97   4
   1   3  -2 326264. 4336.25   4
  -1  -3   2 270355. 4331.84   4
   1   3  -2 212342. 3027.18   3
   1   3  -2 205948. 3416.66   7
  -1  -3   2 305258. 3982.27   7
   1   3  -1 3028.03 417.233   3
   1   3  -1 3183.90 421.280   7
  -1  -3   1 4953.55 465.552   7
  -1  -3   1 5112.93 497.401   3
   1   3   0 8305.21 735.612   7
   1   3   0 11867.0 958.439   3
  -1  -3   0 12411.9 804.015   7
  -1  -3   0 12100.5 860.396   3
  -1  -3  -1 19357.3 1200.99   3
  -1  -3  -1 18568.4 1157.94   2
  -1  -3  -1 16760.2 1040.62   6
  -1  -3  -2 192094. 4065.20   3
  -1  -3  -2 195252. 3961.51   2
  -1  -3  -3 39328.1 1950.01   3
  -1  -3  -3 44079.1 1986.25   2
   1   3   3 40138.3 1586.26   6
   1   3   4 8467.89 758.807   6
  -1  -3  -4 8917.77 948.473   2
  -1  -3  -4 7351.59 910.507   3
   1   3   5 33915.2 1642.71   6
  -1  -3  -5 32096.2 2005.79   3
  -1  -3  -5 37937.9 2044.05   2
   1   3   6 9702.56 926.154   6
  -1  -3  -6 9495.66 1129.71   3
  -1  -3  -6 10690.3 1113.85   2
  -1  -3  -7 19379.6 1769.82   3
  -1  -3  -7 19340.3 1607.78   2
   1   3   7 19055.7 1361.15   6
  -1  -3  -8 3256.17 741.424   3
  -1  -3  -8 2718.73 658.335   2
   1   3   8 1809.21 451.407   6
   1   3   9 7069.38 898.358   6
  -1  -3  -9 9219.95 1371.57   3
  -1  -3  -9 8333.57 1174.20   2
   1   3  10 59163.8 2730.36   6
  -1  -3 -10 44735.4 2811.11   2
  -1  -3 -11 647.274 471.771   3
   1   3  11 446.999 251.888   6
  -1  -3 -11 371.139 319.324   2
  -1  -3 -12 3710.12 890.032   2
  -1  -3 -12 8423.84 1529.37   3
  -1  -3 -13 1492.37 725.558   3
  -1  -3 -14 598.197 431.510   3
  -1  -3 -15 21.8198 54.4119   3
  -1  -3 -16 428.530 520.405   3
   1   4 -20 236.612 179.980   5
   1   4 -19 89.6068 104.190   5
  -1  -4  19 897.998 817.969   7
  -1  -4  18 825.848 1191.10   7
   1   4 -18 188.265 360.704   5
  -1  -4  17 89.8790 432.777   7
   1   4 -17-50.8072 113.398   5
   1   4 -16 677.551 533.703   5
  -1  -4  16 81.7379 325.103   7
   1   4 -15 4987.46 1065.50   5
  -1  -4  15 6113.42 1472.55   7
   1   4 -15 2388.80 655.764   3
   1   4 -14 2109.97 577.179   3
   1   4 -14 3781.41 952.045   5
  -1  -4  14 5171.09 1251.37   7
   1   4 -13 393.227 275.714   3
  -1  -4  13 613.092 352.206   7
  -1  -4  12 8182.12 1333.34   7
   1   4 -12 6878.55 886.976   3
   1   4 -11 12751.2 1138.05   3
  -1  -4  11 13226.9 1671.21   7
  -1  -4  10 4957.03 967.262   7
   1   4 -10 4785.55 664.853   3
   1   4  -9 5317.04 626.567   3
  -1  -4   9 5341.33 876.504   7
   1   4  -8 36.4570 112.293   1
  -1  -4   8 322.263 205.012   7
   1   4  -8 141.055 100.487   3
   1   4  -7 80768.8 2007.61   3
   1   4  -7 83382.1 2754.43   1
  -1  -4   7 80661.1 3092.63   7
  -1  -4   6 39808.1 2020.23   7
   1   4  -6 42909.6 1916.78   1
   1   4  -6 46335.6 1388.00   3
  -1  -4   5 7509.43 803.654   7
  -1  -4   4 11402.8 903.136   7
   1   4  -3 3180.04 512.640   7
  -1  -4   3 3472.66 571.903   4
   1   4  -3 3507.86 418.542   3
  -1  -4   3 5357.67 600.384   7
  -1  -4   2 12289.5 859.355   7
   1   4  -2 13457.9 941.280   4
   1   4  -2 7058.51 690.736   3
   1   4  -2 5964.12 651.766   7
  -1  -4   1 450.529 218.124   7
   1   4  -1 178.378 154.774   3
  -1  -4   1 216.847 291.376   3
   1   4  -1 20.2014 29.2217   7
  -1  -4   0 72024.5 2130.45   7
  -1  -4   0 72990.7 2355.84   3
  -1  -4  -1 25188.7 1501.33   3
   1   4   1 14114.6 1081.53   7
  -1  -4  -1 16433.0 1230.13   6
  -1  -4  -1 28562.3 1581.98   2
  -1  -4  -2 15877.7 1247.36   2
  -1  -4  -2 15259.4 1227.47   3
  -1  -4  -3 13136.7 1205.99   3
  -1  -4  -3 16136.1 1325.45   2
  -1  -4  -4 11169.2 1189.22   3
  -1  -4  -4 12112.5 1200.88   2
   1   4   4 11143.8 979.159   6
  -1  -4  -5 584.030 223.252   2
   1   4   5 566.248 260.892   6
  -1  -4  -5 551.304 280.605   3
   1   4   6 17549.8 1316.58   6
  -1  -4  -6 19578.9 1777.89   3
  -1  -4  -6 17444.1 1538.14   2
  -1  -4  -7 6086.65 951.516   2
   1   4   7 5624.24 794.649   6
  -1  -4  -7 6065.75 1023.99   3
   1   4   8 452.003 217.201   6
  -1  -4  -8 633.525 349.966   3
  -1  -4  -8 422.374 262.865   2
  -1  -4  -9 333.330 369.695   2
  -1  -4  -9 303.959 291.308   3
   1   4   9-111.510 105.643   6
  -1  -4 -10 1924.25 628.803   2
  -1  -4 -10 4096.02 1009.71   3
   1   4  10 2701.87 639.309   6
  -1  -4 -11 22.1719 47.4644   2
  -1  -4 -11 373.400 469.519   3
  -1  -4 -12 432.492 483.306   3
  -1  -4 -13 399.101 588.880   3
  -1  -4 -14 203.596 373.156   3
  -1  -4 -15 461.930 539.029   3
   1   5 -20 1014.86 636.583   5
   1   5 -19-101.604 316.901   5
  -1  -5  19 348.323 568.244   7
  -1  -5  18 98.2564 346.627   7
   1   5 -18 21.9462 63.1674   5
   1   5 -17 1466.62 666.128   5
  -1  -5  17 3351.97 1197.68   7
  -1  -5  16 789.955 600.998   7
   1   5 -16 479.626 451.961   5
  -1  -5  15 1769.99 743.318   7
  -1  -5  14 15383.9 2162.56   7
   1   5 -14 7203.39 1005.54   3
  -1  -5  13 10244.0 1620.86   7
   1   5 -13 4668.91 739.986   3
  -1  -5  12 5694.76 1210.38   7
   1   5 -12 2686.36 565.249   3
   1   5 -11 1592.28 392.186   3
  -1  -5  11 1857.84 661.678   7
   1   5 -10 22899.8 1360.70   3
  -1  -5  10 27779.7 2252.72   7
   1   5  -9 18707.4 1503.80   1
  -1  -5   9 21020.2 1831.79   7
   1   5  -9 18814.1 1142.06   3
   1   5  -8 182.538 155.328   1
  -1  -5   8 421.435 304.569   7
   1   5  -8 393.044 202.487   3
   1   5  -7 50880.8 2312.53   1
  -1  -5   7 47514.1 2404.93   7
   1   5  -7 51004.2 1676.56   3
  -1  -5   6 9770.50 1005.47   7
  -1  -5   5 1446.34 357.833   7
  -1  -5   4 6933.78 740.693   7
   1   5  -4 2429.70 399.513   3
  -1  -5   3 15894.0 1077.62   7
   1   5  -3 17022.6 1183.48   4
  -1  -5   2 3517.67 503.173   7
   1   5  -2 3821.70 546.833   4
   1   5  -2 1973.74 402.084   7
  -1  -5   1 77892.3 2472.83   3
  -1  -5   1 80095.6 2356.49   7
   1   5  -1 85900.1 2584.09   4
  -1  -5   0 48971.9 2101.10   3
  -1  -5   0 51981.4 2258.72   2
  -1  -5  -1 4172.76 676.866   2
  -1  -5  -1 3777.47 617.200   3
  -1  -5  -2 78173.3 3017.34   2
  -1  -5  -2 74740.8 2898.03   3
  -1  -5  -3 21511.0 1649.00   3
  -1  -5  -3 22430.2 1705.73   2
  -1  -5  -4 498.819 261.118   2
  -1  -5  -4 514.249 252.597   3
  -1  -5  -5 8496.97 1136.61   2
  -1  -5  -5 7484.19 1073.31   3
  -1  -5  -6 22.7663 181.416   2
  -1  -5  -6-122.287 148.903   3
   1   5   6 100.470 185.732   6
  -1  -5  -7-16.7339 117.261   2
   1   5   7 264.524 232.469   6
  -1  -5  -7-68.4963 167.781   3
   1   5   8 13154.8 1332.07   6
  -1  -5  -8 14722.2 1693.12   2
  -1  -5  -8 15642.2 1814.71   3
   1   5   9 11230.3 1270.60   6
  -1  -5  -9 11929.1 1617.02   2
  -1  -5  -9 14658.1 1836.46   3
  -1  -5 -10 6962.20 1365.22   3
  -1  -5 -10 3746.49 942.089   2
  -1  -5 -11 135.533 239.116   2
  -1  -5 -11 458.892 484.725   3
  -1  -5 -12 249.045 507.912   3
  -1  -5 -13 732.990 684.644   3
  -1  -5 -14 555.974 607.400   3
  -1  -6  19 888.593 823.203   7
   1   6 -19 308.274 354.891   5
  -1  -6  18 43.1015 191.028   7
   1   6 -18 198.697 265.060   5
   1   6 -17 351.317 412.778   5
  -1  -6  17 998.510 659.016   7
  -1  -6  16 4330.01 1337.08   7
  -1  -6  15 707.851 589.789   7
   1   6 -14 1547.82 462.238   3
  -1  -6  14 4645.79 1177.85   7
   1   6 -13 164.959 176.254   3
  -1  -6  13 696.288 488.420   7
   1   6 -12 4206.39 662.433   3
  -1  -6  12 10264.0 1566.72   7
   1   6 -11 970.911 303.141   3
  -1  -6  11 2579.66 794.006   7
   1   6 -10 6083.65 956.108   1
  -1  -6  10 6092.80 1089.62   7
   1   6 -10 3255.50 506.908   3
  -1  -6   9 3678.31 810.568   7
   1   6  -9 3029.67 472.519   3
   1   6  -9 3034.99 609.505   1
   1   6  -8 267.068 199.072   3
   1   6  -8 211.520 149.777   1
  -1  -6   8 553.678 313.995   7
  -1  -6   7 5198.25 798.462   7
   1   6  -7 6045.00 898.707   1
  -1  -6   6 9329.26 997.980   7
  -1  -6   5 5871.42 739.712   7
   1   6  -4 48934.0 2161.73   3
  -1  -6   4 79957.8 2659.70   7
  -1  -6   3 21317.6 1324.08   7
   1   6  -3 22008.7 1439.26   4
  -1  -6   2 56846.1 2168.63   7
   1   6  -2 54850.0 2230.57   4
   1   6  -1 21102.3 1390.78   4
  -1  -6   1 18816.2 1434.80   2
  -1  -6   1 19962.9 1279.38   7
  -1  -6   0 35166.1 1953.67   3
  -1  -6   0 35344.0 2018.60   2
  -1  -6  -1 10716.8 1120.27   3
  -1  -6  -1 11217.4 1191.23   2
  -1  -6  -2 9094.37 1095.54   3
  -1  -6  -2 9928.65 1174.61   2
  -1  -6  -3 1672.23 562.630   2
  -1  -6  -3 1559.57 507.405   3
  -1  -6  -4 11196.9 1339.66   2
  -1  -6  -4 9821.86 1255.70   3
  -1  -6  -5 49621.7 2955.14   3
  -1  -6  -5 59023.6 3259.96   2
  -1  -6  -6 39133.6 2717.95   2
  -1  -6  -6 34380.6 2578.45   3
  -1  -6  -7 2633.61 738.632   2
  -1  -6  -7 2614.67 706.883   3
  -1  -6  -8 21041.1 2171.37   2
  -1  -6  -8 18261.8 2058.41   3
  -1  -6  -9 104.016 119.631   2
  -1  -6  -9 751.800 539.034   3
  -1  -6 -10 371.537 489.618   3
  -1  -6 -10 27.4531 157.415   2
  -1  -6 -11 893.696 498.588   2
  -1  -6 -11 2614.00 992.086   3
  -1  -6 -12 1229.94 652.772   3
  -1  -6 -13 161.019 417.463   3
  -1  -7  19-206.065 555.438   7
   1   7 -19 112.419 183.790   5
  -1  -7  18 114.317 440.033   7
   1   7 -18-57.2276 70.4152   5
  -1  -7  17 4009.43 1364.45   7
  -1  -7  16 3722.36 1243.09   7
  -1  -7  15 811.585 534.235   7
  -1  -7  14 850.299 553.948   7
   1   7 -13 32.1446 104.243   3
  -1  -7  13 279.747 432.367   7
  -1  -7  12 9505.48 1519.33   7
   1   7 -12 4435.47 657.948   3
  -1  -7  11 14487.4 1770.81   7
   1   7 -11 10895.6 1370.31   1
   1   7 -10 4314.22 592.347   3
  -1  -7  10 7897.44 1243.53   7
   1   7 -10 7243.68 1077.13   1
   1   7  -9-1.98650 61.5792   1
  -1  -7   9 140.226 279.459   7
   1   7  -9 75.4268 106.598   3
  -1  -7   8 5658.44 902.040   7
   1   7  -8 5718.22 927.622   1
  -1  -7   7 328.491 281.502   7
  -1  -7   6 41996.1 2153.19   7
  -1  -7   5 21240.2 1509.95   7
  -1  -7   4 834.078 275.843   7
   1   7  -3 14003.5 1241.25   4
  -1  -7   3 12784.5 1077.26   7
   1   7  -2 817.110 300.371   4
  -1  -7   2 654.121 265.945   7
  -1  -7   1 62758.5 2885.81   2
  -1  -7   1 67889.5 2518.99   7
  -1  -7   0 11992.9 1286.05   2
  -1  -7  -1 16936.6 1599.01   2
  -1  -7  -1 17866.9 1557.47   3
  -1  -7  -2 29963.6 2149.98   3
  -1  -7  -2 31827.0 2312.71   2
  -1  -7  -3 11011.2 1354.95   3
  -1  -7  -3 12061.7 1476.84   2
  -1  -7  -4 21291.1 2021.72   2
  -1  -7  -4 21973.8 1994.74   3
  -1  -7  -5 18017.2 1933.56   2
  -1  -7  -5 16571.5 1805.16   3
  -1  -7  -6 3584.40 884.434   2
  -1  -7  -6 3771.82 883.151   3
  -1  -7  -7 511.562 474.419   2
  -1  -7  -7 380.695 334.174   3
  -1  -7  -8 17.1026 231.831   2
  -1  -7  -8-156.406 116.463   3
  -1  -7  -9 298.175 292.309   2
  -1  -7  -9 870.640 560.172   3
  -1  -7 -10 217.557 238.060   2
  -1  -7 -10 1954.29 854.172   3
  -1  -7 -11 1418.24 683.622   2
  -1  -7 -11 1750.14 924.206   3
  -1  -7 -12 358.124 492.798   3
   1   8 -19 346.367 316.432   5
  -1  -8  19 280.795 248.651   7
  -1  -8  18 175.181 440.327   7
  -1  -8  17 696.383 609.696   7
  -1  -8  16 409.550 579.150   7
  -1  -8  15 2143.62 887.291   7
  -1  -8  14 2567.26 891.333   7
  -1  -8  13 3267.71 983.851   7
   1   8 -12 556.142 401.497   1
  -1  -8  12 677.100 413.969   7
   1   8 -12 300.745 176.556   3
  -1  -8  11 1204.00 471.191   7
   1   8 -11 431.720 207.856   3
   1   8 -11 917.135 433.984   1
   1   8 -10 747.760 364.159   1
  -1  -8  10 510.576 308.818   7
   1   8 -10 504.555 240.062   3
  -1  -8   9 281.652 211.905   7
   1   8  -9 412.402 339.974   1
  -1  -8   8 2821.24 624.283   7
  -1  -8   7 820.062 323.277   7
  -1  -8   6 3139.68 631.706   7
  -1  -8   5 3699.80 660.800   7
  -1  -8   4 478.820 205.701   7
  -1  -8   3 6188.81 815.055   7
   1   8  -3 6364.76 879.638   4
  -1  -8   2 145.537 155.333   2
   1   8  -2 79.8303 205.358   4
  -1  -8   2 304.643 219.589   7
  -1  -8   1 1317.18 503.577   2
   1   8  -1 1568.59 470.162   4
  -1  -8   0 93761.2 3887.26   2
  -1  -8  -1 14444.0 1575.34   2
  -1  -8  -2 323.662 251.635   2
  -1  -8  -2 265.618 340.912   3
  -1  -8  -3 39238.4 2828.32   2
  -1  -8  -3 34879.1 2594.04   3
  -1  -8  -4 9969.50 1454.91   2
  -1  -8  -4 8747.75 1387.21   3
  -1  -8  -5 28692.8 2594.76   2
  -1  -8  -5 28000.5 2504.79   3
  -1  -8  -6 2679.07 829.831   3
  -1  -8  -6 2838.36 813.481   2
  -1  -8  -7 4721.99 1170.13   2
  -1  -8  -7 5357.29 1190.99   3
  -1  -8  -8 1178.41 661.311   3
  -1  -8  -8 983.150 508.784   2
  -1  -8  -9 772.709 459.141   2
  -1  -8  -9 2582.19 991.301   3
  -1  -8 -10 159.179 256.679   2
  -1  -8 -10 563.632 463.030   3
  -1  -8 -11 49.1863 333.018   3
  -1  -9  19 52.8090 343.654   7
  -1  -9  18 794.154 711.697   7
  -1  -9  17 102.973 412.565   7
  -1  -9  16 459.744 532.631   7
  -1  -9  15 3185.24 1127.51   7
  -1  -9  14 208.487 414.336   7
   1   9 -13 539.440 446.789   1
  -1  -9  13 404.389 331.918   7
  -1  -9  12 859.023 469.807   7
   1   9 -12 1113.69 501.046   1
  -1  -9  11 18743.4 2118.95   7
   1   9 -11 19016.6 1942.20   1
   1   9 -10 297.255 348.747   1
  -1  -9  10 248.650 272.415   7
   1   9 -10 98.0277 128.624   3
  -1  -9   9 129.100 355.376   7
   1   9  -9 328.779 294.576   1
  -1  -9   8 17476.7 1647.85   7
  -1  -9   7 1400.15 468.910   7
  -1  -9   6 1522.69 440.222   7
  -1  -9   5 1615.89 467.582   7
  -1  -9   4 7515.79 944.310   7
  -1  -9   3 3912.51 844.237   2
  -1  -9   3 2484.31 530.048   7
   1   9  -3 3304.69 668.638   4
  -1  -9   2 19818.8 1506.42   7
   1   9  -2 22609.9 1752.06   4
  -1  -9   2 21571.9 1919.26   2
   1   9  -1 18281.2 1552.71   4
  -1  -9   1 18820.7 1814.30   2
   1   9   0 14433.7 1420.66   4
  -1  -9   0 13689.8 1615.64   2
  -1  -9  -1 3214.65 863.380   2
  -1  -9  -2 13771.6 1775.38   2
  -1  -9  -3 93.9118 200.595   2
  -1  -9  -4 7404.28 1361.75   2
  -1  -9  -5 706.350 451.198   2
  -1  -9  -5 1164.92 631.253   3
  -1  -9  -6 1689.06 744.550   3
  -1  -9  -6 1601.68 738.352   2
  -1  -9  -7 594.297 332.288   2
  -1  -9  -7 1593.69 831.881   3
  -1  -9  -8 31.0202 223.528   2
  -1  -9  -8-12.8039 277.856   3
  -1  -9  -9 942.691 706.475   3
  -1  -9  -9 130.170 182.705   2
  -1  -9 -10 336.428 395.230   2
  -1  -9 -10 954.167 602.416   3
  -1 -10  19-243.351 563.526   7
  -1 -10  18-174.726 444.317   7
  -1 -10  17 509.693 397.793   7
  -1 -10  16 449.428 426.135   7
  -1 -10  15-189.803 306.124   7
  -1 -10  14 11178.4 1982.77   7
   1  10 -14 7150.55 1398.42   1
  -1 -10  13 2645.30 911.870   7
   1  10 -13 3096.12 879.872   1
  -1 -10  12 2796.70 916.145   7
   1  10 -12 3162.83 932.706   1
   1  10 -11 4976.20 1036.77   1
  -1 -10  11 4468.28 1084.61   7
   1  10 -10 1562.01 667.512   1
  -1 -10  10 1564.00 566.120   7
  -1 -10   9 702.504 361.662   7
  -1 -10   8 539.796 355.156   7
  -1 -10   7 587.267 252.921   7
  -1 -10   6 3994.60 774.391   7
  -1 -10   5 19579.8 1604.50   7
  -1 -10   5 20185.1 1933.81   2
  -1 -10   4 551.092 313.489   7
  -1 -10   4 354.407 291.756   2
  -1 -10   3 46.3100 47.8550   7
   1  10  -3-98.6806 132.710   4
   1  10  -2 35740.3 2322.73   4
  -1 -10   2 31087.0 2487.20   2
  -1 -10   1 795.221 340.765   2
   1  10  -1 418.525 288.262   4
  -1 -10   0 6883.11 1217.59   2
   1  10   0 6093.17 998.214   4
  -1 -10  -1 4578.36 990.649   2
  -1 -10  -2 7956.69 1400.91   2
  -1 -10  -3 1972.96 775.402   2
  -1 -10  -4 3463.40 1061.59   2
  -1 -10  -5 778.292 491.138   2
  -1 -10  -6 240.555 408.125   2
  -1 -10  -7 21.2143 151.226   2
  -1 -10  -8 2488.23 962.558   2
  -1 -10  -9 942.103 614.376   2
  -1 -10 -10-112.516 331.468   2
  -1 -11  18 2.86393 171.560   7
  -1 -11  17-35.1783 120.109   7
  -1 -11  16 419.908 461.148   7
   1  11 -15 171.115 280.929   1
  -1 -11  15 236.925 371.574   7
   1  11 -14 2681.53 873.840   1
  -1 -11  14 4466.78 1259.50   7
   1  11 -13 1697.73 701.571   1
  -1 -11  13 1739.95 750.958   7
   1  11 -12 768.832 420.866   1
  -1 -11  12 732.478 477.376   7
  -1 -11  11 24.1734 204.869   7
   1  11 -11 494.769 517.432   1
   1  11 -10 2653.39 860.325   1
  -1 -11  10 1917.60 640.632   7
  -1 -11   9 466.762 225.046   7
  -1 -11   8-1.40375 149.611   7
  -1 -11   7 3913.86 816.726   7
  -1 -11   6 4656.99 839.037   7
  -1 -11   6 5927.07 1156.82   2
  -1 -11   5 40884.9 2514.48   7
  -1 -11   5 40954.5 2901.56   2
  -1 -11   4 207.989 270.593   7
  -1 -11   4 94.0702 167.366   2
  -1 -11   3 1190.21 491.902   2
  -1 -11   3 552.076 271.141   7
   1  11  -2 1176.92 498.438   4
  -1 -11   2 1725.97 727.330   2
  -1 -11   1 270.686 215.876   2
   1  11  -1 420.958 314.369   4
  -1 -11   0 1007.72 433.131   2
   1  11   0 956.360 445.328   4
  -1 -11  -1 734.429 523.746   2
   1  11   1 189.442 222.972   4
  -1 -11  -2 6397.11 1329.72   2
  -1 -11  -3 3498.52 1029.06   2
  -1 -11  -4 3088.60 1033.79   2
  -1 -11  -5 276.832 506.007   2
  -1 -11  -6 466.724 473.616   2
  -1 -11  -7 152.192 278.331   2
  -1 -11  -8-155.079 208.882   2
  -1 -11  -9 95.1203 228.511   2
  -1 -12  18 311.649 494.725   7
  -1 -12  17 462.809 550.412   7
  -1 -12  16 315.744 495.462   7
   1  12 -16 78.5822 83.6273   1
   1  12 -15 102.945 368.511   1
  -1 -12  15-55.3557 240.217   7
   1  12 -14 1091.10 659.763   1
  -1 -12  14 444.434 348.487   7
   1  12 -13 39.3874 258.313   1
  -1 -12  13-13.6869 45.9596   7
   1  12 -12 124.652 254.958   1
  -1 -12  12-26.0252 153.398   7
   1  12 -11 424.970 616.603   1
  -1 -12  11 179.505 196.952   7
  -1 -12  10 520.475 394.279   7
  -1 -12   9 4222.22 932.132   7
  -1 -12   8 4225.74 1037.54   2
  -1 -12   8 1749.25 597.415   7
  -1 -12   7 1498.55 652.773   2
  -1 -12   7 355.733 259.174   7
  -1 -12   6 1955.75 702.869   2
  -1 -12   6 1017.57 416.566   7
  -1 -12   5 982.270 551.519   2
  -1 -12   5 552.449 309.535   7
  -1 -12   4 9799.76 1578.67   2
  -1 -12   4 4881.65 887.290   7
  -1 -12   3 1016.46 488.077   2
   1  12  -2 1137.80 458.568   4
  -1 -12   2 1809.28 736.748   2
  -1 -12   1 300.478 254.436   2
   1  12  -1-57.3659 34.6401   4
  -1 -12   0 1418.78 660.086   2
  -1 -12  -1 10107.6 1735.33   2
  -1 -12  -2 135.386 343.950   2
  -1 -12  -3 1397.17 819.585   2
  -1 -12  -4 1491.01 815.233   2
  -1 -12  -5 268.602 414.611   2
  -1 -12  -6 533.806 521.987   2
  -1 -12  -7-11.0988 106.910   2
  -1 -13  18 204.982 535.686   7
  -1 -13  17-136.983 351.167   7
   1  13 -16 276.056 385.295   1
  -1 -13  16 247.137 316.031   7
  -1 -13  15 190.218 306.881   7
   1  13 -15 214.395 266.509   1
  -1 -13  14 36.3732 202.369   7
   1  13 -14 277.069 306.772   1
  -1 -13  13 1239.22 585.066   7
   1  13 -13-87.6270 310.352   1
  -1 -13  12-15.8322 147.008   7
   1  13 -12 366.180 415.536   1
  -1 -13  11 865.021 487.740   7
   1  13 -11 3225.61 1033.40   1
  -1 -13  10-44.4959 137.666   7
  -1 -13  10 415.904 405.421   2
  -1 -13   9 193.546 313.558   2
  -1 -13   9-35.9137 187.068   7
  -1 -13   8 64.5600 105.961   7
  -1 -13   8 709.668 517.804   2
  -1 -13   7 554.747 476.476   2
  -1 -13   7 57.5363 152.066   7
  -1 -13   6 91.4964 181.000   7
  -1 -13   6 293.488 498.601   2
  -1 -13   5 183.223 209.623   7
  -1 -13   5 136.888 393.762   2
  -1 -13   4 1585.89 677.042   2
  -1 -13   3 1225.26 633.840   2
  -1 -13   2 834.813 514.130   2
  -1 -13   1 8316.13 1606.10   2
  -1 -13   0-4.00452 141.166   2
  -1 -13  -1 7965.53 1675.92   2
  -1 -13  -2 6394.89 1635.35   2
  -1 -13  -3 1268.98 750.791   2
  -1 -13  -4 897.479 569.577   2
  -1 -13  -5 3.54097 140.657   2
  -1 -14  17 392.816 481.597   7
  -1 -14  16 47.9119 159.367   7
   1  14 -16-18.0353 236.180   1
  -1 -14  15 422.251 378.731   7
   1  14 -15 296.551 348.985   1
  -1 -14  14-11.8326 149.063   7
   1  14 -14-14.2662 8.31042   1
   1  14 -13 689.268 494.397   1
  -1 -14  13 1052.31 586.588   2
  -1 -14  13 311.769 259.593   7
   1  14 -12 133.154 321.448   1
  -1 -14  12-128.351 294.782   7
  -1 -14  12 295.280 391.175   2
   1  14 -11 282.101 77.8408   1
  -1 -14  11-3.19164 106.625   7
  -1 -14  10 692.890 464.589   2
  -1 -14  10 154.280 233.517   7
  -1 -14   9 1373.66 715.085   2
  -1 -14   8 862.846 616.505   2
  -1 -14   7 669.872 499.982   2
  -1 -14   6 491.806 393.820   2
  -1 -14   5 74.3094 202.672   2
  -1 -14   4 2356.26 854.653   2
  -1 -14   3 747.027 427.730   2
  -1 -14   2 1155.35 613.696   2
  -1 -14   1 11525.8 2060.10   2
  -1 -14   0 4897.39 1375.60   2
  -1 -14  -1 2682.74 1075.27   2
  -1 -14  -2 459.295 327.723   2
  -1 -14  -3 514.372 460.685   2
  -1 -15  17 264.209 394.718   7
  -1 -15  16 250.424 493.461   7
   1  15 -15 932.834 620.639   1
  -1 -15  15 674.965 544.848   7
  -1 -15  14 552.721 467.243   2
   1  15 -14 465.336 472.197   1
  -1 -15  13 539.247 455.097   2
   1  15 -13-110.346 249.124   1
  -1 -15  12 1003.11 615.250   2
   1  15 -12 139.739 228.730   1
  -1 -15  11 258.488 314.198   2
  -1 -15  10 1334.20 715.853   2
  -1 -15   9-3.91032 239.424   2
  -1 -15   8 894.606 618.798   2
  -1 -15   7 209.871 459.872   2
  -1 -15   6 4193.83 1231.63   2
  -1 -15   5 930.023 634.150   2
  -1 -15   4 3230.34 1101.19   2
  -1 -15   3 3880.83 1219.34   2
  -1 -15   2 1515.92 713.086   2
  -1 -15   1 2084.10 978.484   2
  -1 -15   0 305.359 450.121   2
  -1 -16  14 218.676 319.256   2
   1  16 -14 290.502 373.901   1
  -1 -16  13 151.603 130.995   2
   1  16 -13 197.406 393.595   1
  -1 -16  12 944.249 655.925   2
   1  16 -12 129.824 155.820   1
  -1 -16  11 389.921 371.430   2
  -1 -16  10 594.548 562.221   2
  -1 -16   9 879.587 556.164   2
  -1 -16   8 4205.96 1248.87   2
  -1 -16   7 1975.05 913.326   2
  -1 -16   6 1020.20 643.633   2
  -1 -16   5-11.8110 342.266   2
  -1 -16   4 422.094 551.683   2
  -1 -16   3 663.222 619.245   2
  -1 -17  13 34.4058 247.325   2
   1  17 -13 42.3115 305.980   1
   1  17 -12 490.167 393.042   1
  -1 -17  12 681.029 531.091   2
  -1 -17  11 623.071 508.093   2
  -1 -17  10-29.9747 127.008   2
  -1 -17   9 88.5836 103.804   2
  -1 -17   8 378.790 428.016   2
   2 -18   5-7.96234 205.125   2
   2 -18   6 281.068 292.772   2
   2 -18   7 1329.25 828.540   2
   2 -18   8 966.880 626.025   2
   2 -18   9-186.543 281.980   2
   2 -18  10 1070.54 573.013   2
   2 -17   1 494.454 409.727   2
   2 -17   2 564.436 487.256   2
   2 -17   3 2314.16 957.403   2
   2 -17   4 3328.40 1153.04   2
   2 -17   5 370.353 402.610   2
   2 -17   6 849.333 628.004   2
   2 -17   7 4818.93 1347.89   2
   2 -17   8 838.847 546.707   2
   2 -17   9 472.073 457.749   2
   2 -17  10 478.898 214.824   2
  -2  17 -10 684.180 702.089   1
   2 -17  11-276.779 410.110   2
  -2  17 -11 152.506 261.020   1
  -2  17 -12 375.729 486.232   1
  -2  17 -13-103.624 329.520   1
   2 -16  -1 664.846 575.637   2
   2 -16   0 4171.05 1243.23   2
   2 -16   1 653.464 561.555   2
   2 -16   2 601.601 551.508   2
   2 -16   3 594.331 478.943   2
   2 -16   4 380.138 551.707   2
   2 -16   5-50.5960 252.616   2
   2 -16   6 56.9762 54.2965   2
   2 -16   7 249.737 419.907   2
   2 -16   8 414.412 412.533   2
   2 -16   9 682.115 422.029   2
  -2  16 -10 1741.28 913.317   1
   2 -16  10 535.796 278.105   2
   2 -16  11 108.759 161.173   2
  -2  16 -11 44.8553 108.989   1
  -2  16 -12 347.124 405.976   1
  -2  16 -13 1085.39 718.022   1
  -2  16 -14 211.478 407.524   1
  -2  16 -15 855.973 677.841   1
   2 -15  -4 399.300 396.847   2
   2 -15  -3 105.920 64.5265   2
   2 -15  -2 73.4486 278.948   2
   2 -15  -1 275.394 434.210   2
   2 -15   0 407.666 428.944   2
   2 -15   1 2056.57 853.054   2
   2 -15   2 718.138 622.305   2
   2 -15   3 1161.28 650.201   2
   2 -15   4 998.604 635.826   2
   2 -15   5-231.677 275.006   2
   2 -15   6 1623.16 677.681   2
   2 -15   7 6457.91 1329.79   2
   2 -15   8 2942.99 863.715   2
   2 -15   9 339.917 410.278   2
   2 -15  10 811.290 444.083   2
  -2  15 -10 352.217 289.635   1
  -2  15 -11 839.714 824.400   1
   2 -15  11 111.227 221.690   2
  -2  15 -12 713.368 725.900   1
  -2  15 -13 40.7368 210.074   1
  -2  15 -14-88.9083 237.180   1
  -2  15 -15 304.177 363.171   1
  -2  15 -16 1458.14 838.935   1
   2 -14  -6 763.909 573.061   2
   2 -14  -5 119.894 348.579   2
   2 -14  -4-148.889 200.823   2
   2 -14  -3 3372.44 1168.83   2
   2 -14  -2 933.509 657.616   2
   2 -14  -1 1003.12 559.239   2
   2 -14   0 11205.5 1804.33   2
   2 -14   1 6008.62 1342.26   2
   2 -14   2 2837.17 975.321   2
   2 -14   3 735.239 433.611   2
   2 -14   4 820.280 582.649   2
   2 -14   5 449.373 378.947   2
   2 -14   6 652.853 454.248   2
   2 -14   7 1396.54 616.979   2
   2 -14   8 642.233 393.746   2
   2 -14   9 519.099 399.145   2
  -2  14 -10 2989.89 1096.09   1
   2 -14  10 1635.57 627.971   2
  -2  14 -11 356.240 501.320   1
   2 -14  11 103.342 22.7255   2
   2 -14  12 347.594 332.844   7
  -2  14 -12 1025.47 722.637   1
  -2  14 -13 308.566 570.628   1
   2 -14  13-29.5150 102.039   7
  -2  14 -14 883.781 645.715   1
   2 -14  14 268.724 283.544   7
   2 -14  15 93.8171 204.916   7
  -2  14 -15 295.564 387.939   1
  -2  14 -16 864.950 599.920   1
   2 -14  16 658.775 527.303   7
   2 -14  17 139.625 164.617   7
   2 -14  18 291.124 404.439   7
   2 -13  -8 676.986 673.640   2
   2 -13  -7-141.874 274.532   2
   2 -13  -6 2986.06 1078.99   2
   2 -13  -5 2778.81 1044.67   2
   2 -13  -4 251.213 221.742   2
   2 -13  -3 191.756 515.691   2
   2 -13  -2 3458.88 1010.50   2
   2 -13  -1 1033.45 660.184   2
   2 -13   0 2844.04 947.579   2
   2 -13   1 879.827 494.432   2
   2 -13   2 5492.27 1239.50   2
   2 -13   3 4654.53 1066.03   2
   2 -13   4 302.578 358.374   2
   2 -13   5 7772.26 1344.51   2
   2 -13   6 6490.36 1194.65   2
   2 -13   7 4362.79 952.506   2
   2 -13   8 169.552 237.435   2
   2 -13   8 117.812 172.136   7
   2 -13   9 1168.86 485.616   2
  -2  13  -9 1715.71 755.455   1
   2 -13   9 731.817 356.545   7
   2 -13  10 23.6362 72.8218   7
   2 -13  10 116.230 211.970   2
  -2  13 -10 449.729 503.913   1
  -2  13 -11 8475.87 1683.97   1
   2 -13  11 5994.43 1099.09   2
  -2  13 -12 11.5808 182.338   3
   2 -13  12 5.78595 133.664   7
   2 -13  13 338.351 332.254   7
  -2  13 -13 1168.94 754.578   1
   2 -13  14 1110.49 631.285   7
  -2  13 -14 4419.29 1374.02   1
  -2  13 -15 211.520 360.089   1
   2 -13  15-90.4391 163.237   7
   2 -13  16 48.5148 75.6410   7
   2 -13  17 44.1984 273.359   7
   2 -13  18 474.816 635.127   7
   2 -12  -9-276.229 399.691   2
   2 -12  -8 3076.89 1242.55   2
   2 -12  -7 787.500 662.895   2
   2 -12  -6 3896.12 1160.86   2
   2 -12  -5 735.890 584.816   2
   2 -12  -4 3818.10 1068.76   2
   2 -12  -3 3478.88 985.644   2
   2 -12  -2 4324.12 1059.24   2
   2 -12  -1 3906.41 1013.96   2
   2 -12   0 23984.6 2347.72   2
   2 -12   1 1711.39 729.425   2
   2 -12   2 555.622 370.249   2
   2 -12   3 1674.65 533.240   2
   2 -12   4 5504.05 1082.37   2
   2 -12   5 3117.42 536.807   7
   2 -12   5 6374.91 1139.84   2
   2 -12   6 4397.02 691.334   7
   2 -12   6 9357.47 1386.38   2
   2 -12   7 47183.0 3001.06   2
   2 -12   7 20534.5 1606.17   7
   2 -12   8-19.3862 118.689   7
   2 -12   8 110.276 244.521   2
   2 -12   9 7479.48 1175.03   2
  -2  12  -9 9805.56 1735.22   1
   2 -12  10 13578.6 1700.92   7
   2 -12  10 20305.2 1934.65   2
  -2  12 -11 4998.99 1206.20   1
   2 -12  11 4146.75 841.795   2
  -2  12 -11 1443.05 543.909   3
   2 -12  11 2404.42 776.869   7
  -2  12 -12 703.175 385.031   3
   2 -12  12 589.480 418.663   7
  -2  12 -13 260.349 250.201   3
   2 -12  13 270.039 346.150   7
  -2  12 -13 95.3189 272.749   1
  -2  12 -14 190.256 148.799   1
   2 -12  14 105.170 298.052   7
  -2  12 -15 1133.06 689.811   1
   2 -12  15 290.351 412.884   7
   2 -12  16-13.8455 130.406   7
   2 -12  17 93.0408 300.262   7
   2 -12  18 2230.82 1235.36   7
   2 -11 -11 199.067 157.828   2
   2 -11 -10 128.904 358.484   2
   2 -11  -9 1467.66 773.371   2
   2 -11  -8 590.204 587.735   2
   2 -11  -7 5310.61 1359.73   2
   2 -11  -6 9221.99 1684.72   2
   2 -11  -5 460.296 375.571   2
   2 -11  -4 6884.03 1304.87   2
   2 -11  -3 2465.04 788.072   2
   2 -11  -2 58.5076 329.434   2
   2 -11  -1 1917.97 646.770   2
   2 -11   0 3555.14 885.460   2
   2 -11   1-97.6105 255.748   2
   2 -11   2 11092.2 1422.43   2
   2 -11   3 1639.62 308.224   7
   2 -11   3 5977.26 1045.90   2
   2 -11   4 143.209 113.219   7
   2 -11   4 620.798 363.348   2
   2 -11   5 1417.42 356.996   7
   2 -11   5 4719.87 906.729   2
   2 -11   6 2834.55 542.587   7
   2 -11   6 8136.60 1167.66   2
   2 -11   7 31821.2 2060.81   7
   2 -11   7 38853.0 2558.97   2
   2 -11   8 2758.40 697.581   2
  -2  11  -8 3860.06 1022.53   1
   2 -11   8 1826.27 548.324   7
   2 -11   9 2979.57 787.866   7
   2 -11   9 2571.51 683.742   2
  -2  11  -9 3691.62 1037.08   1
   2 -11  10 6250.00 984.501   2
  -2  11 -10 6801.76 1333.66   1
   2 -11  10 6434.67 1227.33   7
  -2  11 -11 5223.37 1222.93   1
  -2  11 -11 4104.78 883.284   3
   2 -11  11 3088.53 689.709   2
   2 -11  11 5670.17 1205.26   7
  -2  11 -12 17.0766 68.5404   3
  -2  11 -12-189.288 160.892   1
   2 -11  12 177.258 221.611   7
   2 -11  13 116.344 251.998   7
  -2  11 -13 614.670 538.235   1
  -2  11 -13 33.8297 106.923   3
  -2  11 -14 891.245 512.095   3
   2 -11  14 695.269 537.599   7
  -2  11 -14 1945.40 774.511   1
   2 -11  15 132.424 181.233   7
   2 -11  16 1167.84 829.242   7
   2 -11  17-11.6065 118.294   7
   2 -11  18 192.234 352.593   7
   2 -10 -12 128.418 176.714   2
   2 -10 -11 98.9197 288.959   2
   2 -10 -10 917.187 610.485   2
  -2  10  10 1617.18 748.700   6
   2 -10  -9 515.396 428.654   2
  -2  10   9 414.696 463.117   6
   2 -10  -8 2067.62 762.224   2
  -2  10   8 2171.31 841.073   6
   2 -10  -7 1943.74 726.105   2
  -2  10   7 1822.79 751.400   6
  -2  10   6 6947.06 1366.36   6
   2 -10  -6 8080.61 1535.17   2
  -2  10   5 101.633 330.212   6
   2 -10  -5 210.888 364.351   2
   2 -10  -4 0.34367 271.925   2
   2 -10  -3 324.041 264.379   2
   2 -10  -2 3755.04 885.980   2
  -2  10   2 2026.99 374.122   4
   2 -10  -1 5379.54 992.353   2
  -2  10   1 3046.85 405.199   4
  -2  10   0 1843.50 280.593   7
   2 -10   0 4212.48 872.125   2
   2 -10   1 441.807 300.697   2
   2 -10   2-8.98305 94.4105   2
   2 -10   3 9699.02 743.663   7
   2 -10   3 19002.6 1745.95   2
   2 -10   4 30197.2 1491.93   7
   2 -10   4 20927.7 1405.43   4
   2 -10   5 11466.8 1340.74   2
   2 -10   5 9669.90 901.436   7
   2 -10   6 201.726 179.667   7
   2 -10   6 515.214 340.527   2
   2 -10   7 6917.76 962.256   7
   2 -10   7 7510.07 1068.17   2
   2 -10   8 1803.52 519.128   2
  -2  10  -8 2852.82 882.857   1
   2 -10   8 2009.28 576.659   7
   2 -10   9 515.347 327.436   2
   2 -10   9 244.365 296.641   7
  -2  10  -9 235.235 251.661   1
   2 -10  10 1466.66 444.011   2
  -2  10 -10 1727.92 546.235   3
   2 -10  10 1595.73 605.799   7
  -2  10 -10 2301.62 754.790   1
   2 -10  11 250.469 230.429   2
  -2  10 -11 163.682 79.8462   1
  -2  10 -11 279.165 282.063   3
   2 -10  11 494.355 379.118   7
  -2  10 -12 173.256 136.860   1
  -2  10 -12 49.8371 84.6358   3
   2 -10  12 118.696 237.178   7
   2 -10  13 2297.43 942.280   7
  -2  10 -13 746.059 409.637   3
  -2  10 -13 1772.07 769.149   1
  -2  10 -14 90.2905 82.6589   3
   2 -10  14 411.091 550.750   7
  -2  10 -15 114.028 137.855   3
   2 -10  15 186.334 287.900   7
   2 -10  16 359.054 475.721   7
   2 -10  17 54.6106 221.724   7
   2 -10  18 1032.61 876.128   7
   2  -9 -13 138.613 249.393   2
   2  -9 -12 361.467 343.139   2
  -2   9  11 184.563 219.968   6
   2  -9 -11 102.264 150.661   2
  -2   9  10 2894.30 935.261   6
   2  -9 -10 2557.58 1057.18   2
   2  -9  -9 435.325 468.687   2
  -2   9   9 191.435 284.210   6
   2  -9  -8 289.386 348.512   2
  -2   9   8 193.728 355.788   6
  -2   9   7 3934.86 995.139   6
   2  -9  -7 4805.43 1107.17   2
  -2   9   6 36579.9 2910.16   6
   2  -9  -6 39925.3 3071.67   2
  -2   9   5 662.048 420.132   6
   2  -9  -5 653.796 404.980   2
  -2   9   4 49.4477 64.8932   6
   2  -9  -4 469.043 212.769   2
  -2   9   3 642.891 460.201   6
   2  -9  -3 603.160 374.484   2
   2  -9  -2 19039.5 1803.12   2
  -2   9   2 9366.52 737.663   7
  -2   9   1 25804.1 1072.52   4
  -2   9   1 20794.8 902.665   7
   2  -9   0 6753.26 1073.53   2
  -2   9   0 4807.99 410.173   7
   2  -9   1 241.887 212.312   2
   2  -9   2 7028.20 527.198   7
   2  -9   2 10191.1 1235.86   2
   2  -9   3 417.594 144.730   7
   2  -9   3 813.764 358.843   2
   2  -9   4 3627.46 591.075   4
   2  -9   4 4273.33 757.281   2
   2  -9   4 3794.52 499.737   7
   2  -9   5 12681.4 1081.27   7
   2  -9   5 16455.8 1452.05   2
   2  -9   6 4357.74 710.255   7
   2  -9   6 5732.30 855.310   2
  -2   9  -7 6197.84 1093.65   1
   2  -9   7 5086.66 835.679   7
   2  -9   7 5536.25 807.921   2
  -2   9  -8 2435.09 740.186   1
   2  -9   8 2305.38 508.539   2
   2  -9   8 2064.17 582.146   7
   2  -9   9 112.996 274.252   7
  -2   9  -9 62.9340 134.003   3
   2  -9   9 244.808 142.347   2
  -2   9  -9 67.9589 96.1998   1
  -2   9 -10 2091.85 611.465   3
   2  -9  10 3785.91 914.249   7
   2  -9  10 1905.39 462.079   2
  -2   9 -10 3016.42 838.183   1
  -2   9 -11 22419.2 1953.14   3
   2  -9  11 24482.3 2451.79   7
   2  -9  11 17559.0 1353.75   2
  -2   9 -11 22087.0 2195.58   1
  -2   9 -12 179.544 202.923   1
   2  -9  12 34.3275 124.879   7
  -2   9 -12 366.988 301.779   3
  -2   9 -13 648.108 376.074   3
   2  -9  13 1091.40 594.097   7
   2  -9  14 679.515 630.695   7
  -2   9 -14 100.632 128.471   3
   2  -9  15 2143.29 1021.18   7
  -2   9 -15 338.089 240.133   3
   2  -9  16-48.2776 174.415   7
   2  -9  17 2242.18 1092.30   7
   2  -9  18-64.1811 325.502   7
   2  -8 -14-107.113 294.064   2
   2  -8 -13 823.807 562.043   2
  -2   8  12 590.723 455.283   6
   2  -8 -12 691.410 507.500   2
  -2   8  11 256.741 381.210   6
   2  -8 -11 688.627 446.295   2
   2  -8 -10 679.803 458.530   2
  -2   8  10 452.421 386.390   6
   2  -8  -9 299.829 317.878   2
  -2   8   9 446.808 339.673   6
  -2   8   8 7043.02 1289.09   6
   2  -8  -8 9241.58 1561.21   2
  -2   8   7 12185.3 1702.48   6
   2  -8  -7 13216.7 1762.62   2
   2  -8  -6 899.869 516.214   2
  -2   8   6 717.108 467.752   6
  -2   8   5 589.716 422.678   6
   2  -8  -5 632.233 385.019   2
  -2   8   4 3829.79 805.516   6
   2  -8  -4 4031.04 837.040   2
   2  -8  -3 23424.2 1913.02   2
  -2   8   3 23394.1 1946.69   6
   2  -8  -2 130.246 95.6376   2
  -2   8   2 258.733 300.456   6
  -2   8   2 123.583 121.026   7
  -2   8   1 8228.01 1102.54   6
   2  -8  -1 8012.31 1047.63   2
  -2   8   1 8830.09 546.080   4
  -2   8   1 7076.69 477.641   7
   2  -8   0 1883.47 523.365   2
  -2   8   0 1144.71 165.306   7
   2  -8   1 24246.8 1746.11   2
   2  -8   2 13514.5 685.026   7
   2  -8   2 13179.8 1281.34   2
   2  -8   3 25518.1 1767.73   2
   2  -8   3 22749.9 1061.02   7
   2  -8   4 164427. 3480.11   7
   2  -8   4 166782. 4346.27   2
   2  -8   5 1718.08 424.930   7
   2  -8   5 2158.23 482.701   2
  -2   8  -6 13520.5 1479.95   1
   2  -8   6 11680.9 1165.14   7
   2  -8   6 11984.7 1124.30   2
   2  -8   7 19001.3 1607.39   7
  -2   8  -7 21256.1 1867.80   1
   2  -8   7 18410.9 1360.87   2
  -2   8  -8 18628.7 1765.02   1
   2  -8   8 19858.3 1742.25   7
   2  -8   8 16109.9 1247.84   2
   2  -8   9 3604.51 831.765   7
  -2   8  -9 4042.89 731.283   3
  -2   8  -9 3322.88 760.425   1
   2  -8   9 3111.10 536.873   2
  -2   8 -10 487.866 409.278   1
   2  -8  10 440.561 217.683   2
  -2   8 -10 656.474 407.164   3
   2  -8  10 620.182 342.577   7
   2  -8  11 57.1960 150.907   2
  -2   8 -11 126.903 200.278   3
   2  -8  11 112.836 97.7592   7
  -2   8 -11 144.243 77.8140   1
  -2   8 -12 671.332 361.796   3
   2  -8  12 1126.51 547.254   7
   2  -8  13 1193.72 548.481   7
  -2   8 -13 979.905 428.905   3
  -2   8 -14 132.159 134.932   3
   2  -8  14 326.022 463.489   7
   2  -8  15 2644.59 1030.92   7
  -2   8 -15 738.460 416.678   3
   2  -8  16 529.963 564.602   7
  -2   8 -16 21.9649 124.060   3
   2  -8  17-26.3423 78.1189   7
   2  -8  18 1181.81 903.969   7
  -2   8 -19 130.374 304.025   5
   2  -7 -14 54.6988 84.9835   2
   2  -7 -13 373.550 261.575   2
  -2   7  13 546.452 424.892   6
   2  -7 -12 2564.37 941.809   2
  -2   7  12 3284.51 962.532   6
  -2   7  11 1778.46 678.685   6
   2  -7 -11 3326.33 1023.82   2
  -2   7  10 229.243 231.545   6
   2  -7 -10 717.482 451.143   2
   2  -7  -9 1075.92 607.895   2
  -2   7   9 126.412 100.390   6
  -2   7   8 5218.19 1089.99   6
   2  -7  -8 7305.78 1335.57   2
   2  -7  -7 21237.4 2094.52   2
  -2   7   7 18714.3 1958.52   6
  -2   7   6 5459.00 1002.44   6
   2  -7  -6 5408.31 1018.52   2
  -2   7   5 4981.74 901.401   6
   2  -7  -5 5178.71 924.090   2
  -2   7   4 128.599 238.471   6
   2  -7  -4-35.9371 141.534   2
  -2   7   3 36495.2 2318.99   6
   2  -7  -3 36857.6 2253.10   2
  -2   7   2 19126.8 888.948   7
   2  -7  -2 22404.1 1682.57   2
  -2   7   2 22327.7 1715.14   6
  -2   7   1 16362.4 1416.62   6
  -2   7   1 16387.6 619.628   7
  -2   7   1 18703.7 685.954   4
   2  -7  -1 16829.8 1407.69   2
  -2   7   0 152645. 4212.22   6
   2  -7   0 162990. 4360.56   2
   2  -7   1 6853.57 894.426   2
   2  -7   2 80.6433 72.5696   7
   2  -7   2 112.387 123.115   2
   2  -7   2 34.9285 33.6794   4
   2  -7   3 415701. 4747.09   7
   2  -7   3 424417. 6565.94   2
   2  -7   4 1959.68 466.146   2
   2  -7   4 1295.36 336.238   7
   2  -7   5 788.833 286.561   7
   2  -7   5 831.647 259.573   2
  -2   7  -6 4645.72 847.431   1
   2  -7   6 4491.78 723.357   7
   2  -7   6 4136.54 589.270   2
  -2   7  -7 497.184 272.562   1
   2  -7   7 484.392 203.644   2
  -2   7  -8 2653.62 663.447   1
   2  -7   8 2109.35 396.721   2
  -2   7  -8 2171.93 500.990   3
  -2   7  -9 22451.8 1772.58   3
  -2   7  -9 21465.2 1880.19   1
  -2   7 -10 470.815 297.909   3
  -2   7 -10 214.285 270.416   1
   2  -7  10 173.957 118.175   2
  -2   7 -11 2887.43 700.101   3
  -2   7 -12 455.029 361.202   3
  -2   7 -13 98.3319 186.220   3
  -2   7 -14 553.386 383.272   3
  -2   7 -15 1842.16 705.972   3
  -2   7 -16 206.374 177.652   3
  -2   7 -17 1079.79 727.112   5
   2  -7  17 310.572 539.363   7
  -2   7 -17 341.496 360.303   3
   2  -7  18 385.204 646.307   7
  -2   7 -18 30.7933 229.475   5
  -2   7 -19 284.772 362.691   5
  -2   6  15 2717.89 1086.12   7
   2  -6 -14-29.3198 81.7927   2
  -2   6  13 67.9229 93.6205   6
   2  -6 -13 181.196 171.219   2
  -2   6  12 4024.24 1025.62   6
   2  -6 -12 3415.93 976.670   2
   2  -6 -11 588.835 483.757   2
  -2   6  11 562.100 489.492   6
   2  -6 -10 13841.5 1821.86   2
  -2   6  10 9975.51 1482.72   6
  -2   6   9 16695.5 1837.30   6
   2  -6  -9 17555.8 1953.77   2
  -2   6   8 1250.57 571.204   6
   2  -6  -8 818.833 436.542   2
   2  -6  -7 14578.9 1649.87   2
  -2   6   7 13466.4 1534.04   6
  -2   6   6 10582.4 1291.10   6
   2  -6  -6 12475.5 1430.47   2
  -2   6   5 702.748 326.943   6
   2  -6  -5 809.067 388.183   2
   2  -6  -4 35528.7 2168.21   2
  -2   6   4 34353.9 2161.93   6
   2  -6  -3 26643.9 1775.76   2
  -2   6   3 26262.7 1810.92   6
   2  -6  -2 13568.4 1208.64   2
  -2   6   2 13440.0 1260.23   6
  -2   6   1 40395.0 2072.95   6
   2  -6  -1 41541.8 2049.16   2
   2  -6   0 40584.5 2008.70   2
  -2   6   0 39268.3 1939.82   6
   2  -6   1 112590. 3230.00   2
   2  -6   2 94072.3 2863.62   2
   2  -6   2 96261.0 1879.02   7
   2  -6   3 679.583 216.879   7
   2  -6   3 1155.99 352.930   2
   2  -6   4 102631. 2787.48   2
  -2   6  -5 5823.97 856.992   1
   2  -6   5 6097.88 661.174   2
  -2   6  -6 3699.29 671.134   1
   2  -6   6 3748.36 495.943   2
  -2   6  -7 10046.9 1030.34   3
  -2   6  -7 8858.00 1063.79   1
   2  -6   7 8720.34 717.005   2
  -2   6  -8 2746.38 620.923   1
   2  -6   8 1824.94 323.895   2
  -2   6  -9 619.694 272.450   3
  -2   6  -9 1029.73 393.302   1
  -2   6 -10 17051.7 1545.14   3
  -2   6 -11 507.639 339.225   3
  -2   6 -12 1403.38 515.618   3
  -2   6 -13 625.704 447.824   3
  -2   6 -14 3866.61 949.309   3
  -2   6 -15 394.445 363.140   3
  -2   6 -16 7958.07 1631.11   5
  -2   6 -16 2239.94 798.677   3
  -2   6 -17 70.2105 89.4439   3
  -2   6 -17 30.8151 354.915   5
  -2   6 -18-125.178 242.377   5
  -2   5  17 144.489 259.951   7
  -2   5  16 248.469 310.286   7
  -2   5  15-53.7312 259.074   7
  -2   5  14 191.205 168.423   6
  -2   5  13 100.900 249.503   6
   2  -5 -13 292.431 319.479   2
   2  -5 -13 659.897 542.809   3
   2  -5 -12 2048.99 784.844   2
  -2   5  12 1089.74 558.958   6
   2  -5 -12 1743.81 812.096   3
   2  -5 -11 6552.00 1240.99   2
  -2   5  11 4928.80 1058.64   6
   2  -5 -11 5799.27 1252.18   3
   2  -5 -10 10136.3 1482.40   2
  -2   5  10 9347.91 1384.33   6
   2  -5 -10 9231.09 1436.17   3
   2  -5  -9 4932.53 959.546   2
  -2   5   9 5022.22 973.626   6
   2  -5  -9 5333.66 1069.58   3
   2  -5  -8 12241.0 1450.21   2
  -2   5   8 10608.8 1354.96   6
   2  -5  -8 10428.0 1328.45   3
  -2   5   7 18345.2 1667.29   6
   2  -5  -7 21524.8 1848.08   2
  -2   5   6 19812.7 1647.04   6
   2  -5  -6 21269.7 1766.45   2
  -2   5   5 9188.37 1071.21   6
   2  -5  -5 8749.30 1053.64   2
   2  -5  -4 11750.8 1156.12   2
  -2   5   4 10524.0 1099.67   6
  -2   5   3 103075. 3272.93   6
   2  -5  -3 103352. 3269.73   2
   2  -5  -2 1078.78 336.326   2
  -2   5   2 994.628 316.969   6
  -2   5   1 2267.61 448.428   6
   2  -5  -1 2385.21 435.439   2
  -2   5   0 16793.6 1179.97   6
   2  -5   0 16316.3 1164.01   2
  -2   5  -1 2690.29 492.134   6
   2  -5   1 2147.07 421.379   2
   2  -5   2 695792. 6912.89   2
  -2   5  -2 659117. 7839.05   2
   2  -5   3 30774.2 1390.13   2
  -2   5  -4 94058.1 3146.53   1
   2  -5   4 89925.4 2242.01   2
  -2   5  -5 4697.29 694.460   1
   2  -5   5 4495.13 477.973   2
  -2   5  -6 4610.51 659.617   3
  -2   5  -6 4190.18 687.477   1
   2  -5   6 4884.81 458.663   2
  -2   5  -7 4414.88 690.809   3
  -2   5  -7 4937.15 768.332   1
   2  -5   7 5041.12 433.635   2
  -2   5  -8 37131.2 2063.47   3
  -2   5  -9 10537.5 1160.17   3
   2  -5   9 6114.79 440.321   2
  -2   5 -10 915.110 385.143   3
   2  -5  10 337.015 91.1247   2
  -2   5 -11 4346.86 857.607   3
  -2   5 -12 7459.93 1186.79   3
  -2   5 -13 1595.52 659.476   3
  -2   5 -14 266.082 420.357   3
  -2   5 -15 1283.80 693.023   5
  -2   5 -15 494.318 372.859   3
  -2   5 -16 126.072 176.363   3
  -2   5 -16 110.075 378.673   5
  -2   5 -17 180.269 349.676   5
  -2   5 -17 129.506 182.072   3
  -2   5 -18 70.7914 228.664   3
  -2   5 -18 82.3640 97.9717   5
  -2   4  17-168.105 386.757   7
  -2   4  16 88.4860 221.364   7
  -2   4  15 265.227 300.751   7
   2  -4 -15 133.820 108.865   3
  -2   4  14 359.669 353.699   6
   2  -4 -14 205.212 402.282   3
  -2   4  13 947.571 476.898   6
   2  -4 -13 1636.82 729.153   3
  -2   4  12-98.7689 218.617   6
   2  -4 -12 39.4858 288.837   3
   2  -4 -12 2.45435 184.873   2
   2  -4 -11 284.635 350.349   3
   2  -4 -11 513.822 359.078   2
  -2   4  11 156.844 287.738   6
   2  -4 -10-70.5199 111.003   2
  -2   4  10 329.157 278.675   6
   2  -4 -10 474.905 320.397   3
  -2   4   9 4298.76 865.145   6
   2  -4  -9 4400.79 878.247   2
   2  -4  -9 4462.58 872.939   3
   2  -4  -8 9902.48 1215.48   3
   2  -4  -8 10093.2 1238.52   2
  -2   4   8 9217.45 1170.38   6
  -2   4   7 326.160 268.083   6
   2  -4  -7 445.953 340.916   3
   2  -4  -7 443.449 189.059   2
   2  -4  -6 970.921 366.459   2
  -2   4   6 856.062 341.952   6
   2  -4  -5 24418.2 1701.07   2
  -2   4   5 24538.1 1653.63   6
  -2   4   4 44824.1 2137.37   6
   2  -4  -4 49216.0 2254.67   2
  -2   4   3 46544.4 2044.44   6
   2  -4  -3 51535.0 2150.84   2
   2  -4  -2 25252.2 1416.44   2
  -2   4   2 27126.8 1481.02   6
  -2   4   2 28387.4 918.481   7
  -2   4   1 36475.5 1639.25   6
   2  -4  -1 38401.2 1663.97   2
   2  -4   0 62322.8 1997.34   2
  -2   4   0 62949.8 2090.12   6
  -2   4   0 64624.2 2446.22   2
   2  -4   0 57417.2 2106.94   6
  -2   4  -1 289303. 4251.69   6
   2  -4   1 295353. 4596.66   6
   2  -4   1 292899. 4072.29   2
   2  -4   2 859246. 6505.94   2
   2  -4   2 717762. 6965.88   6
  -2   4  -3 225419. 4469.81   1
   2  -4   3 220125. 3076.47   2
   2  -4   4 36961.7 1122.24   2
  -2   4  -4 34079.9 1703.62   1
  -2   4  -5 50671.2 2150.90   1
   2  -4   5 47191.7 1131.66   2
  -2   4  -6 10722.5 1027.41   3
  -2   4  -6 8920.94 988.879   1
   2  -4   6 10560.8 458.558   2
  -2   4  -7 923.837 285.993   3
  -2   4  -8 62.7203 160.250   3
  -2   4  -9 17917.8 1519.23   3
   2  -4  10 10127.4 522.089   2
  -2   4 -10 22767.6 1806.56   3
  -2   4 -11 8088.12 1173.96   3
  -2   4 -12 19558.0 1924.48   3
  -2   4 -13-40.5265 220.508   5
  -2   4 -13 297.336 444.293   3
  -2   4 -14 72.8430 316.076   3
  -2   4 -14 239.408 509.525   5
  -2   4 -15 214.724 480.130   5
  -2   4 -15 570.092 505.644   3
  -2   4 -16 1354.17 643.864   3
  -2   4 -16 2376.94 956.520   5
  -2   4 -17 101.105 253.366   3
  -2   4 -17 92.5861 76.7475   5
  -2   4 -18 96.8962 352.749   5
  -2   4 -18 47.8403 68.6533   3
  -2   3  18 32.4265 140.047   7
  -2   3  17-3.02529 59.3144   7
   2  -3 -17 265.055 337.218   3
  -2   3  16 909.140 675.811   7
   2  -3 -16 330.936 330.915   3
  -2   3  15 593.718 506.734   7
  -2   3  15 458.827 362.587   6
   2  -3 -15 524.528 456.711   3
   2  -3 -14 645.712 386.255   3
  -2   3  14 268.232 360.653   7
  -2   3  14-5.46541 141.588   6
  -2   3  13 896.137 457.244   6
   2  -3 -13 795.659 447.499   3
   2  -3 -12 2911.12 760.120   3
  -2   3  12 1359.09 482.687   6
   2  -3 -11 18132.6 1854.51   3
   2  -3 -11 19910.3 1991.58   2
  -2   3  11 16663.7 1759.28   6
   2  -3 -10 924.635 371.337   2
  -2   3  10 1096.32 425.695   6
   2  -3 -10 1789.53 543.988   3
   2  -3  -9 11209.1 1280.79   3
  -2   3   9 10754.2 1271.23   6
   2  -3  -9 12717.5 1420.38   2
  -2   3   8 11111.6 1251.83   6
   2  -3  -8 10569.3 1201.22   3
   2  -3  -8 11543.9 1279.84   2
   2  -3  -7 4436.98 699.396   3
   2  -3  -7 4892.23 773.154   2
  -2   3   7 4744.82 774.559   6
   2  -3  -6 54331.8 2331.56   3
   2  -3  -6 54909.5 2422.89   2
  -2   3   6 53580.6 2421.82   6
   2  -3  -5 31086.5 1739.19   2
  -2   3   5 29168.2 1692.61   6
   2  -3  -4 15110.3 1134.57   2
  -2   3   4 13768.6 1099.52   6
  -2   3   3 312.808 115.634   7
  -2   3   3 301.998 219.421   6
   2  -3  -3 420.844 234.512   2
   2  -3  -2 205369. 3769.21   2
  -2   3   2 213980. 2560.77   7
  -2   3   2 211225. 4430.70   2
  -2   3   1 102447. 2843.96   2
  -2   3   1 103110. 2484.32   6
  -2   3   1 108299. 1360.14   7
   2  -3  -1 102766. 2647.46   6
   2  -3  -1 112814. 2597.87   2
   2  -3  -1 117185. 1527.72   7
  -2   3   0 446663. 5359.78   2
   2  -3   0 452471. 5166.37   6
   2  -3   0 437383. 4713.20   2
  -2   3   0 437142. 4827.30   6
   2  -3   1 953.998 254.316   6
  -2   3  -1 728.413 272.980   2
   2  -3   2 691271. 4662.86   2
  -2   3  -2 697406. 6818.29   1
   2  -3   3 46673.3 993.995   2
  -2   3  -3 44747.8 1791.29   1
  -2   3  -3 47889.9 1066.05   2
  -2   3  -4-42.3065 97.5408   1
  -2   3  -4 174.421 116.896   3
  -2   3  -5 63706.7 2358.82   3
  -2   3  -6 143534. 3714.55   3
  -2   3  -7 8905.94 954.873   3
  -2   3  -8 33757.5 1982.39   3
  -2   3  -9 2039.19 570.212   3
   2  -3   9 1340.61 199.117   2
  -2   3 -10 169.645 296.237   3
   2  -3  10-2.35121 41.9190   2
  -2   3 -11 71270.8 3701.91   5
  -2   3 -11 70240.1 3513.61   3
  -2   3 -12 1986.95 643.108   3
  -2   3 -12 1653.24 589.575   5
  -2   3 -13 2187.25 722.909   3
  -2   3 -13 3200.95 917.091   5
  -2   3 -14-99.3514 262.278   5
  -2   3 -14 858.829 464.985   3
  -2   3 -15 416.709 496.961   5
  -2   3 -15 317.965 249.305   3
  -2   3 -16 866.768 478.873   3
  -2   3 -16 2051.34 888.712   5
  -2   3 -17 1307.35 681.897   5
  -2   3 -17 807.324 543.471   3
  -2   3 -18 203.981 205.326   3
  -2   3 -18 304.647 394.006   5
  -2   2  18 35.1755 168.123   7
  -2   2  17 4.75037 390.647   7
   2  -2 -17-93.6364 289.887   3
  -2   2  16 1963.65 737.863   6
   2  -2 -16 1590.93 726.383   3
  -2   2  15 1238.59 761.018   7
  -2   2  15 640.858 391.629   6
   2  -2 -15 450.700 342.245   3
  -2   2  14-15.1061 245.780   7
  -2   2  14 69.4776 87.0293   6
   2  -2 -14 56.5081 48.0595   3
  -2   2  13 2.91046 126.281   6
   2  -2 -13 605.844 426.749   3
   2  -2 -12 377.710 328.018   3
   2  -2 -11 2636.88 690.347   3
   2  -2 -10 2588.83 606.246   3
   2  -2  -9 1784.01 481.345   3
   2  -2  -8 11834.9 1210.11   2
   2  -2  -8 11325.0 1122.91   3
   2  -2  -7 248.621 115.082   2
   2  -2  -7 311.036 221.807   3
   2  -2  -6 3845.58 573.345   3
   2  -2  -6 4325.78 670.361   2
   2  -2  -5 135874. 3468.46   2
  -2   2   5 134692. 3722.25   5
  -2   2   5 139020. 3369.08   7
  -2   2   4 1817.66 372.601   5
   2  -2  -4 2276.92 425.184   2
  -2   2   4 1871.50 363.761   7
  -2   2   4 1742.06 393.230   3
  -2   2   3 35956.6 1809.23   2
   2  -2  -3 33102.9 1481.76   2
  -2   2   3 36988.0 1352.70   7
  -2   2   3 30678.1 1409.29   3
   2  -2  -2 54232.6 1458.28   7
  -2   2   2 51682.6 1334.00   7
  -2   2   2 49429.2 1901.18   2
  -2   2   2 50984.6 1442.86   4
   2  -2  -2 48454.4 1626.03   2
   2  -2  -1 149914. 2635.85   2
  -2   2   1 130135. 2785.59   2
  -2   2   1 159833. 2018.27   7
  -2   2   1 162495. 2806.58   6
   2  -2  -1 134555. 1912.95   7
   2  -2  -1 153199. 2053.11   4
   2  -2   0 11128.1 640.128   2
   2  -2   0 10231.2 546.074   7
  -2   2   0 11735.2 684.690   6
  -2   2   0 9940.35 675.386   2
   2  -2   0 11638.9 702.969   6
  -2   2  -1 233350. 3342.21   1
   2  -2   1 223343. 2545.69   2
  -2   2  -1 232201. 2809.99   6
  -2   2  -1 220457. 2764.36   2
   2  -2   1 219047. 2762.71   6
   2  -2   2 72125.5 1461.79   6
   2  -2   2 70057.4 2349.03   1
  -2   2  -2 78965.6 1315.78   2
  -2   2  -2 67455.1 1967.28   1
  -2   2  -2 69398.4 1982.69   3
  -2   2  -3 70038.2 2190.87   3
   2  -2   3 76043.1 2658.52   3
   2  -2   3 73843.3 2713.32   1
  -2   2  -4 322958. 5010.60   3
  -2   2  -5 1491.04 374.606   3
  -2   2  -6 15472.0 1245.04   3
  -2   2  -7 160338. 4165.80   3
  -2   2  -8 20748.6 1623.10   3
  -2   2  -9 40784.6 2424.04   3
  -2   2  -9 41520.7 2526.33   5
   2  -2  10 693.027 212.185   2
  -2   2 -10 1720.56 569.531   3
  -2   2 -10 2574.90 691.649   5
  -2   2 -11 8695.28 1286.34   3
  -2   2 -11 7766.37 1204.54   5
  -2   2 -12 4310.54 947.153   3
  -2   2 -12 4867.03 1043.72   5
  -2   2 -13 719.174 484.158   3
  -2   2 -13 769.577 488.657   5
  -2   2 -14 390.507 569.830   5
  -2   2 -14 185.623 263.887   3
  -2   2 -15 103.591 203.122   3
  -2   2 -15 63.2502 331.537   5
  -2   2 -16 174.761 383.479   5
  -2   2 -16 120.301 195.315   3
  -2   2 -17 333.574 374.942   5
  -2   2 -17 209.174 273.093   3
  -2   2 -18 107.879 273.549   3
  -2   1  18-294.448 503.478   7
  -2   1  17 857.997 715.078   7
   2  -1 -17 270.945 279.662   3
  -2   1  16 240.476 253.884   6
   2  -1 -16 100.140 143.149   3
  -2   1  16 816.208 545.003   7
   2  -1 -15 1125.83 530.662   3
  -2   1  15 2970.20 1048.01   7
  -2   1  14 711.082 608.477   7
   2  -1 -14 514.768 299.159   3
   2  -1 -13 257.282 285.479   3
  -2   1  13 1271.68 673.385   7
  -2   1  12 22574.8 2345.21   7
   2  -1 -12 19655.1 1813.31   3
  -2   1  11 2912.86 832.218   7
   2  -1 -11 2099.99 561.795   3
   2  -1 -10 7495.91 1009.38   3
   2  -1  -9 851.284 328.566   3
  -2   1   8 374.399 300.227   7
   2  -1  -8 24.7294 223.228   3
  -2   1   7 116691. 3679.56   7
   2  -1  -7 113144. 3108.04   3
   2  -1  -6 85069.3 2454.63   3
  -2   1   6 84241.9 2870.04   7
  -2   1   6 46896.0 2187.23   3
  -2   1   6 48851.8 2310.40   5
  -2   1   5 182845. 3862.59   7
   2  -1  -5 179412. 3224.18   3
  -2   1   5 177617. 3750.18   5
  -2   1   4 8142.96 705.162   3
  -2   1   4 8976.59 893.025   2
  -2   1   4 9510.78 788.376   7
  -2   1   4 9433.25 729.426   5
  -2   1   3 59688.7 2117.67   2
  -2   1   3 67892.2 1845.81   7
   2  -1  -2 289990. 3607.35   7
  -2   1   2 290328. 4234.46   2
  -2   1   2 285115. 3751.23   4
   2  -1  -1 9431.53 589.636   7
   2  -1  -1 9836.94 601.234   4
  -2   1   1 9644.86 561.289   7
   2  -1   0 499004. 4494.13   7
  -2   1   0 487088. 4225.52   7
   2  -1   0 572985. 4677.44   1
  -2   1   0 553065. 4136.89   1
   2  -1   1 212541. 3467.03   1
  -2   1  -1 209314. 2035.07   6
   2  -1   1 201016. 3512.42   3
  -2   1  -1 206432. 3177.79   3
   2  -1   2 74408.3 2447.18   3
  -2   1  -2 73459.3 2044.62   3
  -2   1  -3 9226.74 783.513   3
  -2   1  -4 28202.0 870.333   2
  -2   1  -4 22801.7 1344.13   3
  -2   1  -5 5326.09 672.093   3
  -2   1  -5 6799.48 473.434   2
  -2   1  -6 19693.7 1429.45   3
  -2   1  -6 20313.7 932.616   2
  -2   1  -6 19216.6 1448.77   5
  -2   1  -7 16129.1 1397.32   3
  -2   1  -7 17926.8 976.285   2
  -2   1  -7 15900.3 1381.18   5
  -2   1  -8 6279.50 941.447   3
  -2   1  -8 5097.02 583.855   2
  -2   1  -8 5641.87 910.539   5
  -2   1  -9 279.891 360.594   3
  -2   1  -9 302.105 322.132   5
  -2   1 -10 2673.53 716.009   3
  -2   1 -10 2934.13 750.764   5
  -2   1 -11 52849.0 3194.58   3
  -2   1 -11 52643.1 3202.94   5
  -2   1 -12 13514.5 1733.86   5
  -2   1 -12 13250.1 1743.22   3
  -2   1 -13 245.370 406.496   3
  -2   1 -13 853.846 464.990   5
  -2   1 -14 2753.53 951.763   3
  -2   1 -14 3284.73 947.780   5
  -2   1 -15 288.977 444.985   5
  -2   1 -15 654.600 483.051   3
  -2   1 -16 275.592 314.227   3
  -2   1 -16 531.951 544.123   5
  -2   1 -17 440.531 377.657   3
  -2   1 -17 1622.22 828.629   5
  -2   1 -18 177.410 233.217   3
  -2   0  19 461.570 538.773   7
  -2   0  18-177.466 184.020   7
  -2   0  17 684.016 583.078   7
  -2   0  16-139.506 313.415   7
   2   0 -16-32.5371 100.880   3
   2   0 -15 170.717 188.412   3
  -2   0  15 395.399 421.264   7
  -2   0  14 1185.17 691.672   7
   2   0 -14 343.322 304.544   3
  -2   0  13 6223.84 1327.94   7
   2   0 -13 4995.14 947.374   3
   2   0 -13 5919.40 1052.79   5
   2   0 -12 148.674 244.036   3
   2   0 -12 422.531 369.648   5
  -2   0  12 103.079 214.270   7
   2   0 -11 3256.19 665.645   3
  -2   0  11 3827.52 897.489   7
   2   0 -11 3893.34 759.371   5
   2   0 -10 30879.5 1894.99   3
   2   0 -10 33725.5 2035.78   5
  -2   0  10 36436.7 2565.07   7
   2   0  -9 11202.3 1118.07   5
   2   0  -9 10139.7 1014.27   3
  -2   0   9 11809.3 1350.76   7
  -2   0   8 31353.4 2024.88   7
   2   0  -8 30515.0 1610.00   3
   2   0  -8 30074.9 1696.88   5
  -2   0   7 152492. 4155.24   7
  -2   0   7 147973. 3886.31   3
   2   0  -7 162016. 3585.95   5
   2   0  -7 154559. 3285.22   3
  -2   0   6 36268.5 1876.54   7
   2   0  -6 33287.2 1372.15   3
   2   0  -6 38591.0 1554.40   5
  -2   0   6 31327.3 1522.98   3
   2   0  -5 124806. 2270.77   3
  -2   0   5 125818. 2631.28   3
  -2   0   5 122301. 3189.39   7
  -2   0   4 269394. 4258.91   7
  -2   0   4 275159. 3198.80   3
   2   0  -4 278424. 4747.15   7
  -2   0   3 317044. 4179.20   7
   2   0  -3 327533. 4619.88   7
   2   0  -2 198686. 3141.60   7
  -2   0   2 212853. 3121.87   7
  -2   0   2 194434. 3371.20   4
   2   0  -2 217203. 3277.32   4
   2   0  -1 145647. 2679.10   7
  -2   0   1 199696. 1868.14   5
  -2   0   1 158300. 2575.35   7
  -2   0   1 188167. 2435.54   3
  -2   0   0 596547. 5009.73   3
  -2   0   0 535306. 4948.96   7
   2   0   0 646500. 5852.00   3
  -2   0   0 609167. 4560.87   5
   2   0   0 530840. 5254.99   7
   2   0   1 183875. 3599.12   3
  -2   0  -1 171124. 2977.38   3
  -2   0  -1 171889. 2880.02   5
   2   0   2 29299.8 1633.11   3
  -2   0  -2 26541.5 1285.08   3
  -2   0  -2 26939.6 1296.58   5
  -2   0  -3 35.8947 38.0662   3
  -2   0  -3 113.275 100.798   2
  -2   0  -3 274.413 172.808   5
  -2   0  -4 15370.9 1158.53   3
  -2   0  -4 17935.3 1258.51   5
   2   0   5 107.015 62.3794   6
  -2   0  -5 179.947 127.661   3
  -2   0  -5 249.572 178.194   2
  -2   0  -5 203.074 141.732   5
  -2   0  -6 31581.2 1896.86   3
   2   0   6 27864.5 1005.89   6
  -2   0  -6 30081.1 1849.44   5
  -2   0  -7 10227.5 1161.13   3
  -2   0  -7 11595.3 950.230   2
  -2   0  -7 9652.05 1088.77   5
   2   0   7 9041.53 651.010   6
  -2   0  -8 1504.66 465.292   3
  -2   0  -8 1418.44 352.521   2
  -2   0  -8 949.950 352.626   5
   2   0   8 1082.71 255.450   6
  -2   0  -9 140.494 142.903   2
   2   0   9 257.926 147.153   6
  -2   0  -9 313.154 219.679   3
  -2   0  -9 245.979 306.012   5
   2   0  10 2443.28 451.410   6
  -2   0 -10 1897.49 443.912   2
  -2   0 -10 3540.86 851.354   3
  -2   0 -10 2949.18 749.785   5
  -2   0 -11 5875.16 1136.53   5
  -2   0 -11 4871.66 1049.47   3
   2   0  11 4444.41 621.072   6
  -2   0 -12 477.618 449.782   3
  -2   0 -12-172.802 88.1705   5
  -2   0 -13 513.357 404.906   3
  -2   0 -13 496.096 449.123   5
  -2   0 -14 549.353 354.830   3
  -2   0 -14 863.555 511.244   5
  -2   0 -15 462.233 439.863   3
  -2   0 -15 1561.53 736.435   5
  -2   0 -16 87.3533 112.984   3
  -2   0 -17 94.6302 166.728   3
  -2  -1  19 441.158 528.384   7
  -2  -1  18 348.362 514.352   7
  -2  -1  17 450.169 562.261   7
   2   1 -16-22.5019 44.8697   3
  -2  -1  16 200.598 457.514   7
   2   1 -16 246.328 314.316   5
   2   1 -15 480.354 317.926   3
   2   1 -15 1910.09 637.270   5
  -2  -1  15 1855.40 754.343   7
   2   1 -14 252.608 229.255   3
   2   1 -14 595.917 445.153   5
  -2  -1  14 503.230 478.710   7
   2   1 -13 5138.58 954.794   5
   2   1 -13 4659.38 822.364   3
  -2  -1  13 7152.35 1345.46   7
  -2  -1  12 4812.35 1083.18   7
   2   1 -12 3757.39 778.547   5
   2   1 -12 3206.66 697.436   3
   2   1 -11 5946.32 900.885   5
   2   1 -11 5711.48 834.966   3
  -2  -1  11 7835.87 1245.88   7
  -2  -1  10 2460.38 654.028   7
   2   1 -10 2177.65 511.890   5
   2   1 -10 2224.73 472.623   3
   2   1  -9 310.415 253.103   5
  -2  -1   9 145.705 259.513   7
   2   1  -9 305.343 193.325   3
  -2  -1   8 8646.04 1075.61   7
   2   1  -8 9627.72 828.763   3
   2   1  -8 8919.49 895.394   5
  -2  -1   7 132008. 3763.56   1
  -2  -1   7 142172. 4033.30   7
   2   1  -7 155524. 3384.24   5
  -2  -1   7 130350. 3106.83   3
   2   1  -7 149199. 2896.43   3
  -2  -1   6 10625.0 1041.11   7
  -2  -1   6 10705.8 759.276   3
   2   1  -6 11062.7 659.478   3
  -2  -1   6 10114.5 893.949   1
  -2  -1   5 67618.0 2364.31   7
  -2  -1   5 70297.6 1482.18   3
  -2  -1   5 68644.9 1915.37   1
  -2  -1   4 674313. 6817.61   7
   2   1  -4 614360. 7322.47   7
  -2  -1   3 276370. 3881.78   7
  -2  -1   3 292337. 4801.31   4
   2   1  -2 10649.4 754.073   4
  -2  -1   2 10043.9 480.566   3
  -2  -1   2 9668.94 696.324   7
   2   1  -2 13226.3 579.178   3
  -2  -1   2 8580.60 783.609   4
   2   1  -2 11068.1 818.786   7
   2   1  -1 82956.4 1905.05   3
  -2  -1   1 82401.8 2078.89   7
  -2  -1   1 83643.3 1722.83   3
   2   1  -1 87975.9 1753.33   5
   2   1  -1 87805.4 2306.66   7
   2   1   0 70663.5 2106.42   3
  -2  -1   0 69528.1 1940.55   7
   2   1   0 75171.8 2044.71   5
  -2  -1   0 73675.6 1913.21   3
   2   1   0 71671.4 2154.54   7
   2   1   1 542289. 6768.35   3
   2   1   1 539591. 6520.96   5
  -2  -1  -1 541539. 5596.44   5
   2   1   1 531508. 6308.30   7
  -2  -1  -1 533424. 5743.73   3
  -2  -1  -2 149627. 3349.05   3
  -2  -1  -2 156089. 3333.37   5
  -2  -1  -3 35525.9 1724.79   5
  -2  -1  -3 40609.6 1087.73   6
  -2  -1  -3 36815.2 1520.72   2
  -2  -1  -3 34940.3 1733.96   3
  -2  -1  -4 41976.1 1726.53   2
  -2  -1  -4 38552.3 1951.93   3
  -2  -1  -4 37289.6 1913.47   5
   2   1   5 16847.6 792.290   6
  -2  -1  -5 19956.2 1477.96   3
  -2  -1  -5 18766.3 1426.12   5
  -2  -1  -6 14104.8 1109.86   2
  -2  -1  -6 14418.5 1327.62   5
   2   1   6 13999.6 805.438   6
  -2  -1  -6 15068.8 1344.16   3
  -2  -1  -7 1364.41 411.089   5
  -2  -1  -7 1780.76 436.491   2
  -2  -1  -7 1829.73 517.359   3
   2   1   7 1142.57 258.992   6
  -2  -1  -8 1071.09 377.963   2
  -2  -1  -8 1430.15 450.596   3
   2   1   8 962.833 256.454   6
  -2  -1  -8 1197.73 433.613   5
  -2  -1  -9 2805.36 695.550   3
  -2  -1  -9 1891.61 476.535   2
   2   1   9 2001.79 387.450   6
  -2  -1  -9 2515.34 664.642   5
  -2  -1 -10 221.926 185.376   2
   2   1  10 216.895 114.786   6
  -2  -1 -10 254.128 355.283   3
  -2  -1 -10 413.044 113.864   5
  -2  -1 -11 507.729 294.928   2
  -2  -1 -11 1259.28 611.246   3
  -2  -1 -11 1081.09 470.845   5
  -2  -1 -12 412.163 496.112   3
  -2  -1 -12 510.000 342.505   5
  -2  -1 -13 3509.64 1052.62   3
  -2  -1 -14 215.127 440.308   3
  -2  -1 -15-313.996 324.450   3
  -2  -1 -16 241.333 429.659   3
  -2  -2  19 150.273 242.149   7
  -2  -2  18 1364.79 988.629   7
   2   2 -18 494.164 411.300   5
   2   2 -17 739.620 484.825   5
  -2  -2  17 1645.05 863.039   7
   2   2 -16 745.515 394.994   5
  -2  -2  16 1778.02 881.206   7
  -2  -2  15 1208.02 697.628   7
   2   2 -15 424.481 303.899   3
   2   2 -15 1085.60 502.625   5
  -2  -2  14 11830.0 1914.45   7
   2   2 -14 8640.48 1332.92   5
   2   2 -13 1177.48 427.100   3
   2   2 -13 3034.27 718.870   5
  -2  -2  13 3970.95 1025.46   7
  -2  -2  12 17748.3 2049.58   7
   2   2 -12 12993.8 1243.63   3
   2   2 -12 14251.3 1458.07   5
   2   2 -11 6574.62 823.570   3
   2   2 -11 7274.12 962.213   5
  -2  -2  11 8397.09 1305.55   7
  -2  -2  10 249.531 196.389   7
   2   2 -10 144.169 194.684   3
   2   2 -10 300.675 220.238   5
   2   2  -9-12.1548 36.3052   3
  -2  -2   9 268.247 195.053   7
  -2  -2   9 44.3623 126.298   3
  -2  -2   8 55445.7 2037.71   3
  -2  -2   8 58637.2 2814.24   7
   2   2  -8 60944.8 1879.20   3
  -2  -2   7 1450.20 460.484   7
  -2  -2   7 1494.23 291.259   3
   2   2  -7 1380.49 250.421   3
  -2  -2   7 1323.62 359.712   1
  -2  -2   6 50791.8 2235.53   7
  -2  -2   6 51304.6 2106.96   1
   2   2  -6 53689.7 1113.51   3
  -2  -2   6 56646.3 1266.96   3
  -2  -2   5 4733.07 640.241   7
   2   2  -5 5526.26 504.316   1
   2   2  -4 2535.05 320.108   1
  -2  -2   4 1592.40 336.822   7
  -2  -2   3 51242.2 2126.28   4
   2   2  -3 49430.4 1895.17   4
   2   2  -3 46927.2 1896.66   7
  -2  -2   3 49293.0 1796.10   7
   2   2  -2 4667.74 429.955   3
  -2  -2   2 7724.10 506.474   3
  -2  -2   2 7367.44 638.896   7
   2   2  -2 7705.77 766.958   7
   2   2  -2 8040.58 713.243   4
  -2  -2   1 11668.4 745.717   3
   2   2  -1 7507.92 671.552   3
  -2  -2   1 10596.7 805.350   7
   2   2  -1 10771.6 878.406   7
  -2  -2   0 10989.4 811.340   3
   2   2   0 10145.2 907.834   7
  -2  -2   0 10780.1 846.486   7
   2   2   0 9343.77 856.540   5
   2   2   0 10535.1 932.661   3
  -2  -2  -1 5153.31 616.822   3
  -2  -2  -2 1622.32 300.497   6
  -2  -2  -2 2366.36 453.820   3
  -2  -2  -3 7200.00 831.004   3
  -2  -2  -3 6869.22 743.619   2
  -2  -2  -4 11274.3 1103.22   3
  -2  -2  -4 12538.9 1080.69   2
  -2  -2  -5 2396.29 558.334   3
  -2  -2  -5 2594.45 530.050   2
   2   2   6 1969.82 347.972   6
  -2  -2  -6 1371.42 409.273   3
  -2  -2  -6 2076.46 465.246   2
  -2  -2  -6 1857.40 500.702   5
   2   2   7 267.643 165.595   6
  -2  -2  -7 537.285 274.831   2
  -2  -2  -7 285.980 260.553   3
   2   2   8 139.278 153.292   6
  -2  -2  -8 322.157 320.710   3
  -2  -2  -8 365.525 185.267   2
  -2  -2  -9 11194.3 1282.76   2
   2   2   9 10922.5 980.398   6
  -2  -2 -10 8717.45 1172.67   2
  -2  -2 -10 16637.9 1897.94   3
  -2  -2 -11 1941.41 612.445   3
  -2  -2 -11 918.912 370.198   2
  -2  -2 -12 3744.83 1065.58   3
  -2  -2 -13 588.828 396.195   3
  -2  -2 -14 616.574 648.362   3
  -2  -2 -15 321.777 281.492   3
  -2  -2 -16 1040.40 749.742   3
  -2  -3  19 1240.70 876.353   7
   2   3 -19 334.165 386.895   5
  -2  -3  18 483.288 569.795   7
   2   3 -18-23.9860 133.020   5
  -2  -3  17 1204.94 815.249   7
   2   3 -17 87.8725 207.127   5
   2   3 -16 143.759 262.227   5
  -2  -3  16 444.600 503.961   7
   2   3 -15 1234.57 476.567   5
   2   3 -15 406.531 255.825   3
  -2  -3  15 1268.98 637.251   7
   2   3 -14 10174.9 1354.36   5
  -2  -3  14 13871.6 1978.93   7
  -2  -3  13 2252.09 744.731   7
   2   3 -13 840.009 328.397   3
   2   3 -13 1365.26 487.320   5
   2   3 -12 780.890 365.934   5
  -2  -3  12 1356.28 557.999   7
   2   3 -12 949.924 326.695   3
  -2  -3  11 781.019 399.229   7
   2   3 -11 542.453 232.817   3
  -2  -3  10 6177.39 1055.82   7
   2   3 -10 6272.06 696.071   3
  -2  -3   9 2011.51 574.359   7
  -2  -3   9 1569.56 332.648   3
   2   3  -9 2124.97 355.431   3
   2   3  -8 65444.5 1650.93   3
  -2  -3   8 58774.0 2824.35   7
   2   3  -7 5765.79 655.242   1
  -2  -3   7 5837.12 836.627   7
   2   3  -7 6363.85 406.729   3
  -2  -3   6 82925.9 2889.19   7
   2   3  -6 90291.6 2444.15   1
   2   3  -5 7501.54 686.192   1
  -2  -3   5 5531.30 679.827   7
  -2  -3   4 77703.9 2457.59   7
   2   3  -4 66057.2 1195.27   3
  -2  -3   3 108632. 2825.91   7
   2   3  -3 117047. 3104.83   4
  -2  -3   3 108134. 1897.10   3
  -2  -3   2 74374.4 2246.05   7
  -2  -3   2 79795.7 1984.38   3
   2   3  -2 80063.6 2486.47   4
   2   3  -1 123.398 155.071   3
  -2  -3   1 328.965 206.568   3
  -2  -3   1 658.135 229.202   7
  -2  -3   0 1216.28 300.200   7
  -2  -3   0 1028.63 254.164   3
  -2  -3  -1 22073.3 1383.70   3
  -2  -3  -2 84987.8 2893.57   3
  -2  -3  -2 91470.0 2860.77   2
  -2  -3  -3 17276.6 1375.96   3
  -2  -3  -3 17832.7 1332.08   2
  -2  -3  -4 20664.6 1593.19   3
  -2  -3  -4 23358.3 1607.70   2
  -2  -3  -5 38953.1 2184.32   2
  -2  -3  -5 36996.5 2247.32   3
  -2  -3  -6 160.695 263.002   2
  -2  -3  -6 237.678 246.141   3
  -2  -3  -7 529.907 285.364   2
   2   3   7 570.372 220.165   6
  -2  -3  -7 431.828 295.445   3
   2   3   8 166.233 159.129   6
  -2  -3  -8 75.6308 281.233   3
  -2  -3  -8 52.6238 68.5207   2
  -2  -3  -9 3440.74 883.470   3
   2   3   9 3139.89 558.618   6
  -2  -3  -9 2062.98 582.992   2
  -2  -3 -10 860.335 631.212   3
  -2  -3 -10 134.971 116.583   2
  -2  -3 -11 378.100 401.550   3
  -2  -3 -12 764.968 536.834   3
  -2  -3 -13 2605.21 1032.17   3
  -2  -3 -14 150.519 246.957   3
  -2  -3 -15-120.515 239.676   3
  -2  -4  19 69.2634 508.658   7
  -2  -4  18-418.035 327.644   7
   2   4 -18 19.7302 116.823   5
  -2  -4  17 455.673 613.850   7
   2   4 -17-36.1289 108.102   5
  -2  -4  16 440.194 261.418   7
   2   4 -16 121.700 127.116   5
  -2  -4  15 686.641 577.296   7
   2   4 -15 511.916 249.065   5
  -2  -4  14 8840.19 1604.25   7
   2   4 -14 4055.82 724.887   3
   2   4 -14 8037.92 1221.36   5
  -2  -4  13 602.323 529.247   7
   2   4 -13 230.781 173.951   3
  -2  -4  12 2162.89 752.530   7
   2   4 -12 1094.11 318.755   3
  -2  -4  11 110.180 71.1442   7
   2   4 -11 134.567 92.5744   3
  -2  -4  10 4471.05 902.713   7
   2   4 -10 2222.14 365.156   3
   2   4  -9 6657.42 549.228   3
  -2  -4   9 8797.58 1184.39   7
  -2  -4   8 1476.23 494.681   7
   2   4  -8 1933.01 434.946   1
   2   4  -8 2117.56 259.524   3
   2   4  -7 1358.96 340.420   1
  -2  -4   7 1150.66 362.423   7
   2   4  -7 1479.56 178.721   3
  -2  -4   6 1926.80 414.407   7
   2   4  -6 3245.06 517.107   1
  -2  -4   5 29713.2 1626.67   7
   2   4  -5 21419.8 795.189   3
  -2  -4   4 22953.3 1440.72   7
   2   4  -4 11704.8 731.585   3
   2   4  -3 24635.8 1512.36   4
  -2  -4   3 22296.3 1346.89   7
   2   4  -2 248.757 154.715   3
  -2  -4   2 1088.83 280.627   3
  -2  -4   2 1359.36 359.142   7
   2   4  -2 1187.92 321.412   4
  -2  -4   1 3713.57 550.075   7
  -2  -4   1 3085.65 504.718   3
  -2  -4   0 1302.33 307.026   7
  -2  -4   0 1401.69 347.473   3
  -2  -4  -1 43584.1 2131.60   3
  -2  -4  -2 1325.25 436.965   3
  -2  -4  -2 1376.79 425.954   2
  -2  -4  -3 386.729 283.461   2
  -2  -4  -3 735.600 365.896   3
  -2  -4  -4 200.356 33.9688   2
  -2  -4  -4 78.7005 232.830   3
  -2  -4  -5 354.521 217.553   3
  -2  -4  -5 368.859 151.377   2
  -2  -4  -6 548.149 329.722   3
  -2  -4  -6 588.251 293.489   2
  -2  -4  -7-53.9760 127.202   3
  -2  -4  -7 164.893 279.057   2
  -2  -4  -8 1468.57 546.344   2
  -2  -4  -8 1527.97 554.264   3
  -2  -4  -9 0.29522 64.6326   2
  -2  -4  -9 350.640 287.299   3
  -2  -4 -10 3505.12 1010.12   3
  -2  -4 -10 1449.64 566.535   2
  -2  -4 -11 417.500 309.697   3
  -2  -4 -12-339.702 224.195   3
  -2  -4 -13 298.550 349.073   3
  -2  -4 -14 39.8335 459.383   3
  -2  -5  19 75.2571 275.217   7
   2   5 -18-95.7408 150.320   5
  -2  -5  18 264.623 401.934   7
   2   5 -17 379.041 314.921   5
  -2  -5  17 1349.95 842.488   7
  -2  -5  16 98.4020 462.804   7
   2   5 -16 95.7079 245.365   5
  -2  -5  15 661.973 610.720   7
   2   5 -15 436.545 366.488   5
  -2  -5  14 18002.9 2289.50   7
  -2  -5  13 18485.3 2194.20   7
   2   5 -13 8460.58 903.798   3
   2   5 -12 58.5454 86.8814   3
  -2  -5  12 282.416 324.818   7
  -2  -5  11 304.199 325.332   7
   2   5 -11 75.5946 72.5924   3
   2   5 -10 2875.49 388.559   3
  -2  -5  10 7682.30 1190.26   7
  -2  -5   9 3578.37 737.605   7
   2   5  -9 3073.25 592.579   1
   2   5  -8 18533.4 1401.33   1
  -2  -5   8 19019.6 1647.95   7
  -2  -5   7 6002.43 861.144   7
   2   5  -7 8531.91 966.259   1
   2   5  -7 7055.68 475.265   3
   2   5  -6 22379.0 944.265   3
  -2  -5   6 48218.9 2242.57   7
  -2  -5   5 30816.8 1777.70   7
   2   5  -5 13714.8 890.886   3
  -2  -5   4 54.3515 176.420   7
   2   5  -4 16.9812 50.3940   3
   2   5  -4-48.6360 105.324   4
  -2  -5   3 7889.12 839.833   7
   2   5  -3 7697.03 898.898   4
  -2  -5   2 2366.70 488.239   7
  -2  -5   2 2058.92 406.323   3
   2   5  -2 2241.43 505.677   4
  -2  -5   1 133.679 149.846   7
  -2  -5   1 50.5884 95.2648   3
  -2  -5   0 285.663 180.687   3
  -2  -5  -1 1977.61 495.417   2
  -2  -5  -1 1879.48 516.411   3
  -2  -5  -2 50060.0 2561.50   3
  -2  -5  -2 54262.9 2633.55   2
  -2  -5  -3-46.5374 97.0755   2
  -2  -5  -3 209.574 328.444   3
  -2  -5  -4 9817.13 1253.02   3
  -2  -5  -4 10546.4 1281.57   2
  -2  -5  -5 2370.48 640.547   2
  -2  -5  -5 1945.37 604.975   3
  -2  -5  -6 256.218 308.113   2
  -2  -5  -6 43.0161 229.477   3
  -2  -5  -7 5696.43 1036.35   2
  -2  -5  -7 6145.60 1179.38   3
  -2  -5  -8 7807.07 1270.28   2
  -2  -5  -8 9333.28 1498.78   3
  -2  -5  -9 2298.96 769.779   3
  -2  -5  -9 1133.87 490.965   2
  -2  -5 -10 85.8055 328.024   3
  -2  -5 -10 11.9142 85.9022   2
  -2  -5 -11 1306.37 640.438   3
  -2  -5 -12 253.640 504.599   3
  -2  -5 -13 1019.50 641.601   3
  -2  -6  19 171.955 257.222   7
  -2  -6  18 1034.99 727.328   7
   2   6 -18 591.910 458.328   5
  -2  -6  17 373.850 477.074   7
   2   6 -17 295.611 328.632   5
  -2  -6  16 704.146 476.189   7
  -2  -6  15 1189.12 649.699   7
  -2  -6  14 538.422 331.687   7
  -2  -6  13 6946.56 1381.46   7
  -2  -6  12 26079.6 2477.52   7
   2   6 -12 11465.7 890.058   3
   2   6 -11 1747.89 513.382   1
   2   6 -11 517.992 186.669   3
  -2  -6  11 1804.93 627.264   7
  -2  -6  10 24450.3 2143.15   7
   2   6 -10 22374.1 1723.44   1
  -2  -6   9 12468.3 1457.62   7
   2   6  -9 12162.8 1240.49   1
  -2  -6   8 22049.8 1791.57   7
   2   6  -8 28235.3 1908.98   1
   2   6  -7 1360.55 266.965   3
  -2  -6   7 3938.43 704.381   7
  -2  -6   6 1045.73 367.681   7
   2   6  -6 262.619 150.061   3
   2   6  -5 18256.9 1255.05   3
  -2  -6   5 42070.5 2150.73   7
  -2  -6   4 80203.5 2905.70   7
   2   6  -4 86959.1 3240.45   4
   2   6  -3 28671.8 1828.03   4
  -2  -6   3 24844.2 1565.75   7
  -2  -6   2 687.640 315.797   7
   2   6  -2 1034.13 372.569   4
  -2  -6   2 793.790 237.264   3
  -2  -6   1 944.142 332.833   7
  -2  -6   1 1105.33 348.816   3
  -2  -6   0 24189.1 1800.55   2
  -2  -6   0 25554.4 1748.61   3
  -2  -6  -1 444.275 252.832   2
  -2  -6  -1 331.780 151.816   3
  -2  -6  -2 608.414 394.157   2
  -2  -6  -2 1355.37 523.044   3
  -2  -6  -3 2186.75 626.763   3
  -2  -6  -3 1967.44 588.119   2
  -2  -6  -4 129.675 156.978   2
  -2  -6  -4 208.386 316.436   3
  -2  -6  -5 6228.25 1126.62   3
  -2  -6  -5 5741.78 1046.88   2
  -2  -6  -6 9870.13 1470.40   2
  -2  -6  -6 9997.06 1480.04   3
  -2  -6  -7 2316.64 742.221   2
  -2  -6  -7 2376.35 743.491   3
  -2  -6  -8 5363.93 1159.20   3
  -2  -6  -8 4595.23 1057.60   2
  -2  -6  -9 48.5247 253.202   3
  -2  -6  -9 134.449 329.194   2
  -2  -6 -10-150.518 116.168   3
  -2  -6 -10-5.32969 163.276   2
  -2  -6 -11-145.447 307.207   3
  -2  -6 -12 873.347 710.849   3
  -2  -7  19 507.224 845.298   7
  -2  -7  18 310.605 471.442   7
  -2  -7  17-40.5212 319.825   7
  -2  -7  16-208.034 90.5829   7
  -2  -7  15 1153.30 641.118   7
  -2  -7  14 4335.69 1189.66   7
  -2  -7  13 904.639 547.252   7
   2   7 -12 736.916 390.389   1
  -2  -7  12 362.109 232.049   7
  -2  -7  11 45.1628 32.0489   7
   2   7 -11 217.046 268.107   1
   2   7 -11 0.28320 81.0126   3
  -2  -7  10 17.8810 194.031   7
   2   7 -10 20.4934 36.8625   3
   2   7 -10 143.973 229.953   1
  -2  -7   9 4886.49 934.381   7
   2   7  -9 5488.59 893.440   1
  -2  -7   8 18016.4 1628.29   7
   2   7  -8 11186.4 846.660   3
  -2  -7   7 40335.0 2358.01   7
   2   7  -7 33777.5 1611.09   3
   2   7  -6 24728.7 1540.92   3
  -2  -7   6 33581.4 2092.02   7
  -2  -7   5 106446. 3630.97   7
  -2  -7   4 8320.05 951.826   7
   2   7  -4 9559.34 1126.36   4
   2   7  -3 903.496 314.703   4
  -2  -7   3 1266.48 421.223   7
  -2  -7   2 28389.3 1787.26   7
   2   7  -2 30594.5 1992.56   4
  -2  -7   1 1911.03 535.674   3
  -2  -7   1 1638.50 443.484   7
   2   7  -1 1767.34 498.836   4
  -2  -7   0 2122.09 563.720   3
  -2  -7   0 2576.01 703.170   2
  -2  -7  -1 1978.43 531.944   3
  -2  -7  -1 1925.43 646.424   2
  -2  -7  -2 373.727 356.305   2
  -2  -7  -2 446.814 340.807   3
  -2  -7  -3 3053.54 775.403   2
  -2  -7  -3 2510.56 690.223   3
  -2  -7  -4 461.887 270.192   2
  -2  -7  -4 425.895 153.169   3
  -2  -7  -5 6244.35 1226.53   2
  -2  -7  -5 6615.33 1210.22   3
  -2  -7  -6 819.307 509.187   2
  -2  -7  -6 1645.42 638.996   3
  -2  -7  -7 2848.66 864.793   3
  -2  -7  -7 3633.15 998.970   2
  -2  -7  -8 973.621 521.678   2
  -2  -7  -8 2344.54 876.283   3
  -2  -7  -9 144.661 442.397   3
  -2  -7  -9 46.0150 174.892   2
  -2  -7 -10 1046.88 717.180   3
  -2  -7 -10 34.2958 69.0489   2
  -2  -7 -11 753.088 644.818   3
  -2  -8  19 382.917 403.486   7
  -2  -8  18 1177.62 848.974   7
  -2  -8  17 2158.66 1017.06   7
  -2  -8  16-229.382 258.244   7
  -2  -8  15 1740.56 775.303   7
  -2  -8  14 15873.6 2240.87   7
  -2  -8  13 425.124 120.285   7
   2   8 -13 947.059 447.250   1
  -2  -8  12 4369.01 1056.93   7
   2   8 -12 4140.51 880.261   1
  -2  -8  11 980.005 559.119   7
   2   8 -11 510.904 312.713   1
   2   8 -10 1214.80 291.842   3
   2   8 -10 3423.30 772.152   1
  -2  -8  10 3075.69 760.728   7
   2   8  -9 5754.42 1019.92   1
  -2  -8   9 4028.77 839.414   7
  -2  -8   8 2800.88 700.248   7
   2   8  -8 1667.93 388.206   3
  -2  -8   7 9730.40 1222.56   7
  -2  -8   6 64.9474 50.0366   7
  -2  -8   5 804.699 345.890   7
  -2  -8   4 21347.4 1667.01   7
   2   8  -4 23252.7 1866.80   4
  -2  -8   3 12651.1 1257.90   7
   2   8  -3 16200.9 1542.89   4
   2   8  -2 8681.80 1112.03   4
  -2  -8   2 7921.82 1004.22   7
  -2  -8   1 521.824 359.296   2
   2   8  -1 496.296 387.074   4
  -2  -8   0 28013.0 2128.59   3
  -2  -8   0 27692.3 2222.36   2
  -2  -8  -1 11355.3 1455.59   3
  -2  -8  -1 10582.7 1442.20   2
  -2  -8  -2 582.231 362.415   2
  -2  -8  -2 263.896 156.489   3
  -2  -8  -3 14057.7 1704.88   3
  -2  -8  -3 15960.6 1902.30   2
  -2  -8  -4 15209.1 1965.60   2
  -2  -8  -4 14517.6 1816.81   3
  -2  -8  -5 7899.54 1437.53   2
  -2  -8  -5 6938.29 1304.03   3
  -2  -8  -6 5755.23 1277.01   2
  -2  -8  -6 4634.70 1155.58   3
  -2  -8  -7 3523.11 1026.12   2
  -2  -8  -7 4202.93 1097.33   3
  -2  -8  -8 663.891 433.584   2
  -2  -8  -8 891.339 688.351   3
  -2  -8  -9 586.846 525.086   3
  -2  -8  -9 109.060 190.695   2
  -2  -8 -10 858.965 669.761   3
  -2  -9  19 434.415 534.003   7
  -2  -9  18 87.5103 262.245   7
  -2  -9  17 748.442 677.679   7
  -2  -9  16 1119.36 700.610   7
  -2  -9  15 219.796 432.216   7
  -2  -9  14 4854.98 1256.49   7
   2   9 -14 2246.41 713.187   1
  -2  -9  13 542.333 369.977   7
   2   9 -13 233.871 328.809   1
  -2  -9  12 6590.22 1295.06   7
   2   9 -12 4839.09 1021.64   1
  -2  -9  11 134.456 264.812   7
   2   9 -11 109.692 268.177   1
   2   9 -10 1140.87 581.915   1
  -2  -9  10 864.972 453.827   7
  -2  -9   9 5204.05 1032.65   7
  -2  -9   8 4734.91 945.057   7
  -2  -9   7 3337.02 748.501   7
  -2  -9   6 3108.00 713.194   7
  -2  -9   5 236.079 283.535   7
  -2  -9   4 2888.88 642.629   7
   2   9  -4 3095.31 694.127   4
   2   9  -3 9028.01 1215.78   4
  -2  -9   3 8667.65 1127.68   7
  -2  -9   2 22133.2 1779.79   7
   2   9  -2 23730.7 1956.63   4
  -2  -9   2 22331.0 2050.49   2
  -2  -9   1 678.582 426.226   2
   2   9  -1 367.488 316.844   4
  -2  -9   0 242.814 159.462   2
  -2  -9  -1 612.153 299.293   2
  -2  -9  -2 17755.0 1981.69   3
  -2  -9  -2 18690.4 2120.64   2
  -2  -9  -3 15689.2 1946.88   3
  -2  -9  -3 16068.0 2074.11   2
  -2  -9  -4 1790.74 756.584   3
  -2  -9  -4 2044.49 749.803   2
  -2  -9  -5 3164.48 1042.75   2
  -2  -9  -5 3031.11 980.702   3
  -2  -9  -6 7897.55 1604.36   2
  -2  -9  -6 7354.87 1474.27   3
  -2  -9  -7 195.253 141.798   3
  -2  -9  -7 427.907 397.588   2
  -2  -9  -8 1297.35 834.629   3
  -2  -9  -8 226.460 283.815   2
  -2  -9  -9 492.737 611.014   3
  -2  -9  -9 177.445 39.4267   2
  -2 -10  18 171.371 225.892   7
  -2 -10  17-90.1591 166.973   7
  -2 -10  16 761.102 631.830   7
  -2 -10  15-159.907 133.618   7
   2  10 -14 410.734 336.458   1
  -2 -10  14 387.471 350.322   7
  -2 -10  13 4919.64 1204.62   7
   2  10 -13 2577.26 781.974   1
  -2 -10  12 852.230 611.817   7
   2  10 -12 600.971 449.049   1
   2  10 -11 594.150 492.136   1
  -2 -10  11 285.796 343.183   7
  -2 -10  10 5465.60 1132.32   7
   2  10 -10 6373.28 1213.87   1
  -2 -10   9 1632.71 662.166   7
  -2 -10   8 3801.36 850.464   7
  -2 -10   7 447.417 296.285   7
  -2 -10   6 5898.05 981.975   7
  -2 -10   5 2822.74 755.979   7
  -2 -10   4 761.086 395.992   7
  -2 -10   3 405.955 458.497   2
  -2 -10   3 104.579 250.625   7
   2  10  -3-130.480 158.803   4
   2  10  -2 15032.5 1657.32   4
  -2 -10   2 15696.8 1819.78   2
   2  10  -1 30898.9 2378.63   4
  -2 -10   1 32612.8 2692.65   2
   2  10   0 26251.9 2255.98   4
  -2 -10   0 25962.3 2512.46   2
  -2 -10  -1 2940.31 883.004   2
  -2 -10  -2 188.962 279.313   2
  -2 -10  -3-104.113 71.2024   2
  -2 -10  -4 5070.50 1269.69   2
  -2 -10  -5 233.463 222.762   2
  -2 -10  -6 111.082 239.471   2
  -2 -10  -6 121.405 348.960   3
  -2 -10  -7-50.1807 132.898   2
  -2 -10  -7 33.3803 133.780   3
  -2 -10  -8 1.80720 246.733   2
  -2 -10  -9 57.6158 154.000   2
  -2 -11  18-64.8238 169.343   7
  -2 -11  17-91.3539 186.333   7
  -2 -11  16 2256.21 986.426   7
  -2 -11  15-192.759 311.933   7
   2  11 -15 102.226 160.312   1
   2  11 -14 4738.59 1128.25   1
  -2 -11  14 9551.91 1793.22   7
   2  11 -13 674.487 428.032   1
  -2 -11  13 768.448 521.396   7
  -2 -11  12 293.261 399.762   7
   2  11 -12 171.073 322.937   1
   2  11 -11 180.195 218.137   1
  -2 -11  11 429.571 354.294   7
  -2 -11  10 293.490 202.750   7
  -2 -11   9 757.962 377.677   7
  -2 -11   8 12426.1 1621.42   7
  -2 -11   7 6187.13 1086.39   7
  -2 -11   6 6033.59 1060.36   7
  -2 -11   5 4295.90 871.037   7
  -2 -11   5 6868.64 1271.23   2
  -2 -11   4 3386.11 757.665   7
  -2 -11   4 5966.61 1190.34   2
  -2 -11   3 7448.02 1337.96   2
  -2 -11   3 3796.92 800.591   7
   2  11  -3 7284.56 1206.83   4
  -2 -11   2 4209.35 1071.94   2
   2  11  -2 3483.92 849.815   4
   2  11  -1 6732.32 1156.05   4
  -2 -11   1 7792.00 1458.70   2
  -2 -11   0 304.513 330.994   2
   2  11   0 523.500 358.655   4
  -2 -11  -1 1148.56 616.881   2
   2  11   1 1189.68 529.809   4
  -2 -11  -2 3105.39 996.125   2
  -2 -11  -3 565.911 443.396   2
  -2 -11  -4 1676.70 872.981   2
  -2 -11  -5 1219.37 713.904   2
  -2 -11  -6 1010.91 689.757   2
  -2 -11  -7 723.818 434.450   2
  -2 -11  -8 36.4428 132.224   2
  -2 -12  18 437.861 329.596   7
  -2 -12  17 101.259 243.555   7
  -2 -12  16 121.666 147.782   7
  -2 -12  15 123.552 307.955   7
   2  12 -15 72.8098 100.372   1
   2  12 -14 70.9139 165.231   1
  -2 -12  14-32.2304 127.131   7
  -2 -12  13 91.3958 136.396   7
   2  12 -13 198.013 317.145   1
  -2 -12  12 161.906 175.602   7
   2  12 -12 225.241 269.073   1
   2  12 -11 279.234 372.681   1
  -2 -12  11-80.7388 133.475   7
  -2 -12  10 800.502 423.124   7
  -2 -12   9 16.0640 192.444   7
  -2 -12   8-53.6521 224.732   7
  -2 -12   7 5933.92 1116.77   7
  -2 -12   6 363.402 298.596   7
  -2 -12   6 933.440 499.724   2
  -2 -12   5 741.278 516.574   2
  -2 -12   5 465.140 313.615   7
  -2 -12   4 7.92701 124.343   7
  -2 -12   4 964.546 606.147   2
   2  12  -3 146.606 204.672   4
  -2 -12   3 53.5213 356.625   2
  -2 -12   2 5085.46 1237.39   2
   2  12  -2 4526.91 1018.00   4
   2  12  -1 6485.16 1212.61   4
  -2 -12   1 14248.0 2074.72   2
  -2 -12   0 69.9684 213.667   2
  -2 -12  -1 572.651 420.993   2
  -2 -12  -2 652.135 417.776   2
  -2 -12  -3 607.037 475.123   2
  -2 -12  -4 940.236 651.243   2
  -2 -12  -5 1934.74 961.975   2
  -2 -12  -6 318.227 381.634   2
  -2 -13  17 171.953 435.556   7
  -2 -13  16 16.0307 224.726   7
  -2 -13  15 80.6134 261.684   7
  -2 -13  14 66.3917 109.917   7
   2  13 -14 163.574 266.538   1
  -2 -13  13-62.7927 224.358   7
   2  13 -13 222.537 301.938   1
  -2 -13  12-22.0110 250.148   7
   2  13 -12 78.7393 145.412   1
   2  13 -11 2013.91 839.339   1
  -2 -13  11 781.281 471.834   7
  -2 -13  10-11.3050 153.091   7
  -2 -13   9 65.0205 167.934   7
  -2 -13   8 440.855 486.490   2
  -2 -13   8 166.412 206.657   7
  -2 -13   7 1797.83 659.689   7
  -2 -13   7 6275.29 1383.19   2
  -2 -13   6 124.057 183.073   7
  -2 -13   6 1287.39 608.660   2
  -2 -13   5 3383.84 855.098   7
  -2 -13   5 5921.37 1344.57   2
  -2 -13   4 693.574 566.299   2
  -2 -13   3 592.713 581.585   2
  -2 -13   2 459.058 271.805   2
  -2 -13   1 543.489 460.441   2
  -2 -13   0 3334.41 1114.02   2
  -2 -13  -1 1441.18 834.978   2
  -2 -13  -2 4045.27 1345.66   2
  -2 -13  -3 847.381 732.211   2
  -2 -13  -4 223.621 398.071   2
  -2 -14  17 390.239 427.506   7
  -2 -14  16 590.200 585.438   7
  -2 -14  15 383.155 393.229   7
  -2 -14  14-213.034 375.293   7
   2  14 -13 1039.52 615.681   1
  -2 -14  13 578.389 427.614   7
  -2 -14  12-52.9049 215.762   7
   2  14 -12-41.5730 102.234   1
  -2 -14  11 133.577 113.928   7
  -2 -14  10 95.7954 218.716   7
  -2 -14  10-29.2167 302.720   2
  -2 -14   9 887.569 661.012   2
  -2 -14   9 92.3191 191.311   7
  -2 -14   8 1028.37 662.476   2
  -2 -14   7 2064.35 827.361   2
  -2 -14   6 814.398 599.058   2
  -2 -14   5 1062.87 662.052   2
  -2 -14   4 678.229 417.718   2
  -2 -14   3 1668.73 830.185   2
  -2 -14   2 827.766 622.520   2
  -2 -14   1 191.525 406.460   2
  -2 -14   0 1221.06 663.596   2
  -2 -14  -1-21.8282 285.504   2
  -2 -15  16 177.513 435.646   7
  -2 -15  15-213.232 451.328   7
  -2 -15  14-52.1903 169.533   7
  -2 -15  14 60.3662 267.507   2
  -2 -15  13-48.6666 142.571   2
   2  15 -12 185.346 344.627   1
  -2 -15  12 713.129 650.609   2
  -2 -15  11 395.744 395.438   2
  -2 -15  10 802.362 645.719   2
  -2 -15   9 31.2656 208.764   2
  -2 -15   8 725.605 582.654   2
  -2 -15   7 26.5344 485.460   2
  -2 -15   6 102.531 362.183   2
  -2 -15   5 672.726 522.814   2
  -2 -15   4-156.965 279.746   2
  -2 -15   3 356.545 404.043   2
  -2 -15   2-24.5416 255.839   2
  -2 -16  14 461.017 493.075   2
  -2 -16  13 378.320 464.593   2
  -2 -16  12 2105.89 918.660   2
  -2 -16  11 313.335 419.954   2
  -2 -16  10 343.301 415.225   2
  -2 -16   9 111.613 228.915   2
  -2 -16   8 337.240 411.554   2
  -2 -16   7 255.231 292.152   2
  -2 -16   6-151.078 172.276   2
   3 -19   7 92.4288 226.348   2
   3 -19   8-24.2029 67.0254   2
   3 -19   9 409.899 451.193   2
   3 -18   3 130.397 238.463   2
   3 -18   4 225.594 341.263   2
   3 -18   5 132.736 328.823   2
   3 -18   6 1391.17 808.337   2
   3 -18   7 1097.30 729.964   2
   3 -18   8 1844.95 805.815   2
   3 -18   9-121.749 133.891   2
   3 -17   0 734.712 541.872   2
   3 -17   1-147.752 274.609   2
   3 -17   2 610.621 526.236   2
   3 -17   3 1925.93 871.302   2
   3 -17   4 2279.52 941.227   2
   3 -17   5 1618.78 841.874   2
   3 -17   6 1058.54 608.454   2
   3 -17   7 1752.46 757.857   2
   3 -17   8 1137.18 586.776   2
   3 -17   9 186.081 206.331   2
  -3  17 -10 442.890 764.135   1
   3 -17  10 125.039 278.413   2
  -3  17 -11 923.172 939.932   1
  -3  17 -12 603.170 595.533   1
   3 -16  -2 260.772 241.434   2
   3 -16  -1 2577.48 1016.83   2
   3 -16   0-212.442 263.140   2
   3 -16   1 4044.68 1216.19   2
   3 -16   2 780.638 581.179   2
   3 -16   3 4619.49 1240.40   2
   3 -16   4 3347.40 1038.58   2
   3 -16   5 6563.23 1456.56   2
   3 -16   6 3082.30 1001.21   2
   3 -16   7 349.787 451.943   2
   3 -16   8 500.422 501.732   2
   3 -16   9 3667.72 1047.76   2
   3 -16  10 274.278 287.544   2
  -3  16 -10 453.400 690.951   1
  -3  16 -11 544.868 528.580   1
  -3  16 -12 1300.45 814.956   1
  -3  16 -13 163.466 440.834   1
  -3  16 -14 250.144 341.088   1
   3 -15  -4 358.106 435.352   2
   3 -15  -3 1941.20 891.573   2
   3 -15  -2 2039.83 917.447   2
   3 -15  -1 3182.78 1058.81   2
   3 -15   0 1175.00 593.604   2
   3 -15   1 363.642 385.128   2
   3 -15   2 1548.04 745.719   2
   3 -15   3 3557.54 1043.91   2
   3 -15   4 611.660 421.460   2
   3 -15   5 764.683 555.225   2
   3 -15   6 253.476 383.248   2
   3 -15   7 117.800 144.109   2
   3 -15   8 269.808 356.149   2
  -3  15  -9 587.228 586.799   1
   3 -15   9 297.707 279.506   2
  -3  15 -10 3406.81 1229.22   1
   3 -15  10 731.123 427.347   2
  -3  15 -11 1213.47 718.820   1
  -3  15 -12 449.400 520.739   1
  -3  15 -13 270.842 354.861   1
  -3  15 -14 2.86485 281.360   1
  -3  15 -15 218.486 348.068   1
   3 -14  -6 33.0988 244.644   2
   3 -14  -5 3183.34 1211.96   2
   3 -14  -4 8643.37 1706.96   2
   3 -14  -3 644.642 495.481   2
   3 -14  -2 464.005 481.376   2
   3 -14  -1 11166.4 1799.11   2
   3 -14   0 694.473 493.123   2
   3 -14   1 1150.28 648.001   2
   3 -14   2 692.243 831.002   2
   3 -14   3 5982.59 1251.93   2
   3 -14   4 6801.08 1341.15   2
   3 -14   5 6650.09 1340.58   2
   3 -14   6 2961.82 864.038   2
   3 -14   7 2744.50 811.016   2
   3 -14   8 675.359 411.888   2
   3 -14   9 185.493 193.017   2
  -3  14  -9 249.657 588.776   1
  -3  14 -10 1406.66 759.137   1
   3 -14  10 481.854 292.435   2
  -3  14 -11 1031.88 739.939   1
  -3  14 -12-16.4141 112.473   3
  -3  14 -12 1261.33 765.696   1
  -3  14 -13 2152.27 910.491   1
   3 -14  13 769.634 512.755   7
   3 -14  14 353.175 347.340   7
  -3  14 -14 677.422 659.551   1
   3 -14  15-91.5308 230.478   7
  -3  14 -15 371.803 510.992   1
   3 -14  16 204.343 397.242   7
  -3  14 -16-60.3793 291.242   1
   3 -14  17 693.439 648.647   7
   3 -13  -8 104.583 480.999   2
   3 -13  -7 1147.93 821.871   2
   3 -13  -6 1279.34 729.254   2
   3 -13  -5 1763.80 802.523   2
   3 -13  -4 4565.47 1184.39   2
   3 -13  -3 68.2752 292.425   2
   3 -13  -2 2093.40 795.240   2
   3 -13  -1 9317.14 1540.56   2
   3 -13   0 1273.78 623.260   2
   3 -13   1 325.352 444.523   2
   3 -13   2 15.8177 257.599   2
   3 -13   3 7219.43 1291.40   2
   3 -13   4 5584.78 1162.32   2
   3 -13   5 451.620 372.192   2
   3 -13   6 7276.05 1231.08   2
   3 -13   7 2347.72 655.521   2
  -3  13  -8 682.001 520.721   1
   3 -13   8 118.731 80.1041   2
   3 -13   9 1492.18 545.270   7
   3 -13   9 2291.50 672.917   2
   3 -13  10 1759.64 628.567   7
   3 -13  10 2779.24 722.129   2
  -3  13 -11 1584.52 726.346   1
   3 -13  11 254.107 298.511   7
   3 -13  12-8.90659 20.5086   7
  -3  13 -12-1.96753 84.4179   3
  -3  13 -12 378.106 503.212   1
  -3  13 -13 97.2772 263.719   3
  -3  13 -13-179.917 380.345   1
   3 -13  13 27.1516 131.166   7
  -3  13 -14 1025.95 677.101   1
   3 -13  14 327.502 415.787   7
  -3  13 -15 592.599 631.926   1
   3 -13  15 233.635 392.756   7
   3 -13  16 573.824 539.344   7
   3 -13  17 260.161 441.375   7
   3 -12 -10 67.0967 214.811   2
  -3  12   9 436.668 494.540   6
   3 -12  -9 117.880 459.980   2
  -3  12   8 367.021 480.869   6
   3 -12  -8 185.138 450.812   2
   3 -12  -7 613.021 610.684   2
   3 -12  -6 6635.57 1536.13   2
   3 -12  -5 498.435 572.855   2
   3 -12  -4 5232.43 1232.53   2
   3 -12  -3 15.0922 348.180   2
   3 -12  -2 320.704 378.879   2
   3 -12  -1 561.804 192.128   2
   3 -12   0 99.1833 324.740   2
   3 -12   1 324.909 256.465   2
   3 -12   2 46.5398 62.7703   2
   3 -12   3 2608.86 758.027   2
   3 -12   4 4163.45 966.629   2
   3 -12   5 7174.50 1177.61   2
   3 -12   5 3093.19 488.753   7
   3 -12   6 57.5914 108.850   7
   3 -12   6-258.544 284.592   2
   3 -12   7 3688.57 693.492   7
   3 -12   7 6256.40 1045.27   2
  -3  12  -8 3264.94 994.505   1
   3 -12   8 2773.47 742.223   2
   3 -12   8 1376.09 486.254   7
  -3  12  -9 116.492 254.356   1
   3 -12   9 235.100 184.974   2
   3 -12   9 82.3192 181.004   7
   3 -12  10 307.423 178.606   2
   3 -12  10 305.255 313.138   7
  -3  12 -10 296.757 369.608   1
  -3  12 -11 218.441 573.219   1
  -3  12 -11 89.9008 137.290   3
   3 -12  11 17.6829 263.303   7
   3 -12  12 312.805 337.694   7
  -3  12 -12 1445.23 707.137   1
  -3  12 -12 967.442 494.278   3
  -3  12 -13-72.2206 250.275   3
  -3  12 -13-214.728 135.472   1
   3 -12  13 41.5388 177.003   7
  -3  12 -14 386.113 501.876   1
   3 -12  14 84.4094 162.763   7
  -3  12 -14 57.1410 217.930   3
   3 -12  15 72.6894 393.488   7
   3 -12  16-29.5633 229.078   7
   3 -12  17 427.804 480.802   7
   3 -12  18 1893.12 1115.59   7
  -3  11  11-109.088 169.369   6
   3 -11 -11 79.8384 148.732   2
   3 -11 -10 172.542 232.616   2
  -3  11  10 74.1614 140.764   6
   3 -11  -9 2393.07 1537.06   2
  -3  11   9 153.146 107.424   6
  -3  11   8 443.615 619.326   6
   3 -11  -8 357.768 505.143   2
   3 -11  -7 3119.31 1055.54   2
  -3  11   7 2562.64 948.140   6
   3 -11  -6 66.3753 177.311   2
  -3  11   6 224.836 434.887   6
  -3  11   5 5877.28 1318.11   6
   3 -11  -5 3830.86 996.072   2
  -3  11   4-70.8010 124.494   6
   3 -11  -4-59.4434 139.104   2
   3 -11  -3 2736.97 800.038   2
   3 -11  -2 39446.0 2886.11   2
   3 -11  -1 3706.67 877.481   2
   3 -11   0 189.653 202.477   2
   3 -11   1 9504.29 1375.34   2
   3 -11   2 245.478 288.181   2
   3 -11   3 230.229 317.258   2
   3 -11   3 62.2334 48.7811   7
   3 -11   4 631.462 186.184   7
   3 -11   4 2410.90 664.054   2
   3 -11   5 28599.2 2191.48   2
   3 -11   5 8516.39 821.979   7
   3 -11   6 21.2738 90.7789   7
   3 -11   6 368.631 305.752   2
   3 -11   7 402.311 260.878   7
   3 -11   7 345.732 228.939   2
  -3  11  -8 816.458 569.164   1
   3 -11   8 476.223 335.020   7
   3 -11   8 381.897 191.853   2
   3 -11   9 24.7425 12.8307   2
   3 -11   9 108.037 104.181   7
  -3  11  -9-139.036 122.852   1
  -3  11 -10 1996.28 731.265   1
  -3  11 -10 2247.50 722.453   3
   3 -11  10 1749.97 493.349   2
   3 -11  10 2120.36 720.510   7
  -3  11 -11 795.705 386.885   3
   3 -11  11 526.956 385.298   7
  -3  11 -11 767.106 359.674   1
  -3  11 -12 375.779 275.134   3
   3 -11  12 608.568 421.729   7
  -3  11 -12 1134.55 536.061   1
  -3  11 -13 50.7723 196.301   1
   3 -11  13 167.255 263.018   7
  -3  11 -13 244.413 324.262   3
  -3  11 -14 690.393 436.169   3
   3 -11  14 1330.56 761.311   7
  -3  11 -15 221.836 208.989   3
   3 -11  15 108.425 299.661   7
   3 -11  16 606.390 614.123   7
   3 -11  17 10.7850 167.017   7
   3 -11  18 745.899 710.338   7
   3 -10 -13 214.594 291.986   2
   3 -10 -12 695.991 557.502   2
  -3  10  12 683.581 559.252   6
   3 -10 -11 493.475 473.152   2
  -3  10  11 540.254 493.586   6
  -3  10  10 528.549 509.959   6
   3 -10 -10 535.174 440.370   2
  -3  10   9 434.456 475.872   6
   3 -10  -9 334.519 480.313   2
   3 -10  -8 966.602 567.244   2
  -3  10   8 1170.87 649.623   6
   3 -10  -7 843.414 584.457   2
  -3  10   7 276.935 243.233   6
  -3  10   6 43626.0 3416.25   6
   3 -10  -6 44311.1 3392.44   2
  -3  10   5 1379.76 570.105   6
   3 -10  -5 928.231 534.231   2
  -3  10   4 11482.9 1656.99   6
   3 -10  -4 11481.5 1572.60   2
  -3  10   3 3657.91 941.069   6
   3 -10  -3 2648.98 738.205   2
  -3  10   2 742.322 450.390   6
   3 -10  -2 1029.71 442.273   2
   3 -10  -1 1209.19 468.135   2
   3 -10   0 65.6076 126.597   2
   3 -10   1 3521.27 802.286   2
   3 -10   2 1123.83 496.147   2
   3 -10   3 8838.15 1259.81   2
   3 -10   3 3981.10 398.800   7
   3 -10   4 7200.21 786.217   4
   3 -10   4 8097.26 711.244   7
   3 -10   5 6019.70 929.191   2
   3 -10   5 4158.20 613.827   7
   3 -10   6 455.237 260.053   2
   3 -10   6 423.081 270.965   7
   3 -10   7 12362.6 1283.95   2
   3 -10   7 13638.6 1378.69   7
  -3  10  -7 14942.5 1804.43   1
  -3  10  -8 1357.69 579.473   1
   3 -10   8 1221.25 488.163   7
   3 -10   8 1340.64 432.418   2
   3 -10   9-90.6243 148.444   7
   3 -10   9-56.5215 66.9874   2
  -3  10  -9 246.094 261.715   1
  -3  10 -10 153.167 238.284   3
  -3  10 -10 548.199 343.952   1
   3 -10  10 306.264 300.952   7
   3 -10  10-29.8056 170.097   2
  -3  10 -11 355.278 273.142   1
  -3  10 -11 1456.66 581.295   3
   3 -10  11 1320.89 602.508   7
   3 -10  12 2591.26 893.892   7
  -3  10 -12 2466.25 761.560   3
  -3  10 -12 3582.60 1013.09   1
   3 -10  13 47.8699 148.950   7
  -3  10 -13-1.05277 233.356   3
   3 -10  14-17.4934 215.110   7
  -3  10 -14 152.698 232.366   3
   3 -10  15 474.832 461.985   7
  -3  10 -15 91.2688 228.538   3
   3 -10  16 1001.20 722.725   7
  -3  10 -16 856.847 496.972   3
   3 -10  17 371.182 433.550   7
   3 -10  18-75.1189 201.252   7
   3  -9 -14 353.597 357.767   2
   3  -9 -13 1645.71 822.267   2
   3  -9 -12 544.873 499.205   2
  -3   9  12 590.388 477.988   6
   3  -9 -11 312.907 460.825   2
  -3   9  11 258.424 177.373   6
  -3   9  10 1248.28 628.358   6
   3  -9 -10 1627.78 775.283   2
   3  -9  -9 3787.13 1102.03   2
  -3   9   9 2611.61 894.483   6
  -3   9   8 811.340 568.396   6
   3  -9  -8 678.263 545.316   2
   3  -9  -7 17520.0 2156.09   2
  -3   9   7 15622.6 2036.34   6
  -3   9   6 6197.41 1258.52   6
   3  -9  -6 7344.86 1355.99   2
  -3   9   5 197.717 185.796   6
   3  -9  -5 578.005 459.734   2
  -3   9   4 936.560 484.231   6
   3  -9  -4 669.767 393.146   2
  -3   9   4 337.417 167.767   7
  -3   9   3 457.541 139.839   7
   3  -9  -3 808.424 327.588   2
  -3   9   2 5395.39 998.734   6
   3  -9  -2 5011.89 899.753   2
  -3   9   1 142.451 282.105   6
   3  -9  -1 39.1762 72.8244   2
   3  -9   0 8346.33 1139.25   2
   3  -9   1 15950.3 1491.89   2
   3  -9   2 76351.9 3219.05   2
   3  -9   3 62851.8 2875.70   2
   3  -9   3 50606.7 1482.33   7
   3  -9   4 25490.2 1795.77   2
   3  -9   4 24524.0 1350.09   7
   3  -9   5 12153.8 1207.68   2
   3  -9   5 11466.7 1062.32   7
   3  -9   6 12011.7 1174.15   2
  -3   9  -6 14658.6 1639.49   1
   3  -9   6 11061.5 1153.17   7
   3  -9   7 519.007 262.407   7
  -3   9  -7 874.593 478.210   1
   3  -9   7 259.813 141.122   2
   3  -9   8 5937.43 1015.16   7
  -3   9  -8 7981.69 1229.54   1
   3  -9   8 6285.94 791.653   2
  -3   9  -9 254.586 349.629   1
  -3   9  -9 224.903 79.7736   3
   3  -9   9 162.802 95.9852   2
  -3   9 -10 4050.71 855.808   3
   3  -9  10 2930.56 503.493   2
  -3   9 -10 4164.62 962.743   1
  -3   9 -11 3309.50 880.153   1
  -3   9 -11 3753.38 870.840   3
  -3   9 -12 406.442 288.125   3
  -3   9 -13 197.666 324.884   3
  -3   9 -14 163.234 205.314   3
  -3   9 -15 284.039 218.053   3
  -3   9 -16 400.465 353.973   3
   3  -9  16 740.696 578.451   7
   3  -9  17 1367.85 882.625   7
   3  -9  18 454.175 589.702   7
   3  -8 -14 216.443 409.776   2
   3  -8 -13 246.206 318.034   2
  -3   8  13 20.2900 165.671   6
   3  -8 -12 362.304 449.456   2
  -3   8  12-144.566 222.965   6
   3  -8 -11 619.804 500.593   2
  -3   8  11 33.5329 222.344   6
   3  -8 -10 505.858 392.992   2
  -3   8  10 282.942 317.471   7
  -3   8  10 169.657 124.147   6
   3  -8  -9 930.650 462.521   2
  -3   8   9 782.658 504.455   6
   3  -8  -8 2757.82 858.413   2
  -3   8   8 2139.09 669.370   6
  -3   8   7 1132.19 573.607   6
   3  -8  -7 959.117 500.719   2
   3  -8  -6 11130.3 1530.69   2
  -3   8   6 11948.5 1605.71   6
   3  -8  -5 1046.46 376.212   2
  -3   8   5 1674.32 589.732   6
  -3   8   4 1136.70 276.291   7
  -3   8   4 1325.72 496.639   6
   3  -8  -4 1303.66 486.075   2
  -3   8   3 4965.73 432.911   7
  -3   8   3 6384.77 499.945   7
  -3   8   3 7555.69 1167.36   6
   3  -8  -3 6456.30 1034.87   2
  -3   8   2 3559.73 746.931   6
   3  -8  -2 3884.15 780.122   2
  -3   8   1 436.284 297.420   6
   3  -8  -1 678.524 343.017   2
  -3   8   0 5345.48 905.230   6
   3  -8   0 5216.45 810.740   2
   3  -8   1 3760.33 688.414   2
   3  -8   2 19489.5 693.761   7
   3  -8   2 21986.7 1597.73   2
   3  -8   3 87820.1 3147.44   2
   3  -8   3 93674.1 2303.36   7
   3  -8   4 23166.8 1595.16   2
   3  -8   4 21212.1 1279.70   7
   3  -8   5 1366.51 366.015   2
  -3   8  -6 1138.52 424.795   1
   3  -8   6 1038.53 311.083   2
   3  -8   7 1918.74 403.230   2
  -3   8  -7 1932.39 585.452   1
  -3   8  -8 1308.70 457.951   3
   3  -8   8 1117.34 296.210   2
  -3   8  -8 1572.76 477.792   1
  -3   8  -9 622.133 299.223   3
   3  -8   9 327.721 165.051   2
  -3   8  -9 145.827 214.004   1
  -3   8 -10 3748.79 826.740   3
  -3   8 -10 3696.59 868.370   1
   3  -8  10 2167.06 351.622   2
  -3   8 -11 910.792 479.708   3
  -3   8 -12 5878.47 1076.12   3
  -3   8 -13 461.625 427.666   3
  -3   8 -14 841.101 472.700   3
  -3   8 -15 50.3954 241.905   3
  -3   8 -16 147.459 195.033   3
  -3   8 -17 191.673 276.668   3
  -3   8 -18-136.490 276.584   5
   3  -8  18-276.415 600.926   7
  -3   7  14-34.4048 210.705   6
   3  -7 -14-30.0272 190.854   2
  -3   7  13 1282.96 597.240   6
   3  -7 -13 1767.33 799.554   2
  -3   7  12 872.482 497.977   7
   3  -7 -12 2016.68 864.063   2
  -3   7  12 1653.86 737.107   6
   3  -7 -11 1288.79 722.248   2
  -3   7  11 1406.85 610.921   6
  -3   7  11 1640.42 653.482   7
  -3   7  10 2504.40 789.107   7
   3  -7 -10 3731.83 1021.77   2
  -3   7  10 4106.75 1079.31   6
  -3   7   9 1182.91 657.673   6
   3  -7  -9 696.023 456.797   2
   3  -7  -8 1318.37 567.200   2
  -3   7   8 1295.12 607.207   6
  -3   7   7 11831.3 1540.36   6
   3  -7  -7 12852.2 1632.60   2
   3  -7  -6 1308.15 558.590   2
  -3   7   6 812.230 446.136   6
   3  -7  -5 285.754 276.187   2
  -3   7   5-157.668 253.368   6
  -3   7   5 176.752 163.707   7
  -3   7   4 25658.8 1276.70   7
   3  -7  -4 29938.5 2112.99   2
  -3   7   4 28163.0 2151.55   6
  -3   7   3 269.687 264.358   6
  -3   7   3 99.0759 84.1555   7
   3  -7  -3 19.2244 50.5511   2
   3  -7  -2 13137.3 1302.55   2
  -3   7   2 14786.5 1463.84   6
   3  -7  -1 4167.00 682.625   2
  -3   7   1 4340.10 762.438   6
  -3   7   0 3711.73 660.890   6
   3  -7   0 3750.33 645.509   2
   3  -7   1 8091.70 913.541   2
  -3   7  -1 9263.93 1078.24   6
   3  -7   2 3349.71 357.496   7
   3  -7   2 3025.61 542.280   2
   3  -7   3 12180.9 1053.31   2
   3  -7   4 167373. 3813.52   2
   3  -7   5 63361.9 2265.04   2
  -3   7  -5 67676.1 3156.48   1
   3  -7   6 7249.24 728.615   2
  -3   7  -6 6999.79 1006.00   1
  -3   7  -7 231.657 279.092   1
   3  -7   7 191.415 160.864   2
  -3   7  -7-61.4083 172.389   3
  -3   7  -8-34.9574 54.6493   3
   3  -7   8 351.820 166.057   2
  -3   7  -8 446.873 333.239   1
   3  -7   9 4171.85 391.242   2
  -3   7  -9 4969.85 959.300   1
  -3   7  -9 4808.48 883.671   3
  -3   7 -10 504.995 357.028   3
  -3   7 -11-210.445 99.7948   3
  -3   7 -12 1588.32 554.289   3
  -3   7 -13 220.934 309.672   3
  -3   7 -14 436.842 431.502   3
  -3   7 -15 1479.17 653.272   3
  -3   7 -16 2937.92 933.986   3
  -3   7 -17-3.95806 208.578   3
  -3   7 -17-142.442 163.059   5
  -3   7 -18 253.819 404.331   5
  -3   6  15 1819.44 858.588   7
  -3   6  14 2097.00 814.367   6
  -3   6  14 1811.94 843.393   7
  -3   6  13 556.457 472.918   6
  -3   6  13 740.531 494.985   7
   3  -6 -13 310.854 356.046   2
  -3   6  12 4600.90 1162.27   7
   3  -6 -12 5680.31 1289.94   2
  -3   6  12 6116.65 1305.87   6
  -3   6  11 66.6214 256.561   6
  -3   6  11 394.079 364.033   7
   3  -6 -11 378.173 340.096   2
  -3   6  10 587.723 316.568   7
   3  -6 -10 616.529 413.091   2
  -3   6  10 532.590 484.379   6
   3  -6  -9 17831.7 1924.65   2
  -3   6   9 17305.4 1949.73   6
  -3   6   9 16358.4 1738.15   7
  -3   6   8 31846.9 2216.20   7
  -3   6   8 30280.6 2453.44   6
   3  -6  -8 30697.9 2448.34   2
  -3   6   7 4440.98 786.060   7
  -3   6   7 4666.62 955.202   6
   3  -6  -7 5358.93 956.989   2
  -3   6   6 3748.23 626.186   7
   3  -6  -6 4967.71 894.099   2
  -3   6   6 4507.78 873.771   6
  -3   6   5 24379.1 1440.85   7
  -3   6   5 22175.9 1829.12   6
   3  -6  -5 25863.4 1982.03   2
   3  -6  -4 16399.9 1479.59   2
  -3   6   4 15899.4 999.693   7
  -3   6   4 15985.2 1497.49   6
  -3   6   3 23451.7 989.751   7
  -3   6   3 24824.9 1770.23   6
   3  -6  -3 22931.3 1651.03   2
   3  -6  -2 95302.8 3244.94   2
  -3   6   2 104757. 3508.26   6
   3  -6  -1 5803.66 778.228   2
  -3   6   1 5399.08 763.023   6
   3  -6   0 11356.6 1052.26   2
  -3   6   0 12168.6 1133.70   6
   3  -6   1 23629.2 1447.47   2
  -3   6  -1 23141.3 1492.07   6
   3  -6   1 20367.2 686.351   7
   3  -6   2 6039.52 707.871   2
   3  -6   3 25041.3 1366.33   2
  -3   6  -3 15134.0 1301.83   2
   3  -6   4 216333. 3755.25   2
  -3   6  -4 224819. 5368.18   1
   3  -6   5 22209.6 1126.20   2
  -3   6  -5 21896.3 1641.56   1
   3  -6   6 21736.8 1010.35   2
  -3   6  -6 26194.0 1820.17   1
  -3   6  -6 26139.8 1719.58   3
  -3   6  -7 5684.66 841.453   3
   3  -6   7 5495.91 430.729   2
  -3   6  -7 5574.72 899.782   1
  -3   6  -8 5361.83 854.586   3
  -3   6  -8 4795.32 864.464   1
  -3   6  -9 333.497 182.087   3
  -3   6 -10 254.864 224.960   3
  -3   6 -11 523.060 344.827   3
  -3   6 -12 11234.2 1500.66   3
  -3   6 -13 522.573 403.367   3
  -3   6 -14 811.263 483.196   3
  -3   6 -15 430.294 406.947   3
  -3   6 -16 211.290 436.428   3
  -3   6 -16 461.294 586.304   5
  -3   6 -17 375.370 326.592   3
  -3   6 -17 539.377 471.816   5
  -3   6 -18 90.1822 307.314   3
  -3   6 -18-156.936 227.940   5
  -3   5  17 199.010 288.008   7
  -3   5  16 620.489 565.134   7
  -3   5  15 891.466 617.264   7
  -3   5  15 799.558 556.486   6
  -3   5  14 1681.09 795.559   7
  -3   5  14 1024.23 604.781   6
  -3   5  13 1892.05 799.151   7
  -3   5  13 1455.57 675.183   6
  -3   5  12 13584.3 1906.90   7
  -3   5  12 12621.1 1772.83   6
   3  -5 -12 15102.7 2057.28   2
   3  -5 -11 328.542 243.744   2
  -3   5  11 11.5352 68.7301   7
  -3   5  11 210.956 182.741   6
   3  -5 -10 2746.19 827.482   2
  -3   5  10 3186.75 860.065   7
  -3   5  10 2489.51 712.045   6
  -3   5   9 8347.99 1219.03   7
   3  -5  -9 8778.03 1291.54   2
  -3   5   9 7959.14 1226.65   6
  -3   5   8 16277.3 1553.60   7
   3  -5  -8 14678.2 1578.22   2
  -3   5   8 14939.6 1626.83   6
   3  -5  -7 4997.26 909.949   2
  -3   5   7 5279.61 936.880   6
  -3   5   7 5786.04 865.540   7
  -3   5   6 27197.1 1687.85   7
   3  -5  -6 26030.8 1912.09   2
  -3   5   6 24365.4 1899.74   6
  -3   5   5 12720.7 1033.43   7
   3  -5  -5 11107.3 1183.91   2
  -3   5   5 11745.7 1262.08   6
  -3   5   4 24546.2 1265.50   7
   3  -5  -4 21819.7 1582.42   2
  -3   5   4 23102.8 1669.22   6
   3  -5  -3 9309.39 1009.28   2
  -3   5   3 8094.26 949.619   6
  -3   5   3 9466.75 636.618   7
  -3   5   2 851.111 351.222   6
  -3   5   2 1030.24 171.652   7
   3  -5  -2 1089.62 377.330   2
  -3   5   2 1062.69 184.595   4
   3  -5  -1 384.534 202.349   2
  -3   5   1 198.932 101.240   6
   3  -5   0 14096.1 1062.91   2
  -3   5   0 13836.4 1129.69   6
   3  -5   0 12985.3 514.027   7
   3  -5   0 13875.0 522.343   4
   3  -5   1 15899.6 1061.55   2
  -3   5  -1 16607.5 1175.53   6
   3  -5   2 72238.4 2155.10   2
  -3   5  -2 74164.2 2428.97   6
   3  -5   3 66974.8 1924.72   2
  -3   5  -3 75807.7 2899.81   1
   3  -5   4 17665.8 895.280   2
  -3   5  -4 16360.6 1325.31   1
   3  -5   5 3472.65 352.701   2
  -3   5  -5 3138.32 613.477   1
  -3   5  -5 3303.49 569.929   3
  -3   5  -6 32462.3 1988.08   1
  -3   5  -6 34694.2 1984.40   3
  -3   5  -7 23389.5 1700.82   3
  -3   5  -8 461.198 362.769   3
  -3   5  -9 3119.27 639.532   3
  -3   5 -10 15932.7 1646.19   3
  -3   5 -11 457.448 416.067   3
  -3   5 -12 4117.36 947.172   3
  -3   5 -13 1130.97 611.684   3
  -3   5 -14 22680.4 2422.96   3
  -3   5 -14 19019.6 2281.74   5
  -3   5 -15 2684.71 915.917   3
  -3   5 -15 2319.64 894.953   5
  -3   5 -16 30.2743 202.608   3
  -3   5 -16-77.7853 270.037   5
  -3   5 -17 253.464 344.126   3
  -3   5 -17 330.835 419.239   5
  -3   5 -18 293.811 412.104   3
  -3   4  18 282.684 362.412   7
  -3   4  17 101.729 224.963   7
  -3   4  16 1458.15 829.335   7
  -3   4  16 762.904 495.315   6
  -3   4  15 1022.90 720.847   7
  -3   4  15 393.834 368.623   6
  -3   4  14 235.219 325.209   7
  -3   4  14 350.937 410.368   6
  -3   4  13 738.425 543.243   7
  -3   4  13 581.612 364.775   6
  -3   4  12 2259.97 810.563   7
  -3   4  12 2525.43 774.004   6
  -3   4  11 5774.15 1104.13   6
  -3   4  11 6001.32 1174.82   7
  -3   4  10 8968.12 1325.12   7
  -3   4  10 7402.27 1189.22   6
   3  -4 -10 7467.40 1210.73   2
  -3   4   9 2557.86 662.714   7
   3  -4  -9 2662.95 705.840   2
  -3   4   9 1544.98 511.835   6
  -3   4   8 720.085 375.780   6
  -3   4   8 879.886 393.879   7
   3  -4  -8 677.979 343.536   2
  -3   4   7 13362.3 1277.32   7
   3  -4  -7 13439.0 1365.14   2
  -3   4   7 11297.9 1289.18   6
  -3   4   6 2009.03 481.623   7
   3  -4  -6 2232.72 508.855   2
  -3   4   6 2101.63 498.717   6
  -3   4   5 6397.71 869.015   6
  -3   4   5 6308.37 741.282   7
   3  -4  -5 5638.55 789.651   2
  -3   4   4 3835.95 499.102   7
  -3   4   4 3774.12 658.154   6
   3  -4  -4 3587.08 616.570   2
   3  -4  -3 1040.80 356.386   2
  -3   4   3 995.060 226.542   7
  -3   4   3 719.728 258.942   6
  -3   4   2 5098.20 417.319   7
   3  -4  -2 5382.75 471.336   7
   3  -4  -2 4908.82 624.893   2
  -3   4   2 4837.18 648.728   6
  -3   4   2 5316.98 474.685   4
  -3   4   1 2611.23 273.172   7
   3  -4  -1 2725.23 458.656   2
  -3   4   1 2684.81 460.776   6
   3  -4  -1 2590.43 282.173   7
   3  -4  -1 2686.68 283.899   4
  -3   4   0 29223.0 1478.23   6
  -3   4   0 23916.0 1539.97   2
   3  -4   0 26523.1 1318.72   2
   3  -4   0 27619.3 985.299   7
  -3   4  -1 239761. 4144.53   6
   3  -4   1 224561. 3608.37   2
  -3   4  -1 165217. 3676.85   2
   3  -4   2 42010.8 1412.29   2
  -3   4  -2 50260.2 1782.51   6
   3  -4   2 25631.9 1333.97   6
  -3   4  -2 19129.9 1133.76   2
  -3   4  -2 50482.8 2120.41   1
   3  -4   3 102283. 1968.14   2
   3  -4   3 85661.9 2374.69   6
  -3   4  -3 101625. 3034.25   1
  -3   4  -3 85576.7 2137.59   2
  -3   4  -4 42287.1 1990.31   1
  -3   4  -4 43526.0 2034.89   3
  -3   4  -5 4322.65 642.358   3
  -3   4  -5 3848.89 644.292   1
   3  -4   5 2217.20 375.151   6
  -3   4  -6 42894.8 2194.52   3
  -3   4  -7 20023.3 1555.60   3
  -3   4  -8 4292.30 797.506   3
  -3   4  -9 5907.59 970.791   3
  -3   4 -10 59068.5 3142.48   3
  -3   4 -11 11331.8 1495.79   3
  -3   4 -12 3774.77 916.665   3
  -3   4 -12 2607.31 751.092   5
  -3   4 -13 19767.5 2244.43   5
  -3   4 -13 20258.1 2215.41   3
  -3   4 -14 7666.44 1472.17   3
  -3   4 -14 6936.65 1441.62   5
  -3   4 -15 499.879 514.675   3
  -3   4 -15 649.566 489.077   5
  -3   4 -16 136.872 221.794   3
  -3   4 -16 201.221 482.615   5
  -3   4 -17 280.111 362.289   3
  -3   4 -17-93.3150 342.052   5
  -3   4 -18-36.8362 153.809   3
  -3   3  18 12.4665 221.827   7
  -3   3  17 12.9048 152.680   7
  -3   3  16 490.889 508.955   7
  -3   3  16 149.869 233.443   6
  -3   3  15 32.1922 378.704   7
  -3   3  15-22.6393 135.559   6
  -3   3  14-148.682 136.759   6
  -3   3  14-285.421 373.699   7
  -3   3  13 5329.36 1258.60   7
  -3   3  13 3541.17 872.672   6
  -3   3  12 8823.87 1392.71   6
  -3   3  12 10583.5 1651.58   7
  -3   3  11 921.331 486.156   7
  -3   3  10 4161.74 920.728   7
  -3   3   9 604.719 343.631   7
  -3   3   8 10936.6 1256.83   7
   3  -3  -8 11698.5 1305.79   2
  -3   3   7 640.063 246.481   7
   3  -3  -7 680.765 335.951   2
  -3   3   6 176.240 134.005   7
   3  -3  -6 98.2347 30.0308   2
  -3   3   5 53599.5 2141.84   7
   3  -3  -5 49312.0 2248.60   2
   3  -3  -4 71375.8 2551.48   2
  -3   3   4 81192.9 2317.25   7
  -3   3   3 114031. 3140.09   6
  -3   3   3 101602. 2623.18   4
   3  -3  -3 108976. 2977.63   2
  -3   3   3 108044. 2294.90   7
  -3   3   2 33181.3 1597.75   6
  -3   3   2 30524.6 1133.38   7
   3  -3  -2 34837.0 1318.33   7
   3  -3  -2 29462.6 1475.08   2
  -3   3   2 31172.8 1286.68   4
  -3   3   1 33258.0 1130.17   7
  -3   3   1 34624.3 1800.00   2
   3  -3  -1 33507.5 1483.35   2
  -3   3   1 34062.9 1542.39   6
   3  -3  -1 35239.4 1256.89   7
   3  -3  -1 33479.8 1170.02   4
   3  -3   0 350354. 4132.28   7
  -3   3   0 349428. 4679.69   6
  -3   3  -1 44569.9 1757.52   1
  -3   3  -1 42669.6 1530.83   6
   3  -3   1 37510.9 1478.18   7
   3  -3   1 37100.6 1459.02   6
   3  -3   2 66252.1 1824.15   6
  -3   3  -2 70669.3 2305.01   1
   3  -3   3 8040.66 593.712   6
  -3   3  -3 6475.05 722.485   1
  -3   3  -3 5132.46 412.779   2
  -3   3  -3 7493.30 775.634   3
  -3   3  -4 5516.21 715.688   3
   3  -3   4 4813.67 460.284   6
  -3   3  -5 50041.1 2236.28   3
   3  -3   5 46766.4 1388.13   6
  -3   3  -6 2422.79 503.036   3
  -3   3  -7 9925.84 1108.78   3
  -3   3  -8 246.974 151.952   3
  -3   3  -9 3193.55 714.640   3
  -3   3 -10 27767.8 2236.27   3
  -3   3 -11 47124.3 3035.04   3
  -3   3 -11 42956.3 2960.04   5
  -3   3 -12 2039.05 799.062   3
  -3   3 -12 1522.04 624.680   5
  -3   3 -13 1250.48 658.203   3
  -3   3 -13 1160.76 589.855   5
  -3   3 -14 762.237 552.942   5
  -3   3 -14 257.104 392.653   3
  -3   3 -15 230.588 346.484   5
  -3   3 -15 113.765 224.073   3
  -3   3 -16 379.986 408.025   3
  -3   3 -16 988.372 614.677   5
  -3   3 -17 279.893 413.496   3
  -3   3 -17 490.288 603.183   5
  -3   3 -18-213.347 352.612   3
  -3   2  18 720.278 675.485   7
  -3   2  17 1478.78 700.102   6
  -3   2  17 2249.07 1088.90   7
  -3   2  16 724.614 673.205   7
  -3   2  16 117.079 130.324   6
  -3   2  15 142.489 292.836   7
  -3   2  15 88.5775 105.391   6
  -3   2  14 1650.74 718.012   7
   3  -2 -14 991.326 503.557   3
  -3   2  13 2670.80 930.239   7
   3  -2 -13 1662.03 572.482   3
  -3   2  12 9133.20 1554.83   7
   3  -2 -12 6785.04 1091.62   3
  -3   2  11 2821.75 789.757   7
   3  -2 -11 2736.31 656.314   3
  -3   2  10 3297.66 795.561   7
  -3   2   9 102.923 206.601   7
  -3   2   8 113.023 169.255   7
  -3   2   7 131841. 3980.90   7
  -3   2   6-107.646 117.673   7
  -3   2   6-14.6255 107.251   5
  -3   2   5 1360.13 324.930   7
  -3   2   5 1333.97 323.979   5
  -3   2   5 721.061 251.283   3
  -3   2   4 27.7795 127.816   7
   3  -2  -4 108.460 136.079   7
   3  -2  -3 4116.62 526.818   7
  -3   2   3 4118.76 464.185   7
  -3   2   3 3541.44 504.428   4
   3  -2  -2 67144.9 1925.95   7
  -3   2   2 72283.6 1915.70   7
   3  -2  -2 77602.2 2042.43   4
  -3   2   2 80863.7 2735.96   2
   3  -2  -1 17.9766 56.0396   7
  -3   2   1 109.815 130.488   2
  -3   2   0 35721.3 1349.66   7
   3  -2   0 33469.6 1409.98   7
  -3   2   0 38966.5 1406.63   6
  -3   2   0 39198.8 1392.41   1
  -3   2  -1 24937.2 1208.04   1
   3  -2   1 22172.4 1238.61   7
   3  -2   1 25852.3 1488.80   1
  -3   2  -1 27725.0 1081.10   6
  -3   2  -1 24676.3 1275.54   3
  -3   2  -2 23166.2 1322.92   3
   3  -2   2 21735.5 1524.02   1
  -3   2  -2 25691.8 917.933   6
  -3   2  -3 86461.9 2669.85   3
   3  -2   3 85513.2 1428.28   6
  -3   2  -4 112998. 3245.25   3
   3  -2   4 120858. 1504.79   6
  -3   2  -5 10342.8 1033.39   3
   3  -2   5 10947.0 459.791   6
  -3   2  -6 2022.52 474.381   3
  -3   2  -7 72650.8 3076.32   3
  -3   2  -8 12516.9 1350.95   3
  -3   2  -8 9788.50 1269.33   5
  -3   2  -9 37283.9 2478.87   5
  -3   2  -9 39545.8 2581.07   3
  -3   2 -10 773.912 477.213   3
  -3   2 -10 577.006 311.499   5
  -3   2 -11 7985.05 1321.34   3
  -3   2 -11 6845.72 1154.52   5
  -3   2 -12 20922.6 2221.85   3
  -3   2 -12 18725.1 2075.88   5
  -3   2 -13 652.401 494.576   3
  -3   2 -13 189.359 376.355   5
  -3   2 -14 2894.80 897.299   3
  -3   2 -14 2623.60 854.169   5
  -3   2 -15 42.8400 263.168   3
  -3   2 -15 6.67059 349.385   5
  -3   2 -16 20.5862 84.5943   3
  -3   2 -16 139.953 415.033   5
  -3   2 -17 337.517 406.606   3
  -3   1  19 257.340 523.518   7
  -3   1  18 453.586 552.629   7
  -3   1  17 1809.17 967.749   7
  -3   1  16 368.060 372.238   7
   3  -1 -16 65.6218 146.918   3
  -3   1  15 1790.12 858.376   7
   3  -1 -15 513.007 344.704   3
  -3   1  14 2728.62 951.152   7
   3  -1 -14 1010.40 445.391   3
  -3   1  13 7806.89 1474.28   7
   3  -1 -13 5597.18 983.536   3
  -3   1  12 12104.3 1732.03   7
   3  -1 -12 8717.81 1150.31   3
  -3   1  11 16921.4 1926.75   7
   3  -1 -11 11899.7 1260.33   3
  -3   1  10 468.718 296.903   7
   3  -1 -10 445.347 264.046   3
  -3   1   9 5000.33 894.399   7
  -3   1   8 397.828 281.195   7
  -3   1   7 17126.6 1440.91   7
  -3   1   6 1240.71 362.948   7
  -3   1   6 1025.15 309.524   3
  -3   1   5 24919.7 1451.34   7
  -3   1   5 26261.9 1209.32   5
  -3   1   4 5368.34 610.928   7
   3  -1  -4 3573.59 575.313   7
  -3   1   4 5172.99 748.541   4
   3  -1  -3 3044.20 499.673   7
  -3   1   3 3954.01 496.907   7
  -3   1   3 4032.79 579.183   4
   3  -1  -2 140519. 3099.49   7
  -3   1   2 150081. 2923.70   7
   3  -1  -2 154699. 3013.86   4
   3  -1  -1 26919.1 1349.51   7
  -3   1   1 28416.3 1247.18   7
   3  -1  -1 27058.1 1097.95   1
  -3   1   0 21851.9 1131.78   7
   3  -1   0 21635.8 1239.98   7
  -3   1   0 23995.1 1205.48   3
   3  -1   1 3712.15 607.202   3
   3  -1   1 2056.12 405.891   7
  -3   1  -1 3195.81 478.020   3
   3  -1   1 2801.84 481.434   1
  -3   1  -2 66474.8 2270.61   3
  -3   1  -3 643.827 258.214   3
  -3   1  -4 297.344 207.726   3
  -3   1  -4 309.508 153.509   2
  -3   1  -5 185081. 4530.21   5
  -3   1  -5 175717. 4304.81   3
  -3   1  -6 12996.5 788.667   2
  -3   1  -6 12535.6 1252.32   5
  -3   1  -6 12623.4 1250.20   3
  -3   1  -7 1379.89 418.427   3
  -3   1  -7 865.143 356.420   5
  -3   1  -7 545.679 197.194   2
  -3   1  -8 12761.0 1425.86   3
   3  -1   8 8654.68 491.342   6
  -3   1  -8 11004.3 1285.32   5
   3  -1   9 2253.72 288.024   6
  -3   1  -9 5792.05 1028.92   3
  -3   1  -9 5139.51 927.485   5
  -3   1  -9 1771.85 351.253   2
  -3   1 -10 2967.36 794.004   3
  -3   1 -10 2083.43 695.557   5
  -3   1 -11 8979.87 1346.28   5
  -3   1 -11 9285.26 1448.44   3
  -3   1 -12 302.196 314.562   3
  -3   1 -12 302.699 299.074   5
  -3   1 -13 531.472 449.551   3
  -3   1 -13 424.478 394.785   5
  -3   1 -14 1467.08 698.188   3
  -3   1 -14 1138.30 677.878   5
  -3   1 -15 133.825 306.353   3
  -3   1 -15 158.844 236.824   5
  -3   1 -16 144.440 311.171   3
  -3   1 -16-155.632 211.011   5
  -3   1 -17 107.135 365.626   3
  -3   0  19 124.943 419.056   7
  -3   0  18 638.001 544.903   7
  -3   0  17 365.804 521.328   7
  -3   0  16 926.459 666.457   7
  -3   0  15 166.732 480.911   7
   3   0 -15 115.691 171.713   3
  -3   0  14-48.2000 84.2966   7
   3   0 -14 185.899 217.242   3
  -3   0  13 3234.75 940.072   7
   3   0 -13 1217.78 435.690   3
   3   0 -12 14893.7 1398.14   3
   3   0 -12 12376.5 1372.50   5
   3   0 -11 6810.72 943.002   5
   3   0 -11 6510.85 878.575   3
  -3   0  10 4886.88 913.665   7
   3   0 -10 3729.85 650.212   5
   3   0 -10 3686.19 630.655   3
  -3   0   9 27651.2 2125.20   7
   3   0  -9 27425.5 1621.78   5
  -3   0   8 5167.48 838.904   7
   3   0  -8 6008.92 687.374   5
  -3   0   7 4794.28 607.611   3
  -3   0   7 5816.31 818.503   7
   3   0  -7 6456.58 655.178   5
  -3   0   6 11349.1 848.333   3
  -3   0   6 13493.1 1147.25   7
  -3   0   5 85278.6 2744.28   7
  -3   0   5 81899.3 1914.23   3
  -3   0   4 99577.6 2646.58   7
  -3   0   3 4844.05 577.589   7
   3   0  -3 2714.45 474.662   7
  -3   0   3 5128.82 713.155   4
   3   0  -3 5230.51 616.276   4
   3   0  -2 89814.3 2665.59   7
  -3   0   2 87694.8 2362.33   7
   3   0  -2 91393.5 2490.52   4
  -3   0   2 96995.4 2045.87   3
  -3   0   1 44404.2 1530.82   3
  -3   0   1 38596.9 1570.82   7
  -3   0   1 44578.4 1226.96   5
  -3   0   0 29206.4 1373.63   3
  -3   0   0 27731.1 1355.52   7
  -3   0   0 29595.9 1217.44   5
   3   0   0 31669.6 1677.38   3
  -3   0  -1 6518.18 641.724   5
  -3   0  -1 7237.67 731.426   3
  -3   0  -2 164635. 3598.02   5
  -3   0  -2 156778. 3573.24   3
  -3   0  -3 3935.41 600.598   3
  -3   0  -3 3830.28 579.335   5
  -3   0  -4 65670.3 2612.23   5
  -3   0  -4 68461.4 2701.69   3
  -3   0  -5 16263.6 1393.96   3
  -3   0  -5 14877.4 1330.54   5
  -3   0  -5 19497.2 1164.91   2
  -3   0  -6 4047.67 550.905   2
  -3   0  -6 3400.22 706.415   3
  -3   0  -6 3087.60 648.891   5
  -3   0  -7 4922.16 632.692   2
  -3   0  -7 5591.13 925.453   3
  -3   0  -7 5155.78 865.101   5
   3   0   8 1247.97 181.509   6
  -3   0  -8 2724.81 703.547   3
  -3   0  -8 3490.52 784.547   5
  -3   0  -8 1742.14 390.345   2
  -3   0  -9 616.112 402.421   5
  -3   0  -9 227.179 180.076   2
  -3   0  -9 372.471 250.532   3
   3   0   9 99.2054 73.7327   6
  -3   0 -10 12779.7 1660.18   3
  -3   0 -10 14250.3 1698.19   5
  -3   0 -11 521.358 431.181   3
  -3   0 -11 243.154 402.447   5
  -3   0 -12 4596.19 1094.86   5
  -3   0 -12 6006.35 1259.81   3
  -3   0 -13 579.434 497.704   3
  -3   0 -13 165.188 431.890   5
  -3   0 -14 399.077 497.316   3
  -3   0 -14 335.239 427.137   5
  -3   0 -15 512.079 525.020   3
  -3   0 -16 695.023 568.279   3
  -3  -1  19 501.316 602.033   7
  -3  -1  18 2559.89 1235.28   7
  -3  -1  17-42.2387 427.654   7
  -3  -1  16 484.629 565.940   7
   3   1 -15 1969.51 634.386   5
   3   1 -15 1531.36 539.705   3
   3   1 -14 261.376 302.957   5
   3   1 -14 262.155 177.090   3
  -3  -1  13 6316.24 1298.21   7
   3   1 -13 5049.00 911.174   5
   3   1 -13 2684.53 593.993   3
  -3  -1  12 1323.81 576.563   7
   3   1 -12 1255.05 437.553   5
   3   1 -12 925.735 335.141   3
   3   1 -11 4664.16 700.585   3
  -3  -1  11 6414.47 1191.37   7
   3   1 -11 5592.47 830.047   5
  -3  -1  10 7742.21 1177.58   7
   3   1 -10 7020.66 855.016   5
   3   1 -10 6756.22 755.817   3
   3   1  -9 183.277 144.409   5
  -3  -1   9 366.659 263.009   7
  -3  -1   9 88.5563 119.796   3
  -3  -1   8 32208.8 1519.72   3
  -3  -1   8 32859.2 2132.08   7
   3   1  -8 36437.4 1628.33   5
  -3  -1   7 86373.0 3173.27   7
  -3  -1   7 83891.1 2084.15   3
  -3  -1   7 83103.0 2532.87   1
   3   1  -7 91456.7 2257.77   5
  -3  -1   6 3080.22 547.462   7
   3   1  -6 3922.29 395.116   5
  -3  -1   6 3463.72 434.643   1
  -3  -1   6 3298.06 329.384   3
  -3  -1   5 30654.6 1615.34   7
  -3  -1   5 36518.0 891.942   3
  -3  -1   4 6489.55 712.524   7
  -3  -1   4 7141.94 402.861   3
  -3  -1   3 18782.6 792.743   3
  -3  -1   3 16034.6 1085.30   7
   3   1  -3 18445.9 1226.95   4
  -3  -1   2 3168.19 378.215   3
   3   1  -2 1837.86 320.001   3
   3   1  -2 2272.14 285.472   5
  -3  -1   2 2597.05 429.268   7
   3   1  -2 2936.96 488.455   4
   3   1  -1 51338.6 2002.21   3
   3   1  -1 47675.3 1677.63   5
   3   1   0 154405. 3957.61   3
  -3  -1   0 214450. 3820.37   3
  -3  -1   0 228204. 3728.84   5
   3   1   0 118156. 3212.84   5
  -3  -1   0 202072. 3936.46   7
  -3  -1  -1 2793.33 494.913   3
  -3  -1  -1 2396.85 415.042   5
  -3  -1  -2 397.959 204.680   5
  -3  -1  -2 167.827 143.528   3
  -3  -1  -3 21127.8 1484.56   3
  -3  -1  -3 23462.3 771.929   6
  -3  -1  -3 20540.4 1413.98   5
  -3  -1  -4 34476.1 2020.39   3
  -3  -1  -4 34983.1 1972.79   5
  -3  -1  -4 40046.3 1815.66   2
  -3  -1  -5 32114.0 2073.40   3
  -3  -1  -5 31846.8 2033.81   5
  -3  -1  -5 34516.7 1781.05   2
  -3  -1  -6 5798.37 764.151   2
  -3  -1  -6 5088.71 833.163   5
  -3  -1  -6 6021.22 912.735   3
  -3  -1  -7 2828.03 691.127   3
  -3  -1  -7 2447.77 488.357   2
  -3  -1  -7 1734.61 552.033   5
  -3  -1  -8 2228.08 637.596   3
  -3  -1  -8 2428.25 628.722   5
  -3  -1  -8 1392.19 412.066   2
  -3  -1  -9 829.134 330.738   2
  -3  -1  -9 1365.50 559.937   3
  -3  -1  -9 1490.91 570.153   5
  -3  -1 -10 621.076 480.997   5
  -3  -1 -10 1029.39 573.178   3
  -3  -1 -11 1589.65 687.911   3
  -3  -1 -11 1519.96 636.197   5
  -3  -1 -12 279.949 401.040   3
  -3  -1 -13 1016.11 684.205   3
  -3  -1 -14 2479.93 1049.85   3
  -3  -1 -15-150.854 382.232   3
  -3  -2  19-83.0055 173.252   7
  -3  -2  18 473.231 468.095   7
  -3  -2  17 514.881 539.903   7
   3   2 -17 25.2473 110.826   5
  -3  -2  16 938.650 710.252   7
   3   2 -16 111.640 190.261   5
  -3  -2  15 2135.18 914.167   7
   3   2 -15 339.963 254.590   5
   3   2 -14 1602.47 545.771   5
   3   2 -14 1527.12 455.570   3
   3   2 -13 4830.48 869.336   5
   3   2 -13 3173.15 604.687   3
   3   2 -12 2710.04 594.612   5
   3   2 -12 1823.30 425.029   3
  -3  -2  11 3358.37 791.497   7
   3   2 -11 1807.41 388.656   3
  -3  -2  11 2466.98 534.337   3
   3   2 -11 3530.46 621.573   5
   3   2 -10 3697.84 484.421   3
   3   2 -10 5552.18 769.139   5
  -3  -2  10 5732.59 1053.59   7
   3   2  -9 39643.7 1858.59   5
  -3  -2   9 38812.7 2460.04   7
  -3  -2   8 84730.8 1831.25   3
  -3  -2   8 93571.4 3533.26   7
  -3  -2   7 2293.59 526.395   7
  -3  -2   6-42.8804 87.9435   7
  -3  -2   5 28432.3 1590.34   7
   3   2  -5 38293.2 1171.72   1
  -3  -2   4 35854.0 1773.45   7
  -3  -2   4 41569.2 942.065   3
   3   2  -4 37702.1 1846.18   4
  -3  -2   3 71565.3 2414.56   7
   3   2  -3 73089.8 2517.50   4
   3   2  -2 8128.46 751.933   3
  -3  -2   2 20962.5 1312.05   7
   3   2  -2 9016.98 737.859   5
  -3  -2   2 25019.7 1169.47   3
   3   2  -2 21624.2 1375.69   4
  -3  -2   1 52020.2 2027.44   7
  -3  -2   1 57017.5 1982.86   3
  -3  -2   0 1429.66 344.296   7
  -3  -2   0 1434.90 379.196   3
  -3  -2  -1 5984.05 768.889   3
  -3  -2  -2 24479.4 1617.29   3
  -3  -2  -2 14698.0 894.326   6
  -3  -2  -3 13516.6 1237.13   3
  -3  -2  -3 12129.8 1084.08   2
  -3  -2  -4 3733.35 695.171   3
  -3  -2  -4 4690.21 694.964   2
  -3  -2  -5 397.291 201.595   2
  -3  -2  -5 349.807 235.428   3
  -3  -2  -6 7388.28 947.663   2
  -3  -2  -6 6657.38 1040.04   3
  -3  -2  -7 240.906 255.662   3
  -3  -2  -7 293.455 264.909   2
  -3  -2  -8 15447.6 1722.92   3
  -3  -2  -8 13862.3 1367.35   2
  -3  -2  -9 3888.79 858.778   3
  -3  -2  -9 1998.34 544.945   2
  -3  -2 -10 1556.48 592.431   3
  -3  -2 -11 4201.70 1083.41   3
  -3  -2 -12 453.306 540.013   3
  -3  -2 -13 2131.97 918.669   3
  -3  -2 -14 712.339 622.874   3
  -3  -3  19 79.9027 328.454   7
  -3  -3  18 791.094 685.456   7
   3   3 -17 99.2776 189.320   5
  -3  -3  17 844.096 742.594   7
  -3  -3  16-179.052 371.573   7
   3   3 -16 34.8055 171.432   5
  -3  -3  15 958.046 591.977   7
   3   3 -15 239.926 223.650   5
  -3  -3  14 1176.61 639.751   7
   3   3 -14 220.894 200.848   5
  -3  -3  13 708.117 490.169   7
   3   3 -13 489.504 314.173   5
   3   3 -13 244.994 180.902   3
   3   3 -12-140.309 129.992   5
   3   3 -12-13.4262 12.8739   3
  -3  -3  11 87.9619 29.2605   3
  -3  -3  11 386.125 347.374   7
   3   3 -11 66.3720 75.6408   3
  -3  -3  10 1520.14 567.823   7
  -3  -3   9 848.706 397.676   7
  -3  -3   8 7611.95 1016.38   7
  -3  -3   7 2888.19 584.581   7
   3   3  -7 3414.47 478.712   1
  -3  -3   6 2571.26 542.349   7
   3   3  -6 3939.75 479.659   1
  -3  -3   5 10059.5 1027.78   7
  -3  -3   4 13667.6 683.450   3
   3   3  -4 15538.7 1281.77   4
  -3  -3   4 13548.4 1112.06   7
  -3  -3   3 215201. 4383.11   7
   3   3  -3 218145. 4647.69   4
  -3  -3   2 18051.1 1283.99   7
  -3  -3   2 16959.5 1052.93   3
   3   3  -2 17439.9 1304.27   4
  -3  -3   1 41366.8 1803.51   3
  -3  -3   1 38656.3 1884.71   7
  -3  -3   0 6040.66 743.776   7
  -3  -3   0 6454.94 766.982   3
  -3  -3  -1 83451.8 2917.80   3
  -3  -3  -2 44952.7 2257.45   3
  -3  -3  -2 25635.2 1402.46   6
  -3  -3  -3 4497.36 751.018   3
  -3  -3  -3 4289.52 724.873   2
  -3  -3  -4 14282.5 1429.00   3
  -3  -3  -4 16327.2 1409.70   2
  -3  -3  -5 1306.94 435.305   2
  -3  -3  -5 1357.18 490.760   3
  -3  -3  -6 6078.87 947.997   2
  -3  -3  -6 6332.82 1028.33   3
  -3  -3  -7 21285.4 1814.31   2
  -3  -3  -7 21305.1 1995.32   3
  -3  -3  -8 3022.90 816.130   3
  -3  -3  -8 1237.84 432.838   2
  -3  -3  -9 1501.09 576.678   3
  -3  -3  -9 887.164 437.549   2
  -3  -3 -10 2435.79 825.214   3
  -3  -3 -11 2966.59 980.374   3
  -3  -3 -12 593.828 516.623   3
  -3  -3 -13 709.989 644.472   3
  -3  -3 -14 357.811 535.243   3
  -3  -4  19 33.9258 401.840   7
  -3  -4  18 312.711 426.394   7
  -3  -4  17 140.718 280.920   7
  -3  -4  16 653.281 573.095   7
   3   4 -16-20.3830 143.037   5
  -3  -4  15 1958.29 919.274   7
   3   4 -15 608.335 303.854   5
  -3  -4  14 4824.36 1189.33   7
   3   4 -14 1827.51 549.548   5
  -3  -4  13 11609.7 1718.36   7
   3   4 -12 5442.58 552.401   3
  -3  -4  12 14539.7 1835.91   7
  -3  -4  11 1286.44 494.892   7
  -3  -4  10 7811.36 1191.51   7
  -3  -4   9 9285.87 1226.80   7
  -3  -4   8 3314.68 680.291   7
   3   4  -8 3646.79 561.229   1
  -3  -4   7 13850.9 1299.58   7
   3   4  -7 19370.8 1249.50   1
  -3  -4   6 230.862 201.634   7
   3   4  -5 8165.25 549.586   3
  -3  -4   5 13029.6 1158.79   7
  -3  -4   4 7946.43 902.361   7
  -3  -4   4 8080.58 618.167   3
   3   4  -4 7225.15 901.088   4
  -3  -4   3 31194.4 1751.21   7
   3   4  -3 30382.9 1814.63   4
  -3  -4   3 35212.6 1514.51   3
  -3  -4   2 40426.5 1825.74   3
  -3  -4   2 34707.6 1855.88   7
   3   4  -2 36578.2 2022.09   4
  -3  -4   1 2807.22 506.559   3
  -3  -4   1 3087.15 551.202   7
  -3  -4   0 53821.7 2386.00   3
  -3  -4  -1 7610.68 937.956   3
  -3  -4  -2 75.2687 132.571   3
  -3  -4  -2 105.174 192.412   2
  -3  -4  -3 25580.7 1920.01   3
  -3  -4  -3 24555.7 1810.63   2
  -3  -4  -4 810.747 381.299   3
  -3  -4  -4 921.673 393.366   2
  -3  -4  -5 1155.85 441.722   2
  -3  -4  -5 1795.75 587.165   3
  -3  -4  -6 346.204 309.538   3
  -3  -4  -6 349.972 280.349   2
  -3  -4  -7 2747.07 728.773   2
  -3  -4  -7 2641.92 736.136   3
  -3  -4  -8 6106.09 1232.60   3
  -3  -4  -8 2376.13 686.347   2
  -3  -4  -9 68.5618 274.011   3
  -3  -4  -9 170.745 274.139   2
  -3  -4 -10 859.779 620.635   3
  -3  -4 -11 605.966 482.249   3
  -3  -4 -12 263.323 204.908   3
  -3  -4 -13 391.226 472.509   3
  -3  -5  19 574.458 655.775   7
  -3  -5  18 821.244 565.835   7
  -3  -5  17 1549.43 770.695   7
  -3  -5  16 489.711 407.733   7
   3   5 -16 216.017 256.990   5
  -3  -5  15 350.110 451.496   7
   3   5 -15 54.3251 146.967   5
  -3  -5  14 339.618 338.027   7
  -3  -5  13 83.1749 354.714   7
  -3  -5  12 982.867 544.417   7
  -3  -5  11 23294.9 2201.69   7
   3   5 -10 198.725 198.841   1
  -3  -5  10-73.9617 232.565   7
  -3  -5   9 1503.34 510.531   7
   3   5  -9 1826.13 449.354   1
   3   5  -8 10815.0 1056.19   1
  -3  -5   8 9551.43 1162.35   7
  -3  -5   7 3185.91 645.759   7
   3   5  -6 3427.08 365.925   3
  -3  -5   6 10517.5 1177.91   7
  -3  -5   5 993.006 359.609   7
   3   5  -5 438.815 176.375   3
  -3  -5   4 10497.9 1082.09   7
   3   5  -4 10157.1 1129.34   4
  -3  -5   3 368.269 290.874   7
  -3  -5   3 182.337 186.689   3
   3   5  -3 166.615 126.113   4
  -3  -5   2 25776.1 1701.24   7
  -3  -5   2 27203.4 1619.56   3
   3   5  -2 28550.5 1872.32   4
  -3  -5   1 31615.4 1871.71   3
  -3  -5   1 29538.4 1869.16   7
  -3  -5   0 4989.19 796.087   3
  -3  -5  -1 13756.2 1385.25   3
  -3  -5  -2 671.935 375.263   3
  -3  -5  -2 805.878 436.989   2
  -3  -5  -3 1052.32 474.788   2
  -3  -5  -3 1027.50 399.458   3
  -3  -5  -4-19.4437 162.086   2
  -3  -5  -4 173.920 346.034   3
  -3  -5  -5 11922.3 1567.92   3
  -3  -5  -5 13521.5 1564.49   2
  -3  -5  -6 8448.12 1311.47   2
  -3  -5  -6 10295.6 1471.64   3
  -3  -5  -7 241.997 294.453   2
  -3  -5  -7 214.572 335.654   3
  -3  -5  -8 4795.31 1128.91   3
  -3  -5  -8 1761.92 625.345   2
  -3  -5  -9 95.3718 403.829   3
  -3  -5  -9 135.138 177.687   2
  -3  -5 -10 1477.20 766.493   3
  -3  -5 -11 3948.20 1215.25   3
  -3  -5 -12 485.946 553.593   3
  -3  -6  19 374.177 506.946   7
  -3  -6  18 17.0512 341.519   7
  -3  -6  17 659.417 558.614   7
  -3  -6  16 3608.48 1196.81   7
  -3  -6  15-78.2809 224.339   7
  -3  -6  14 523.444 246.907   7
  -3  -6  13 8209.80 1511.14   7
  -3  -6  12 426.760 399.385   7
   3   6 -11 382.743 278.112   1
  -3  -6  11 496.119 324.012   7
  -3  -6  10 1657.10 546.823   7
   3   6 -10 1643.19 429.995   1
  -3  -6   9 3424.45 745.008   7
   3   6  -9 3120.68 626.295   1
   3   6  -8 63.1355 177.777   1
  -3  -6   8 32.3622 95.2042   7
  -3  -6   7 4110.73 806.134   7
   3   6  -7 2048.01 297.213   3
   3   6  -6 3128.14 482.634   3
  -3  -6   6 3760.88 714.931   7
  -3  -6   5 4987.65 800.047   7
   3   6  -5 5622.79 743.298   3
   3   6  -5 5534.29 895.234   4
  -3  -6   4 47663.5 2418.44   7
   3   6  -4 51418.8 2712.83   4
   3   6  -3 11592.6 1251.84   4
  -3  -6   3 11076.1 1180.78   7
  -3  -6   3 11735.4 1088.86   3
  -3  -6   2 2650.94 588.428   7
  -3  -6   2 2672.16 578.649   3
   3   6  -2 2611.55 592.872   4
  -3  -6   1 2026.26 519.662   7
  -3  -6   1 1988.04 486.766   3
  -3  -6   0 51154.4 2665.59   3
  -3  -6  -1 23150.7 1901.15   3
  -3  -6  -1 23796.7 1950.44   2
  -3  -6  -2 2204.30 600.069   2
  -3  -6  -2 2474.37 686.871   3
  -3  -6  -3 17746.2 1811.41   3
  -3  -6  -3 18029.9 1840.02   2
  -3  -6  -4 29962.4 2473.90   3
  -3  -6  -4 32425.9 2554.39   2
  -3  -6  -5 7180.48 1241.08   3
  -3  -6  -5 7317.27 1302.90   2
  -3  -6  -6 1339.73 610.015   2
  -3  -6  -6 2162.16 757.564   3
  -3  -6  -7 4458.26 1027.99   2
  -3  -6  -7 5865.51 1259.55   3
  -3  -6  -8 214.610 228.054   2
  -3  -6  -8 759.896 587.644   3
  -3  -6  -9 568.960 522.733   3
  -3  -6  -9-22.6832 153.110   2
  -3  -6 -10 2031.03 875.407   3
  -3  -6 -11 588.345 602.887   3
  -3  -7  19 396.588 542.240   7
  -3  -7  18-116.731 417.904   7
  -3  -7  17 290.118 429.024   7
  -3  -7  16 42.0344 177.886   7
  -3  -7  15 23.2043 68.4147   7
  -3  -7  14 19891.3 2485.90   7
  -3  -7  13 3547.75 980.874   7
   3   7 -12 14549.9 1539.38   1
  -3  -7  12 35134.4 2910.18   7
  -3  -7  11 152.378 278.510   7
   3   7 -11 186.434 213.128   1
   3   7 -10 661.831 341.786   1
  -3  -7  10 604.473 432.042   7
  -3  -7   9 40.3322 277.230   7
   3   7  -9 119.636 72.4205   1
   3   7  -8 2329.24 333.951   3
  -3  -7   8 6325.51 1076.96   7
  -3  -7   7 3012.83 691.656   7
   3   7  -7 1258.14 305.656   3
  -3  -7   6 9173.72 1173.35   7
   3   7  -6 4038.12 642.088   3
  -3  -7   5 100.365 238.471   7
   3   7  -5 156.408 123.209   4
  -3  -7   4 1031.46 408.903   7
   3   7  -4 913.407 335.170   4
  -3  -7   3 7771.53 1051.21   7
   3   7  -3 9309.68 1193.29   4
  -3  -7   2 33604.5 2085.08   3
  -3  -7   2 31319.4 2120.83   7
   3   7  -2 37170.8 2451.19   4
  -3  -7   1 19326.5 1669.17   3
  -3  -7   0 3524.79 800.177   2
  -3  -7   0 3071.55 738.714   3
  -3  -7  -1 5819.24 1048.49   2
  -3  -7  -1 6229.14 1058.78   3
  -3  -7  -2 29755.2 2385.76   3
  -3  -7  -2 29887.8 2465.83   2
  -3  -7  -3 26087.4 2327.71   3
  -3  -7  -3 27248.2 2444.03   2
  -3  -7  -4 5746.25 1161.04   2
  -3  -7  -4 5256.33 1117.77   3
  -3  -7  -5 691.940 324.984   2
  -3  -7  -5 1087.47 542.783   3
  -3  -7  -6 1277.35 665.557   2
  -3  -7  -6 2154.35 780.935   3
  -3  -7  -7 592.384 442.413   2
  -3  -7  -7 1568.48 773.335   3
  -3  -7  -8-10.5019 194.857   2
  -3  -7  -8 650.679 458.666   3
  -3  -7  -9 3132.91 1027.22   3
  -3  -7 -10 541.062 574.797   3
  -3  -8  19 2114.74 1073.66   7
  -3  -8  18 91.1616 309.749   7
  -3  -8  17 452.791 638.919   7
  -3  -8  16-89.5035 126.788   7
  -3  -8  15 421.358 564.922   7
  -3  -8  14 26.3218 114.632   7
  -3  -8  13 75.1808 194.468   7
   3   8 -13 101.865 133.753   1
   3   8 -12 216.760 225.657   1
  -3  -8  12 1411.61 618.787   7
  -3  -8  11 8418.75 1375.74   7
   3   8 -11 5616.10 979.355   1
  -3  -8  10 497.411 413.905   7
   3   8 -10-7.14066 119.100   1
  -3  -8   9 167.452 367.647   7
  -3  -8   8 1234.63 433.283   7
  -3  -8   7 967.827 385.421   7
  -3  -8   6 3063.66 732.037   7
  -3  -8   5 9368.92 1223.60   7
   3   8  -5 9252.72 1280.69   4
  -3  -8   4 3277.71 765.401   7
   3   8  -4 3079.69 714.538   4
  -3  -8   3 12226.4 1390.06   7
   3   8  -3 12369.9 1479.22   4
  -3  -8   2 2599.35 648.693   7
   3   8  -2 3201.97 743.450   4
  -3  -8   1-8.04499 94.6796   2
   3   8  -1 159.799 379.454   4
  -3  -8   1 261.637 258.714   3
  -3  -8   0 21211.9 1958.01   3
  -3  -8   0 19255.4 1972.31   2
  -3  -8  -1 56173.9 3341.24   3
  -3  -8  -1 54926.2 3442.02   2
  -3  -8  -2 695.525 503.010   2
  -3  -8  -2 597.120 452.901   3
  -3  -8  -3 5627.06 1178.80   2
  -3  -8  -3 6048.27 1186.07   3
  -3  -8  -4 5315.06 1187.51   2
  -3  -8  -4 5522.55 1179.22   3
  -3  -8  -5 1415.00 622.765   2
  -3  -8  -5 1111.03 600.378   3
  -3  -8  -6 4673.60 1218.31   2
  -3  -8  -6 4869.60 1175.09   3
  -3  -8  -7 817.176 641.271   3
  -3  -8  -7 200.300 263.467   2
  -3  -8  -8-64.4987 111.183   2
  -3  -8  -8 96.8000 268.607   3
  -3  -8  -9 759.663 683.473   3
  -3  -9  18 33.6948 95.6324   7
  -3  -9  17-102.963 295.884   7
  -3  -9  16 368.983 429.565   7
  -3  -9  15 107.686 269.375   7
  -3  -9  14 7534.25 1559.94   7
   3   9 -14 4809.67 1025.79   1
  -3  -9  13 90.4789 270.853   7
   3   9 -13-16.6456 92.1085   1
   3   9 -12 66.8073 35.1548   1
  -3  -9  12 715.323 509.554   7
  -3  -9  11 1741.63 687.193   7
   3   9 -11 1037.45 448.999   1
  -3  -9  10 223.421 369.323   7
   3   9 -10 18.4484 94.0511   1
  -3  -9   9 607.044 168.578   7
  -3  -9   8 12407.2 1578.03   7
  -3  -9   7 1204.92 397.080   7
  -3  -9   6 1094.32 523.979   7
  -3  -9   5 7305.23 1149.83   7
  -3  -9   4 144.599 279.394   7
   3   9  -4-119.189 257.856   4
   3   9  -3 30915.7 2464.85   4
  -3  -9   3 30355.1 2318.55   7
  -3  -9   2 726.989 385.730   2
   3   9  -2 784.173 431.801   4
  -3  -9   1 808.965 494.353   2
   3   9  -1 1159.15 587.228   4
  -3  -9   0 8901.59 1394.53   3
  -3  -9   0 8996.40 1462.04   2
  -3  -9  -1 3623.87 995.442   2
  -3  -9  -1 3731.59 935.933   3
  -3  -9  -2 33498.0 2841.36   3
  -3  -9  -2 32961.4 3005.43   2
  -3  -9  -3 3794.15 1131.14   2
  -3  -9  -3 4144.23 1087.18   3
  -3  -9  -4 5026.16 1291.77   2
  -3  -9  -4 5154.34 1210.31   3
  -3  -9  -5 1560.01 846.641   2
  -3  -9  -5 1665.26 707.631   3
  -3  -9  -6-55.5438 263.617   2
  -3  -9  -6 431.250 422.373   3
  -3  -9  -7 80.0285 153.833   2
  -3  -9  -7-246.971 264.133   3
  -3  -9  -8-71.0752 241.825   2
  -3  -9  -8 298.714 521.862   3
  -3 -10  18-16.2867 30.3645   7
  -3 -10  17 72.5220 194.002   7
  -3 -10  16 515.756 475.164   7
  -3 -10  15 3232.06 1101.26   7
  -3 -10  14 2028.11 884.087   7
   3  10 -14 764.760 460.986   1
   3  10 -13 21.8449 197.067   1
  -3 -10  13 345.371 412.211   7
  -3 -10  12 11161.9 1802.50   7
   3  10 -12 3649.99 917.436   1
   3  10 -11 236.000 260.384   1
  -3 -10  11 1080.64 631.289   7
  -3 -10  10 8715.25 1461.17   7
  -3 -10   9 805.758 457.510   7
  -3 -10   8 208.260 386.318   7
  -3 -10   7 1492.94 580.269   7
  -3 -10   6 2904.68 811.795   7
  -3 -10   5 2904.40 772.762   7
  -3 -10   4 2205.21 694.897   7
   3  10  -4 2418.64 731.626   4
  -3 -10   3 1956.39 585.595   7
  -3 -10   3 2243.38 774.317   2
   3  10  -3 2397.78 712.466   4
   3  10  -2 11148.7 1554.98   4
  -3 -10   2 10325.6 1592.40   2
   3  10  -1 1745.58 667.819   4
  -3 -10   1 2573.10 845.038   2
  -3 -10   0 3248.77 970.594   2
   3  10   0 1657.10 647.392   4
  -3 -10  -1 2306.19 830.300   2
  -3 -10  -2 2972.99 991.991   2
  -3 -10  -2 3027.11 906.022   3
  -3 -10  -3 6087.58 1469.65   2
  -3 -10  -3 6002.38 1328.62   3
  -3 -10  -4 534.258 522.449   2
  -3 -10  -4 296.911 329.279   3
  -3 -10  -5 202.289 271.180   2
  -3 -10  -5 734.798 625.404   3
  -3 -10  -6 117.421 180.077   2
  -3 -10  -6 371.021 446.654   3
  -3 -10  -7 113.545 277.018   2
  -3 -10  -7 461.166 509.505   3
  -3 -11  18-124.518 392.607   7
  -3 -11  17-23.0644 89.3766   7
  -3 -11  16 18.5020 185.137   7
  -3 -11  15 1152.07 665.030   7
  -3 -11  14 70.5658 45.2985   7
   3  11 -13 155.440 187.128   1
  -3 -11  13 48.5939 228.916   7
   3  11 -12 358.253 303.077   1
  -3 -11  12 1261.78 718.202   7
  -3 -11  11 2334.55 840.535   7
   3  11 -11 711.327 436.541   1
  -3 -11  10 1351.25 599.975   7
  -3 -11   9 7592.31 1406.87   7
  -3 -11   8 1887.83 671.499   7
  -3 -11   7 1888.93 717.082   7
  -3 -11   6 716.049 482.852   7
  -3 -11   5 7944.48 1323.62   7
  -3 -11   4 1598.65 595.252   7
   3  11  -4 2211.62 738.967   4
  -3 -11   3 330.400 504.895   2
   3  11  -3 175.584 260.592   4
  -3 -11   2 478.627 450.797   2
   3  11  -2 799.494 511.206   4
  -3 -11   1 2110.38 805.657   2
   3  11  -1 1501.85 596.103   4
  -3 -11   0 5961.70 1426.07   2
   3  11   0 4503.64 1075.04   4
  -3 -11  -1 3700.45 1138.03   2
   3  11   1 1523.74 640.221   4
  -3 -11  -2 549.760 558.288   2
  -3 -11  -3 969.090 698.404   2
  -3 -11  -4 295.590 412.878   2
  -3 -11  -5-8.92908 178.421   2
  -3 -11  -6 703.303 600.634   2
  -3 -11  -7 80.0527 281.732   2
  -3 -12  17 242.504 440.075   7
  -3 -12  16 272.110 449.615   7
  -3 -12  15 1241.72 799.383   7
  -3 -12  14 22.6091 106.930   7
  -3 -12  13-82.5348 217.902   7
   3  12 -12 161.651 244.681   1
  -3 -12  12-72.9830 272.523   7
  -3 -12  11-38.9059 61.0571   7
   3  12 -11 93.6074 194.156   1
  -3 -12  10 262.929 208.953   7
  -3 -12   9 187.302 221.474   7
  -3 -12   8 236.638 312.685   7
  -3 -12   7 485.830 360.889   7
  -3 -12   6 1828.17 652.179   7
  -3 -12   5 169.498 419.288   2
  -3 -12   5-4.92211 106.461   7
  -3 -12   4 6980.83 1462.76   2
  -3 -12   4 2061.44 677.711   7
  -3 -12   3 4401.59 1129.19   2
   3  12  -3 3689.95 995.119   4
  -3 -12   2 3602.31 1089.55   2
   3  12  -2 1606.96 630.073   4
  -3 -12   1 53.2990 133.473   2
   3  12  -1-83.9469 146.234   4
  -3 -12   0 170.116 404.706   2
  -3 -12  -1 280.745 544.246   2
  -3 -12  -2 1372.25 793.653   2
  -3 -12  -3 959.377 729.076   2
  -3 -12  -4 224.092 377.085   2
  -3 -12  -5 315.539 503.421   2
  -3 -13  17 19.6728 172.477   7
  -3 -13  16 129.266 319.124   7
  -3 -13  15 135.632 258.317   7
  -3 -13  14 18.8737 183.701   7
  -3 -13  13-25.1276 221.720   7
  -3 -13  12 300.554 342.693   7
  -3 -13  11 340.239 338.240   7
  -3 -13  10 9.79757 479.974   7
  -3 -13   9 793.039 476.417   7
  -3 -13   8 1309.35 622.913   7
  -3 -13   7 16.5005 100.057   7
  -3 -13   7 592.396 524.405   2
  -3 -13   6-40.3328 9.94161   7
  -3 -13   6 414.961 565.870   2
  -3 -13   5 1089.67 644.075   2
  -3 -13   5 157.284 235.345   7
  -3 -13   4 609.557 539.142   2
  -3 -13   3 5171.40 1323.55   2
  -3 -13   2 3109.17 1093.96   2
  -3 -13   1-42.1094 322.570   2
  -3 -13   0 880.687 701.290   2
  -3 -13  -1 2498.80 1076.86   2
  -3 -13  -2-10.8692 182.472   2
  -3 -14  16-25.4401 430.153   7
  -3 -14  15-218.614 466.434   7
  -3 -14  14-16.9813 226.373   7
  -3 -14  13 426.364 478.446   7
  -3 -14  12 333.332 358.454   7
  -3 -14  11 221.571 272.636   7
  -3 -14  10 151.902 226.182   7
  -3 -14   9 736.212 511.572   7
  -3 -14   9 1728.64 832.232   2
  -3 -14   8 52.8221 245.077   2
  -3 -14   7 778.756 579.480   2
  -3 -14   6 8151.91 1735.63   2
  -3 -14   5 923.666 692.566   2
  -3 -14   4 1830.55 827.888   2
  -3 -14   3 7800.47 1754.21   2
  -3 -14   2 624.777 388.261   2
  -3 -14   1-28.4300 327.601   2
  -3 -15  15 116.900 231.402   7
  -3 -15  14 186.430 423.509   7
  -3 -15  12 543.512 494.853   2
  -3 -15  11 441.029 768.488   2
  -3 -15  10 1538.21 852.472   2
  -3 -15   9 663.347 533.723   2
  -3 -15   8 205.882 335.563   2
  -3 -15   7 568.016 589.504   2
  -3 -15   6 3891.92 1270.74   2
  -3 -15   5 1321.53 841.212   2
   4 -19   6 43.5142 87.4506   2
   4 -19   7 158.822 239.411   2
   4 -19   8 268.739 339.836   2
   4 -18   2 167.213 290.447   2
   4 -18   3-65.2176 207.678   2
   4 -18   4-54.3464 202.113   2
   4 -18   5-18.0184 248.593   2
   4 -18   6 557.092 506.734   2
   4 -18   7 249.753 320.278   2
   4 -18   8 702.770 514.766   2
   4 -17  -1 411.447 367.217   2
   4 -17   0 820.979 599.992   2
   4 -17   1 1.36970 270.066   2
   4 -17   2 18.9709 162.060   2
   4 -17   3 1894.26 854.664   2
   4 -17   4 2589.10 954.223   2
   4 -17   5 103.682 188.724   2
   4 -17   6 1137.25 587.541   2
   4 -17   7 2672.64 929.860   2
   4 -17   8-1.08481 197.629   2
  -4  17  -9 464.570 512.738   1
  -4  17 -10 1268.73 768.355   1
  -4  17 -11 691.981 659.143   1
  -4  17 -12 797.798 612.873   1
   4 -16  -3 525.436 530.008   2
   4 -16  -2 379.832 420.435   2
   4 -16  -1-39.1292 177.040   2
   4 -16   0 435.921 513.147   2
   4 -16   1 246.943 309.393   2
   4 -16   2 438.505 412.448   2
   4 -16   3 806.014 544.943   2
   4 -16   4 42.6989 76.7261   2
   4 -16   5 725.442 501.382   2
   4 -16   6 1111.80 643.277   2
   4 -16   7 568.370 394.607   2
   4 -16   8 444.899 312.032   2
  -4  16  -9-335.463 470.509   1
   4 -16   9 129.379 211.902   2
  -4  16 -10 682.323 680.840   1
  -4  16 -11 2908.53 1202.94   1
  -4  16 -12 283.094 375.419   3
  -4  16 -12 428.326 640.629   1
  -4  16 -13 187.519 417.513   1
   4 -15  -5 1979.54 898.902   2
   4 -15  -4 275.938 383.807   2
   4 -15  -3 3079.95 1141.74   2
   4 -15  -2 116.509 265.173   2
   4 -15  -1 1157.02 643.726   2
   4 -15   0 318.849 467.101   2
   4 -15   1 419.251 402.186   2
   4 -15   2 3603.83 1052.57   2
   4 -15   3 822.694 520.347   2
   4 -15   4 1104.72 564.018   2
   4 -15   5 318.449 376.586   2
   4 -15   6 1164.91 555.829   2
   4 -15   7 697.051 550.084   2
  -4  15  -8 1110.07 767.999   1
   4 -15   8 643.554 414.594   2
   4 -15   9 116.282 195.394   2
  -4  15  -9 1549.58 893.520   1
  -4  15 -10 1731.60 841.530   1
  -4  15 -11 2710.59 1093.78   1
  -4  15 -12 425.946 563.134   1
  -4  15 -12-83.7023 177.581   3
  -4  15 -13 142.419 191.650   3
  -4  15 -13 648.279 491.803   1
  -4  15 -14 437.741 521.866   1
  -4  15 -15 610.395 658.248   1
   4 -14  -7 292.488 395.113   2
   4 -14  -6 704.739 678.819   2
   4 -14  -5 1612.56 927.505   2
   4 -14  -4 1054.02 542.983   2
   4 -14  -3 2373.37 942.641   2
   4 -14  -2 1038.39 464.999   2
   4 -14  -1 293.609 241.398   2
   4 -14   0 6416.00 1366.85   2
   4 -14   1 212.962 344.022   2
   4 -14   2 3697.64 1051.95   2
   4 -14   3 4768.01 1086.38   2
   4 -14   4 47.4685 279.887   2
   4 -14   5 1106.96 522.677   2
   4 -14   6 6899.54 1237.52   2
   4 -14   7 692.804 457.906   2
  -4  14  -8 1674.17 847.898   1
   4 -14   8 833.610 472.575   2
  -4  14  -9 116.546 268.286   1
   4 -14   9 82.1159 147.083   2
  -4  14 -10 401.929 546.513   1
  -4  14 -11 549.654 571.451   1
  -4  14 -12 1010.82 722.728   1
  -4  14 -12 502.307 377.050   3
  -4  14 -13 3043.77 1061.40   1
  -4  14 -13 903.480 562.403   3
  -4  14 -14 261.179 301.269   3
  -4  14 -14 441.144 473.596   1
  -4  14 -15-115.347 320.631   1
   4 -14  15-99.8218 254.634   7
   4 -14  16 205.155 310.439   7
   4 -14  17 196.654 446.889   7
  -4  13  10-39.3451 136.282   6
  -4  13   9 273.640 424.668   6
  -4  13   8 1230.32 837.213   6
   4 -13  -8 774.975 731.847   2
   4 -13  -7 1018.40 823.438   2
  -4  13   7 251.812 489.480   6
   4 -13  -6 740.616 649.802   2
   4 -13  -5 1299.31 717.824   2
   4 -13  -4 5088.68 1273.25   2
   4 -13  -3 2706.88 869.966   2
   4 -13  -2 2161.03 709.571   2
   4 -13  -1 6872.07 1323.62   2
   4 -13   0 3059.13 878.372   2
   4 -13   1 9457.45 1505.08   2
   4 -13   2 2537.10 778.400   2
   4 -13   3 3213.69 869.408   2
   4 -13   4 1559.45 627.529   2
   4 -13   5 1414.95 561.259   2
   4 -13   6 80.8308 225.562   2
   4 -13   7 883.613 433.393   2
  -4  13  -8 4025.12 1153.02   1
   4 -13   8 3316.89 762.810   2
  -4  13  -9 833.910 609.158   1
   4 -13   9 390.174 281.714   2
   4 -13  10 497.446 351.991   7
  -4  13 -10 1155.90 648.527   1
   4 -13  11 266.988 302.888   7
  -4  13 -11 1264.19 789.711   1
  -4  13 -11 580.590 487.026   3
   4 -13  12 266.089 281.787   7
  -4  13 -12 519.370 493.436   1
  -4  13 -12 156.433 326.203   3
   4 -13  13-7.82241 130.433   7
  -4  13 -13 399.290 444.369   1
  -4  13 -13-29.8523 192.042   3
   4 -13  14 181.046 331.604   7
  -4  13 -14 87.0707 217.621   3
  -4  13 -14 991.007 791.721   1
   4 -13  15 80.4228 243.638   7
   4 -13  16-166.443 412.846   7
   4 -13  17 177.373 292.733   7
  -4  12  12 355.968 400.216   6
  -4  12  11 260.591 391.360   6
   4 -12 -10 137.753 326.424   2
  -4  12  10 104.417 235.964   6
  -4  12   9 892.983 738.404   6
   4 -12  -9 104.477 164.398   2
  -4  12   8 1929.76 957.444   6
   4 -12  -8 1453.67 822.665   2
  -4  12   7 1139.54 836.638   6
   4 -12  -7 962.508 643.859   2
   4 -12  -6 4387.04 1263.93   2
  -4  12   6 3528.82 1137.93   6
   4 -12  -5 286.291 424.830   2
  -4  12   5 636.571 567.529   6
  -4  12   4 1719.44 780.430   6
   4 -12  -4 466.452 384.442   2
  -4  12   3 4797.81 1187.81   6
   4 -12  -3 4119.42 1063.20   2
   4 -12  -2-281.889 197.683   2
   4 -12  -1 186.043 307.598   2
   4 -12   0 6073.36 1145.62   2
   4 -12   1 524.016 318.523   2
   4 -12   2 729.762 395.797   2
   4 -12   3 1133.73 495.476   2
   4 -12   4 694.681 436.986   2
   4 -12   5 20826.8 1935.10   2
   4 -12   6 366.168 207.701   7
   4 -12   6 576.818 355.751   2
   4 -12   7 10312.0 1308.72   2
  -4  12  -7 13977.5 1948.57   1
   4 -12   8 3905.56 826.216   7
   4 -12   8 5771.18 947.931   2
  -4  12  -9 407.842 299.896   1
   4 -12   9 384.753 306.802   7
   4 -12   9 821.426 393.075   2
  -4  12 -10 454.970 253.205   3
   4 -12  10 147.087 193.188   7
  -4  12 -11 7943.04 1502.46   1
  -4  12 -11 9523.26 1571.97   3
  -4  12 -12 196.340 379.094   1
  -4  12 -12 302.014 293.170   3
   4 -12  12 126.635 221.243   7
  -4  12 -13 301.071 566.960   3
  -4  12 -13 178.327 447.072   1
   4 -12  13-151.191 282.653   7
  -4  12 -14 939.600 519.745   3
   4 -12  14 631.039 507.854   7
   4 -12  15 20.7236 154.617   7
  -4  12 -15 56.7644 213.642   3
   4 -12  16 18.7110 166.389   7
   4 -12  17 1019.55 875.073   7
  -4  11  12-5.91250 193.720   6
   4 -11 -11 512.144 429.958   2
  -4  11  11 925.431 725.910   6
   4 -11 -10 153.876 275.390   2
  -4  11  10 165.753 537.825   6
   4 -11  -9 284.502 302.718   2
  -4  11   9 183.120 487.515   6
   4 -11  -8 2597.11 946.158   2
  -4  11   8 2328.84 985.131   6
  -4  11   7 4666.82 1267.02   6
   4 -11  -7 4644.81 1281.33   2
   4 -11  -6 374.516 528.466   2
  -4  11   6-125.267 279.581   6
   4 -11  -5 1167.81 543.759   2
  -4  11   5 2018.52 765.238   6
   4 -11  -4 478.896 388.083   2
  -4  11   4 678.652 467.870   6
   4 -11  -3 11093.7 1570.61   2
  -4  11   3 11747.0 1753.80   6
   4 -11  -2 13262.4 1708.27   2
  -4  11   2 15851.7 1927.02   6
  -4  11   1 459.454 379.387   6
   4 -11  -1 285.571 254.870   2
   4 -11   0-123.546 273.067   2
   4 -11   1 898.748 522.789   2
   4 -11   2 5368.37 1006.81   2
   4 -11   3 14230.7 1581.07   2
   4 -11   4 6503.96 596.276   7
   4 -11   4 19172.9 1758.42   2
   4 -11   5 23684.6 1465.74   7
   4 -11   5 45011.3 2643.40   2
   4 -11   6 61462.5 2995.21   2
  -4  11  -6 79735.8 4321.37   1
  -4  11  -7 989.875 616.967   1
   4 -11   7 286.171 184.366   7
   4 -11   7 490.129 280.354   2
   4 -11   8 125.049 197.703   7
  -4  11  -8 292.829 471.870   1
   4 -11   8 183.502 201.002   2
   4 -11   9 2982.29 799.228   7
   4 -11   9 3553.76 656.761   2
  -4  11  -9 5329.25 1173.08   1
  -4  11 -10 103.331 319.614   1
  -4  11 -10 236.659 290.002   3
   4 -11  10-13.7559 81.9659   7
  -4  11 -11 8261.47 1458.28   3
  -4  11 -11 7170.40 1408.75   1
   4 -11  11 6151.84 1319.52   7
  -4  11 -12 840.340 468.791   1
  -4  11 -12 482.342 397.306   3
   4 -11  12 343.435 457.588   7
   4 -11  13 100.782 196.024   7
  -4  11 -13 295.596 364.329   3
  -4  11 -14 84.3384 143.830   3
   4 -11  14 128.928 277.763   7
  -4  11 -15 109.112 165.914   3
   4 -11  15-165.679 375.590   7
  -4  11 -16 49.6071 247.871   3
   4 -11  16 143.284 243.936   7
   4 -11  17 9.21297 35.4979   7
  -4  10  13 1369.12 871.197   6
   4 -10 -13 1099.00 762.826   2
   4 -10 -12 30.2703 218.305   2
  -4  10  12 131.371 360.098   6
  -4  10  11 398.178 600.738   6
   4 -10 -11 57.3139 390.074   2
   4 -10 -10 532.982 341.332   2
  -4  10  10 198.485 302.640   6
   4 -10  -9-406.493 244.847   2
  -4  10   9 63.1223 197.425   6
   4 -10  -8 7127.65 1467.56   2
  -4  10   8 7151.62 1543.98   6
  -4  10   7 3786.21 1043.42   6
   4 -10  -7 3291.12 989.862   2
   4 -10  -6 240.272 394.491   2
  -4  10   6 141.502 293.155   6
   4 -10  -5 856.241 491.566   2
  -4  10   5 981.566 580.500   6
   4 -10  -4 630.108 289.569   2
  -4  10   4 1660.94 644.747   6
  -4  10   3 3303.92 881.839   6
   4 -10  -3 2818.07 738.280   2
   4 -10  -2 10997.7 1438.86   2
  -4  10   2 11858.1 1589.32   6
  -4  10   1 3998.33 893.745   6
   4 -10  -1 2774.60 715.275   2
  -4  10   0 6213.66 1093.77   6
   4 -10   0 5707.11 938.705   2
   4 -10   1 14154.0 1515.45   2
   4 -10   2 5979.70 945.833   2
   4 -10   3 6601.74 494.790   7
   4 -10   3 9669.09 663.445   4
   4 -10   4 12007.3 950.937   7
   4 -10   4 28515.9 2000.00   2
   4 -10   5 44920.5 2416.19   2
   4 -10   5 25245.5 1605.87   7
   4 -10   6 3368.96 654.831   7
  -4  10  -6 5453.04 1058.97   1
   4 -10   6 4526.64 747.097   2
   4 -10   7 372.010 235.651   7
  -4  10  -7 68.7212 297.541   1
   4 -10   7 158.227 133.767   2
   4 -10   8 2191.59 490.542   2
  -4  10  -8 2742.67 786.281   1
  -4  10  -9 1026.58 513.651   3
   4 -10   9 718.037 256.636   2
  -4  10  -9 1011.13 481.618   1
  -4  10 -10 1017.77 538.667   3
  -4  10 -10 414.959 223.534   1
  -4  10 -11 15294.0 1880.37   3
  -4  10 -11 14058.1 1907.86   1
  -4  10 -12 2322.95 781.445   1
  -4  10 -12 1714.14 633.150   3
  -4  10 -13 649.425 537.617   3
  -4  10 -14 564.939 449.779   3
  -4  10 -15 548.347 408.149   3
  -4  10 -16 120.993 221.968   3
   4 -10  17-25.7377 201.173   7
  -4   9  14 49.2397 56.8612   6
   4  -9 -14-120.120 385.844   2
  -4   9  13 717.379 590.133   6
   4  -9 -13 894.384 566.281   2
   4  -9 -12 1065.71 637.960   2
  -4   9  12 1579.77 819.848   6
   4  -9 -11 1601.83 747.160   2
  -4   9  11 1394.21 711.055   6
   4  -9 -10 247.720 428.655   2
  -4   9  10 137.325 332.036   6
   4  -9  -9 1574.24 662.765   2
  -4   9   9 847.787 506.423   6
  -4   9   8 1257.70 576.988   6
   4  -9  -8 1141.02 521.269   2
   4  -9  -7 7861.40 1370.58   2
  -4   9   7 9040.83 1564.42   6
   4  -9  -6 1038.46 490.749   2
  -4   9   6 1357.63 551.526   6
   4  -9  -5 488.176 381.581   2
  -4   9   5 249.686 129.189   7
  -4   9   4 3943.23 956.741   6
  -4   9   4 1529.04 211.358   7
   4  -9  -4 3292.51 786.643   2
   4  -9  -3 212.093 259.942   2
  -4   9   3 328.210 324.685   6
  -4   9   2 18471.9 1864.47   6
   4  -9  -2 17971.6 1736.04   2
  -4   9   1 576.161 237.410   6
   4  -9  -1 672.688 334.561   2
  -4   9   0 5216.28 971.904   6
   4  -9   0 5112.34 859.049   2
   4  -9   1 9876.31 1158.93   2
  -4   9  -1 10147.1 1274.38   6
   4  -9   2 2864.90 614.289   2
   4  -9   3 34257.7 2075.09   2
   4  -9   3 24196.2 1187.08   7
   4  -9   4 176746. 4561.62   2
   4  -9   5 30594.4 1833.86   2
  -4   9  -5 34053.0 2550.14   1
  -4   9  -6 3465.86 838.385   1
   4  -9   6 2778.06 536.563   2
  -4   9  -7 3517.89 799.721   1
   4  -9   7 3526.15 573.381   2
   4  -9   8 5967.94 684.789   2
  -4   9  -8 6756.59 1092.87   3
  -4   9  -8 7090.00 1169.73   1
  -4   9  -9 109.198 300.761   3
  -4   9  -9 164.159 134.158   1
   4  -9   9 100.629 64.8361   2
  -4   9 -10 309.366 365.567   3
  -4   9 -10 198.556 309.363   1
  -4   9 -11 363.616 411.276   3
  -4   9 -11 25.3559 145.336   1
  -4   9 -12 2254.02 756.973   3
  -4   9 -13 187.896 397.824   3
  -4   9 -14 341.234 435.697   3
  -4   9 -15 2451.80 825.048   3
  -4   9 -16 77.7225 250.317   3
  -4   9 -17 24.7958 244.959   3
  -4   8  14-65.8401 240.942   6
  -4   8  13 770.994 526.870   6
   4  -8 -13 440.614 306.763   2
   4  -8 -12 320.499 462.208   2
  -4   8  12-49.2237 249.773   6
   4  -8 -11 1583.20 707.049   2
  -4   8  11 1171.00 688.726   6
   4  -8 -10 1113.55 730.987   2
  -4   8  10 366.848 327.001   6
   4  -8  -9 936.677 654.889   2
  -4   8   9 372.130 225.663   7
  -4   8   9 505.795 412.191   6
  -4   8   8 3143.01 678.277   7
  -4   8   8 4867.66 1118.49   6
   4  -8  -8 3691.34 856.904   2
   4  -8  -7 1187.13 513.674   2
  -4   8   7 618.059 287.754   7
  -4   8   7 721.492 386.461   6
  -4   8   6 18525.1 1372.85   7
   4  -8  -6 20400.9 2048.02   2
  -4   8   6 19918.5 2091.25   6
   4  -8  -5 2093.95 700.005   2
  -4   8   5 2102.25 633.051   6
  -4   8   5 1856.09 367.076   7
  -4   8   4 4878.94 456.733   7
   4  -8  -4 7321.45 1143.95   2
  -4   8   4 6972.54 1156.76   6
   4  -8  -3 3128.98 709.463   2
  -4   8   3 3639.83 796.111   6
   4  -8  -2 2039.86 557.894   2
  -4   8   2 1581.88 573.321   6
  -4   8   1 875.575 427.403   6
   4  -8  -1 717.313 377.818   2
   4  -8   0 12458.2 1256.71   2
  -4   8   0 13627.1 1407.39   6
  -4   8  -1 60519.0 2905.66   6
   4  -8   1 56417.6 2609.90   2
   4  -8   2 10572.7 1090.75   2
   4  -8   3 3655.88 619.054   2
   4  -8   4 28765.9 1699.53   2
  -4   8  -4 28954.9 2191.84   1
  -4   8  -5 1309.34 493.268   1
   4  -8   5 592.117 247.919   2
   4  -8   6 7404.82 770.900   2
  -4   8  -6 10908.5 1346.02   1
  -4   8  -7 1699.74 563.103   3
  -4   8  -7 1370.54 533.223   1
   4  -8   7 1059.10 265.924   2
   4  -8   8 8532.14 681.304   2
  -4   8  -8 11768.9 1422.15   1
  -4   8  -8 13475.1 1493.09   3
   4  -8   9 38.2662 33.9001   2
  -4   8  -9 246.084 220.262   3
  -4   8  -9 137.752 134.675   1
  -4   8 -10 2550.11 758.109   3
  -4   8 -11 1428.53 608.210   3
  -4   8 -12 239.177 291.503   3
  -4   8 -13 133.722 134.034   3
  -4   8 -14 2617.82 860.861   3
  -4   8 -15 332.735 304.357   3
  -4   8 -16 226.725 362.054   3
  -4   8 -17-12.2679 122.574   3
  -4   8 -18-164.861 398.408   3
  -4   7  15 641.918 495.361   6
  -4   7  14 77.6766 279.563   6
  -4   7  13 1418.15 790.057   6
   4  -7 -13 1243.27 706.271   2
  -4   7  12 23.6096 142.723   7
  -4   7  12 398.825 390.277   6
   4  -7 -12 589.234 482.334   2
  -4   7  11 1319.35 565.151   7
   4  -7 -11 1760.07 793.798   2
  -4   7  11 1604.52 779.444   6
   4  -7 -10 469.777 476.115   2
  -4   7  10 345.939 242.393   7
  -4   7  10 426.958 432.086   6
  -4   7   9 104.097 135.062   7
   4  -7  -9 382.489 406.502   2
  -4   7   9 113.255 420.175   6
  -4   7   8 10116.2 1500.27   6
  -4   7   8 9076.94 1144.13   7
   4  -7  -8 11305.0 1522.62   2
   4  -7  -7 87.0763 95.0356   2
  -4   7   7 111.468 157.354   7
  -4   7   7-25.7419 168.213   6
  -4   7   6 3412.83 584.170   7
   4  -7  -6 3162.86 737.708   2
  -4   7   6 4095.04 888.046   6
  -4   7   5 15637.7 1078.00   7
   4  -7  -5 17335.6 1665.78   2
  -4   7   5 16594.1 1726.67   6
  -4   7   4 10810.9 743.011   7
  -4   7   4 17471.6 1702.47   6
  -4   7   4 9856.20 802.694   4
   4  -7  -4 15896.0 1577.05   2
   4  -7  -3 28153.7 2023.96   2
  -4   7   3 30690.1 2151.82   6
  -4   7   3 26879.4 913.881   7
  -4   7   2 56177.0 2875.65   6
   4  -7  -2 58562.5 2807.06   2
  -4   7   1 770.897 347.831   6
   4  -7  -1 992.400 388.918   2
   4  -7   0 338.545 259.135   2
  -4   7   0 287.620 269.487   6
   4  -7   1 67470.4 2676.86   2
  -4   7  -1 65467.1 2831.02   6
   4  -7   2 72673.8 2693.31   2
  -4   7  -2 78778.0 3035.22   6
   4  -7   3 1226.89 210.089   2
   4  -7   4 12473.6 1011.93   2
  -4   7  -4 13149.8 1405.18   1
   4  -7   5 3849.79 529.745   2
  -4   7  -5 3564.58 751.099   1
  -4   7  -6 147.486 147.244   3
  -4   7  -6 344.760 278.829   1
   4  -7   6 206.722 133.349   2
  -4   7  -7 2858.07 696.788   1
  -4   7  -7 4002.84 792.885   3
   4  -7   7 2398.19 301.893   2
  -4   7  -8 82.6645 171.940   1
  -4   7  -8 478.446 341.474   3
  -4   7  -9 10267.0 1351.92   3
  -4   7 -10 638.882 356.091   3
  -4   7 -11 335.415 351.663   3
  -4   7 -12 173.489 299.649   3
  -4   7 -13 1497.29 647.727   3
  -4   7 -14-45.9532 140.294   3
  -4   7 -15 2029.83 806.855   3
  -4   7 -16 37.9186 220.152   3
  -4   7 -16 494.393 453.842   5
  -4   7 -17 35.2132 81.3745   3
  -4   7 -17 148.165 209.229   5
  -4   7 -18-3.98141 135.577   3
  -4   6  16 108.934 209.557   6
  -4   6  15 2100.75 925.829   6
  -4   6  14 746.127 524.612   7
  -4   6  14 1835.76 873.861   6
  -4   6  13 298.754 393.128   7
  -4   6  13 282.230 426.183   6
   4  -6 -12 8388.72 1703.45   2
  -4   6  12 5436.83 1199.42   7
  -4   6  12 5554.31 1299.09   6
  -4   6  11 4440.90 1010.00   7
  -4   6  11 5186.41 1204.14   6
   4  -6 -11 5682.54 1218.95   2
  -4   6  10 14347.3 1700.10   7
  -4   6  10 16304.5 2050.37   6
   4  -6 -10 19594.6 2184.10   2
  -4   6   9 14247.9 1561.22   7
   4  -6  -9 14533.1 1778.59   2
  -4   6   9 14697.9 1822.91   6
  -4   6   8 5032.44 858.460   7
   4  -6  -8 5533.62 1076.20   2
  -4   6   8 5103.89 1047.13   6
  -4   6   7 2036.00 527.350   7
   4  -6  -7 2004.80 592.165   2
  -4   6   7 2361.51 688.087   6
  -4   6   6 6633.44 827.500   7
   4  -6  -6 5809.39 955.002   2
  -4   6   6 6913.08 1104.13   6
   4  -6  -5 31.1720 143.141   2
  -4   6   5 114.200 62.1637   7
   4  -6  -4 40037.0 2268.38   2
  -4   6   4 43321.7 2492.88   6
  -4   6   4 39476.4 1495.29   7
  -4   6   4 34825.4 1625.31   4
  -4   6   3 4569.58 439.136   7
   4  -6  -3 4813.67 765.262   2
  -4   6   3 5586.52 901.929   6
  -4   6   3 5030.67 512.870   4
  -4   6   2 8051.13 489.709   7
  -4   6   2 9554.05 1084.33   6
   4  -6  -2 8305.43 986.419   2
   4  -6  -1 1589.07 460.769   2
   4  -6  -1 858.540 170.644   7
  -4   6   1 1480.01 400.243   6
  -4   6   0 16189.3 1351.50   6
   4  -6   0 14429.6 1195.90   2
   4  -6   0 14919.0 717.257   4
   4  -6   1 13645.6 1112.05   2
  -4   6  -1 14605.1 1243.81   6
   4  -6   2 11687.0 990.541   2
  -4   6  -2 13218.8 1152.68   6
   4  -6   3 41504.8 1746.70   2
  -4   6  -3 45896.7 2442.44   1
   4  -6   4 13109.6 895.393   2
  -4   6  -4 12763.5 1253.14   1
   4  -6   5 7705.71 607.782   2
  -4   6  -5 9709.72 1131.68   1
  -4   6  -5 9973.19 1071.90   3
  -4   6  -6 3951.58 737.835   1
  -4   6  -6 5194.36 809.524   3
  -4   6  -7 870.328 430.049   3
  -4   6  -7 414.783 283.592   1
  -4   6  -8 2517.15 654.811   3
  -4   6  -9 13098.3 1511.16   3
  -4   6 -10 7873.18 1184.86   3
  -4   6 -11 218.002 218.646   3
  -4   6 -12 55.6000 433.923   3
  -4   6 -13 7659.93 1447.08   3
  -4   6 -14 6718.33 1399.42   3
  -4   6 -15 2049.45 783.141   3
  -4   6 -15 3096.47 1061.21   5
  -4   6 -16 2248.83 915.546   3
  -4   6 -16 3510.63 1130.16   5
  -4   6 -17 340.610 352.870   5
  -4   6 -17 167.341 247.575   3
  -4   6 -18-110.415 307.721   3
  -4   5  16 178.712 374.593   7
  -4   5  16 210.226 328.206   6
  -4   5  15 170.929 327.499   6
  -4   5  15 399.013 436.006   7
  -4   5  14-103.981 154.462   7
  -4   5  14 68.7134 208.545   6
  -4   5  13 755.638 470.022   7
  -4   5  13 852.155 546.659   6
  -4   5  12 1707.61 676.205   7
  -4   5  12 1714.48 670.101   6
  -4   5  11 1782.56 664.456   7
  -4   5  11 1691.39 682.017   6
  -4   5  10 3174.90 824.098   7
  -4   5  10 2592.52 756.822   6
   4  -5 -10 3842.83 940.245   2
  -4   5   9 19196.5 1813.06   7
   4  -5  -9 18604.7 1953.03   2
  -4   5   9 19093.7 1975.86   6
   4  -5  -8 3325.38 811.783   2
  -4   5   8 2726.66 688.208   6
  -4   5   8 2904.63 648.245   7
  -4   5   7 7645.08 971.661   7
  -4   5   7 7090.68 1101.96   6
   4  -5  -7 7030.48 1049.21   2
  -4   5   6 1027.86 325.893   7
   4  -5  -6 687.393 312.049   2
  -4   5   6 1094.82 428.920   6
  -4   5   5 12763.0 1010.06   7
  -4   5   5 13069.6 1352.94   6
   4  -5  -5 11840.6 1223.66   2
  -4   5   4 10336.6 793.772   7
  -4   5   4 11410.2 1226.04   6
   4  -5  -4 11481.6 1140.23   2
  -4   5   3 1676.85 257.697   7
   4  -5  -3 2013.43 481.454   2
  -4   5   3 1887.86 501.264   6
  -4   5   3 1882.01 353.017   4
  -4   5   2 3069.42 399.724   7
   4  -5  -2 2428.98 506.098   2
  -4   5   2 2541.02 539.682   6
   4  -5  -2 1420.38 290.446   7
  -4   5   1 3383.77 373.178   7
   4  -5  -1 1833.20 295.904   7
   4  -5  -1 3294.33 566.453   2
  -4   5   1 3134.34 578.237   6
   4  -5  -1 3515.57 402.020   4
  -4   5   0 28830.5 1671.71   6
   4  -5   0 25199.3 1438.93   2
   4  -5   1 17907.0 1151.31   2
  -4   5  -1 20754.8 1399.02   6
  -4   5  -2 32608.5 1653.47   6
   4  -5   2 28594.0 1395.58   2
  -4   5  -2 32116.5 1850.81   1
   4  -5   3 43015.7 1572.62   2
  -4   5  -3 41238.7 2119.19   1
   4  -5   4 28289.4 1520.77   6
  -4   5  -4 54718.0 2487.19   1
  -4   5  -4 25934.0 1300.86   2
  -4   5  -4 56305.1 2496.97   3
  -4   5  -5 21354.8 1633.46   1
  -4   5  -5 21635.4 1612.81   3
  -4   5  -6 13041.8 1323.97   3
   4  -5   6 5665.71 664.254   6
  -4   5  -7 1857.90 540.529   3
   4  -5   7 652.415 227.944   6
   4  -5   8 284.184 164.218   6
  -4   5  -8 390.785 156.461   3
  -4   5  -9 1585.35 542.448   3
  -4   5 -10 10363.1 1437.68   3
  -4   5 -11 3704.23 896.303   3
  -4   5 -12 4487.85 1029.91   3
  -4   5 -13 4122.45 1118.62   3
  -4   5 -13 4009.62 1080.27   5
  -4   5 -14 3181.73 1027.53   5
  -4   5 -14 4327.44 1222.38   3
  -4   5 -15 304.668 465.968   3
  -4   5 -15 317.189 444.577   5
  -4   5 -16 80.4363 170.692   3
  -4   5 -16-7.08957 390.719   5
  -4   5 -17 327.456 353.520   3
  -4   5 -17 319.491 368.083   5
  -4   5 -18 542.314 497.619   3
  -4   4  18-235.965 397.074   7
  -4   4  17-81.4616 237.425   6
  -4   4  17-18.5449 141.665   7
  -4   4  16 709.230 558.457   7
  -4   4  16 427.559 371.623   6
  -4   4  15 1016.37 635.529   7
  -4   4  15 572.416 509.057   6
  -4   4  14 2415.02 822.302   6
  -4   4  14 2301.16 859.649   7
  -4   4  13 393.131 450.928   7
  -4   4  13 105.813 247.183   6
  -4   4  12 3793.84 1011.44   7
  -4   4  12 4491.20 1041.57   6
  -4   4  11 2350.24 757.432   7
  -4   4  11 2649.16 740.447   6
  -4   4  10 10329.3 1426.44   7
  -4   4  10 9691.82 1441.22   6
  -4   4   9 9333.99 1254.80   7
  -4   4   9 8436.37 1261.77   6
  -4   4   8 13110.2 1393.04   7
   4  -4  -8 13830.8 1500.91   2
  -4   4   8 12546.4 1481.86   6
  -4   4   7 5131.24 796.876   7
   4  -4  -7 5112.28 867.171   2
  -4   4   7 4413.29 825.249   6
   4  -4  -6 1187.43 438.305   2
  -4   4   6 907.815 295.272   6
  -4   4   6 1328.36 390.175   7
   4  -4  -5 2393.04 516.875   2
  -4   4   5 2308.61 449.892   7
  -4   4   5 2429.13 550.376   6
  -4   4   4 16189.8 1043.76   7
  -4   4   4 16982.9 1395.18   6
  -4   4   4 17290.3 1266.87   4
   4  -4  -4 15488.7 1299.66   2
  -4   4   3 22421.7 1157.05   7
   4  -4  -3 20618.3 1424.26   2
  -4   4   3 22966.2 1583.00   6
  -4   4   3 20485.7 1262.10   4
  -4   4   2 63590.0 2501.85   6
   4  -4  -2 64350.2 1938.76   4
  -4   4   2 62572.6 1813.30   7
   4  -4  -2 58526.0 2311.27   2
  -4   4   1 30217.9 1281.20   7
   4  -4  -1 27288.0 1511.30   2
  -4   4   1 30957.7 1701.56   6
   4  -4  -1 29279.6 1279.00   4
  -4   4   0 40860.0 1856.34   6
   4  -4   0 39499.2 1744.53   2
   4  -4   1 9597.74 872.080   7
  -4   4  -1 10273.8 1023.27   2
   4  -4   1 7694.72 796.735   6
  -4   4  -1 15749.8 1181.80   1
  -4   4  -1 16893.2 1141.47   6
  -4   4  -2 8057.11 824.715   2
  -4   4  -2 22752.8 1274.89   6
   4  -4   2 5726.44 652.253   6
  -4   4  -2 21263.9 1421.64   1
  -4   4  -3 2380.22 386.912   2
  -4   4  -3 5059.38 692.635   3
   4  -4   3 1968.54 357.588   6
  -4   4  -3 4758.99 685.314   1
  -4   4  -4 7280.23 910.168   3
  -4   4  -4 3296.75 375.178   2
  -4   4  -4 6603.81 845.980   1
   4  -4   4 3785.98 472.412   6
  -4   4  -5 67636.4 2880.61   3
   4  -4   5 65327.5 1894.76   6
  -4   4  -6 18006.5 1526.01   3
   4  -4   6 14702.0 880.117   6
  -4   4  -7 1097.99 499.105   3
   4  -4   7 460.491 175.516   6
  -4   4  -8-58.0007 164.455   3
   4  -4   8 1.32648 51.0513   6
  -4   4  -9 1650.14 567.563   3
  -4   4 -10 3568.77 849.583   3
  -4   4 -11 11399.4 1612.24   3
  -4   4 -12 1044.22 573.772   3
  -4   4 -12 753.065 482.258   5
  -4   4 -13 853.147 514.218   3
  -4   4 -13 796.429 615.123   5
  -4   4 -14 7249.57 1501.80   3
  -4   4 -14 7491.29 1553.04   5
  -4   4 -15 1210.81 633.538   3
  -4   4 -15 576.017 533.056   5
  -4   4 -16 321.831 372.506   3
  -4   4 -16 463.967 390.708   5
  -4   4 -17 101.528 228.426   3
  -4   3  18 90.4088 218.525   7
  -4   3  18-91.9300 331.337   6
  -4   3  17 395.068 418.826   7
  -4   3  17-6.53627 250.718   6
  -4   3  16 862.368 655.236   7
  -4   3  16 291.947 460.017   6
  -4   3  15 1215.62 691.856   7
  -4   3  15 231.223 150.531   6
  -4   3  14 739.466 598.304   7
  -4   3  14 583.586 416.497   6
  -4   3  13 2754.74 946.209   7
  -4   3  12 234.446 398.766   7
  -4   3  11 1456.26 628.638   7
  -4   3  10 16237.5 1801.57   7
  -4   3   9 1838.27 597.780   7
  -4   3   8 1981.48 564.079   7
  -4   3   7 45097.9 2339.69   7
  -4   3   6 19178.8 1410.38   7
  -4   3   5 579.742 210.454   7
   4  -3  -4 362.691 215.849   7
  -4   3   4 466.537 242.561   7
  -4   3   4 148.155 118.914   4
   4  -3  -3 38314.3 1818.03   7
  -4   3   3 33581.9 1729.20   4
   4  -3  -2 123148. 2820.22   4
  -4   3   2 117023. 2687.67   7
   4  -3  -2 125203. 3050.54   7
  -4   3   1 8234.91 710.559   7
   4  -3  -1 8239.27 784.823   7
  -4   3   1 7961.93 816.188   6
  -4   3   1 9084.69 792.002   1
   4  -3   0 75887.6 2538.83   7
  -4   3   0 139930. 3196.16   6
  -4   3   0 84818.3 2925.79   2
  -4   3   0 133397. 3045.34   1
  -4   3  -1 187671. 3473.44   6
  -4   3  -1 170779. 3589.26   1
  -4   3  -2 814.506 342.349   1
  -4   3  -2 565.871 181.311   6
  -4   3  -2 258.217 151.238   2
  -4   3  -2 796.751 330.003   3
  -4   3  -3 6500.83 803.131   3
  -4   3  -3 3630.62 469.505   2
   4  -3   4 1971.51 264.612   6
  -4   3  -4 1189.66 210.053   2
  -4   3  -4 1784.15 429.515   3
  -4   3  -5 9460.06 1053.48   3
   4  -3   5 8385.14 494.298   6
  -4   3  -6 17414.6 1483.33   3
   4  -3   6 14717.6 596.733   6
  -4   3  -7 61.5006 148.962   3
   4  -3   7 237.591 79.6604   6
  -4   3  -8 2741.20 641.813   3
   4  -3   8 1088.60 153.359   6
  -4   3  -9 2288.97 637.684   3
  -4   3 -10 20297.3 2022.63   3
  -4   3 -10 20836.3 2047.48   5
  -4   3 -11 308.137 444.920   3
  -4   3 -11 193.797 402.332   5
  -4   3 -12 514.943 506.779   3
  -4   3 -12 1008.46 643.717   5
  -4   3 -13 4724.26 1224.41   3
  -4   3 -13 3428.43 985.987   5
  -4   3 -14 664.697 460.778   3
  -4   3 -14 1136.71 708.713   5
  -4   3 -15 188.933 381.749   3
  -4   3 -15 347.879 414.882   5
  -4   3 -16 397.667 406.548   3
  -4   3 -16 894.989 592.993   5
  -4   3 -17 117.868 218.721   3
  -4   2  19 185.283 457.530   7
  -4   2  18 882.037 710.936   7
  -4   2  18 328.516 349.378   6
  -4   2  17 636.874 529.761   7
  -4   2  17 83.8363 111.540   6
  -4   2  16 566.263 527.129   7
  -4   2  15 3982.45 1214.88   7
  -4   2  14 1579.11 684.824   7
  -4   2  13 3738.45 1035.94   7
  -4   2  12 3143.99 919.271   7
  -4   2  11 10066.6 1499.45   7
  -4   2  10 317.867 385.729   7
  -4   2   9 1928.31 574.042   7
  -4   2   8 398.980 316.150   7
  -4   2   7 7338.97 942.832   7
  -4   2   7 4433.98 679.378   5
  -4   2   6 280.268 174.989   7
  -4   2   6 191.003 161.038   5
  -4   2   5 7683.66 818.793   7
  -4   2   5 8038.74 685.549   5
  -4   2   4 1889.66 404.405   7
  -4   2   3 15307.8 1065.42   7
   4  -2  -3 14957.8 1087.48   4
  -4   2   2 50045.0 1859.09   7
   4  -2  -2 50662.9 1913.51   4
  -4   2   1 42593.0 1715.66   7
  -4   2   1 45307.2 1507.80   1
  -4   2   0 136800. 2886.47   1
  -4   2   0 137400. 3248.25   3
  -4   2  -1 37961.9 1422.95   6
  -4   2  -1 38374.2 1811.52   3
  -4   2  -2 735.098 254.811   3
  -4   2  -2 715.574 201.869   6
  -4   2  -3 78.2552 209.832   3
  -4   2  -4-43.9563 128.790   3
  -4   2  -5 19412.5 1522.38   3
  -4   2  -5 20036.8 875.482   2
  -4   2  -6 2665.04 294.552   2
  -4   2  -6 6945.61 935.870   3
  -4   2  -7 5709.16 936.497   3
  -4   2  -7 5675.68 966.085   5
  -4   2  -8 10759.5 1357.29   3
  -4   2  -8 10862.0 1353.08   5
  -4   2  -9 503.641 348.961   5
  -4   2  -9 303.223 280.753   3
  -4   2 -10 956.647 444.592   3
  -4   2 -10 411.272 347.018   5
  -4   2 -11 3816.11 982.237   3
  -4   2 -11 2738.67 768.536   5
  -4   2 -12 1235.74 535.798   3
  -4   2 -12 668.153 396.029   5
  -4   2 -13 1956.43 703.441   3
  -4   2 -13 1467.15 653.422   5
  -4   2 -14-32.0808 130.173   3
  -4   2 -14 378.615 446.931   5
  -4   2 -15 314.479 407.189   3
  -4   2 -15 1457.00 701.304   5
  -4   2 -16 110.657 64.7072   3
  -4   1  19 81.4090 185.176   7
  -4   1  19-149.076 298.875   6
  -4   1  18 2505.12 1142.69   7
  -4   1  17 595.829 743.901   7
  -4   1  16 199.601 293.108   7
  -4   1  15 286.857 368.222   7
  -4   1  14 109.271 402.276   7
  -4   1  13 185.951 283.651   7
  -4   1  12 286.666 268.366   7
  -4   1  11 1126.38 547.786   7
  -4   1  10 5849.85 1036.63   7
  -4   1   9 26129.6 2067.19   7
  -4   1   8 16223.4 1505.98   7
  -4   1   7 107447. 3602.62   7
  -4   1   7 51855.9 2236.08   3
  -4   1   6 50421.3 2281.60   7
  -4   1   6 40809.8 1804.16   3
  -4   1   5 3110.09 546.860   7
  -4   1   5 3379.14 321.001   5
  -4   1   4 140861. 3518.52   7
  -4   1   3 141945. 3373.48   7
   4  -1  -3 144265. 3520.49   4
  -4   1   2 104565. 2868.73   7
   4  -1  -2 107573. 2955.56   4
  -4   1   1 406.357 189.484   7
  -4   1   1 466.656 197.469   3
   4  -1  -1 269.056 128.341   1
  -4   1   0 5095.05 634.660   3
  -4   1   0 4645.60 577.417   7
  -4   1  -1 10913.5 985.033   3
  -4   1  -2 33243.9 1785.40   3
  -4   1  -2 34824.9 1033.62   6
  -4   1  -3 46683.1 2232.98   3
  -4   1  -3 49333.4 2230.40   5
  -4   1  -4 2100.47 542.623   3
  -4   1  -4 1964.11 471.133   5
  -4   1  -5 3160.24 623.571   3
  -4   1  -5 3005.80 620.498   5
  -4   1  -5 2994.21 435.177   2
  -4   1  -6 7245.53 1039.92   3
  -4   1  -6 7225.62 1032.66   5
  -4   1  -6 4561.61 539.032   2
  -4   1  -7 3075.84 699.670   3
  -4   1  -7 1202.42 279.583   2
  -4   1  -7 3028.29 708.099   5
  -4   1  -8 4641.77 929.921   3
  -4   1  -8 4498.95 881.515   5
  -4   1  -9 322.738 275.970   3
  -4   1  -9 1286.12 521.874   5
  -4   1 -10 12013.6 1672.07   3
  -4   1 -10 12517.7 1619.78   5
  -4   1 -11 2677.67 835.885   3
  -4   1 -11 2362.95 738.136   5
  -4   1 -12 477.734 529.602   3
  -4   1 -12 106.087 284.776   5
  -4   1 -13 1252.52 731.450   3
  -4   1 -13 336.183 10.8392   5
  -4   1 -14 503.930 597.793   3
  -4   1 -14 577.234 489.351   5
  -4   1 -15-102.763 308.095   3
  -4   1 -15 420.258 515.875   5
  -4   0  19 1119.39 825.284   7
  -4   0  18 97.8867 371.065   7
  -4   0  17 302.282 489.042   7
  -4   0  16 322.807 475.362   7
  -4   0  15 1527.14 746.294   7
  -4   0  14 2282.80 855.556   7
  -4   0  13 301.111 370.596   7
  -4   0  12 6526.97 1256.03   7
  -4   0  11 2266.10 705.001   7
  -4   0  10 10309.0 1394.58   7
  -4   0   9 63.3197 93.2245   1
  -4   0   9 33.4235 64.8501   3
  -4   0   8 6566.95 745.956   1
  -4   0   8 5093.08 644.498   3
  -4   0   7 31049.7 1457.13   3
  -4   0   7 32778.7 2027.29   7
  -4   0   7 34237.5 1387.17   1
  -4   0   6 68404.5 2638.85   7
  -4   0   6 65892.6 1901.16   3
  -4   0   5 58352.2 2373.95   7
  -4   0   4 43256.5 1983.46   7
   4   0  -4 45777.4 2121.38   4
  -4   0   3 73703.0 2528.03   7
   4   0  -3 77512.9 2650.14   4
  -4   0   2 64152.8 2044.20   3
  -4   0   2 60962.0 2295.96   7
   4   0  -2 58957.6 2315.92   4
  -4   0   1 939.121 279.167   7
  -4   0   1 828.774 219.954   3
  -4   0   1 1065.74 263.060   5
  -4   0   0 94774.9 2774.59   3
  -4   0   0 100135. 2606.36   5
  -4   0  -1 880.565 296.245   3
  -4   0  -1 1031.47 263.931   5
  -4   0  -2 1030.77 307.568   3
  -4   0  -2 1209.04 378.371   5
  -4   0  -3 18912.7 1439.19   3
  -4   0  -3 17958.3 1382.72   5
  -4   0  -4 58069.1 2704.76   3
  -4   0  -4 56636.5 2630.52   5
  -4   0  -5 8114.40 1062.69   3
  -4   0  -5 8201.13 1071.88   5
  -4   0  -5 8255.13 834.651   2
  -4   0  -6 147.543 109.413   2
  -4   0  -6 426.654 256.855   3
  -4   0  -6 212.792 178.805   5
  -4   0  -7 1706.99 570.545   3
  -4   0  -7 1001.99 305.740   2
  -4   0  -7 1973.40 586.797   5
  -4   0  -8 916.364 425.896   3
  -4   0  -8 1016.89 522.196   5
  -4   0  -8 416.294 178.630   2
  -4   0  -9 5600.34 1094.99   3
  -4   0  -9 5484.30 1068.07   5
  -4   0 -10 11661.3 1638.57   3
  -4   0 -10 12366.8 1616.78   5
  -4   0 -11 308.512 317.958   3
  -4   0 -11 721.397 480.819   5
  -4   0 -12 701.617 430.572   3
  -4   0 -12 73.3419 204.157   5
  -4   0 -13 403.179 466.218   3
  -4   0 -13 67.8304 404.618   5
  -4   0 -14 308.558 309.153   3
  -4   0 -14 387.146 516.995   5
  -4   0 -15 127.484 241.398   3
  -4  -1  19 1359.20 965.710   7
  -4  -1  18 214.932 362.122   7
  -4  -1  17 110.208 428.433   7
  -4  -1  16 488.374 497.686   7
  -4  -1  15 174.516 262.701   7
  -4  -1  14 745.597 578.966   7
  -4  -1  13 1394.93 582.556   7
   4   1 -13 661.473 326.807   5
  -4  -1  12 1397.31 604.644   7
   4   1 -12 1119.61 517.456   5
  -4  -1  11 32385.4 2590.45   7
   4   1 -11 28458.2 1717.55   5
  -4  -1  10 44298.7 2862.04   7
   4   1 -10 38691.2 1839.80   5
  -4  -1   9 4046.17 526.335   3
  -4  -1   9 5871.72 965.904   7
   4   1  -9 6061.08 646.326   5
  -4  -1   9 3035.96 546.421   1
  -4  -1   8 179.921 119.045   1
  -4  -1   8 210.960 112.234   3
  -4  -1   8 45.1634 160.362   7
   4   1  -8 240.274 106.513   5
  -4  -1   7 44551.8 1293.68   3
   4   1  -7 48216.9 1263.39   5
  -4  -1   6 20414.1 1477.28   7
  -4  -1   6 20827.5 805.899   3
  -4  -1   5 3078.00 584.779   7
  -4  -1   5 3611.52 358.655   3
  -4  -1   4 2595.01 350.823   3
  -4  -1   4 2027.45 366.379   7
   4   1  -4 2390.07 476.880   4
  -4  -1   3 20940.5 1068.65   3
   4   1  -3 17439.5 1320.63   4
  -4  -1   3 19548.6 1349.26   7
  -4  -1   2 60678.2 1997.97   3
  -4  -1   2 51779.4 2199.39   7
  -4  -1   1 31683.3 1555.21   3
  -4  -1   1 28827.8 1631.50   7
  -4  -1   0 6294.66 735.792   7
  -4  -1   0 5769.41 713.165   3
  -4  -1   0 6971.40 721.259   5
  -4  -1  -1 42452.6 2064.70   3
  -4  -1  -1 40380.4 1924.13   5
  -4  -1  -2 10588.7 1036.91   5
  -4  -1  -2 9488.30 1029.34   3
  -4  -1  -3 19505.6 1507.18   5
  -4  -1  -3 17836.7 1479.22   3
  -4  -1  -4 603.174 272.789   2
  -4  -1  -4 706.974 353.383   3
  -4  -1  -4 583.728 327.872   5
  -4  -1  -5 5424.52 947.482   3
  -4  -1  -5 5869.64 948.916   5
  -4  -1  -5 6241.99 814.096   2
  -4  -1  -6 14229.1 1547.59   3
  -4  -1  -6 13280.8 1485.44   5
  -4  -1  -6 13478.2 1256.40   2
  -4  -1  -7 956.326 360.303   2
  -4  -1  -7 1354.84 461.973   3
  -4  -1  -7 1615.34 564.528   5
  -4  -1  -8 3413.73 855.758   3
  -4  -1  -8 1919.42 487.310   2
  -4  -1  -8 3946.27 872.003   5
  -4  -1  -9 5836.34 1137.92   3
  -4  -1  -9 5151.26 1002.79   5
  -4  -1 -10 3568.85 977.919   3
  -4  -1 -10 4005.38 947.174   5
  -4  -1 -11 1270.56 649.068   3
  -4  -1 -12 897.639 610.090   3
  -4  -1 -13 276.854 331.049   3
  -4  -1 -14 193.924 367.150   3
  -4  -2  19-146.941 224.051   7
  -4  -2  18 301.912 427.636   7
  -4  -2  17 342.437 490.568   7
  -4  -2  16 783.384 612.257   7
  -4  -2  15 499.642 557.660   7
   4   2 -15 256.282 222.165   5
  -4  -2  14 1095.78 603.704   7
   4   2 -14 313.171 242.798   5
  -4  -2  13 5926.18 1218.88   7
   4   2 -13 2566.38 581.649   5
  -4  -2  12 3131.10 883.103   7
   4   2 -12 1887.63 479.991   5
  -4  -2  11 14979.1 1031.24   3
   4   2 -11 18928.8 1357.10   5
  -4  -2  10 772.594 330.779   1
  -4  -2  10 1395.77 477.268   7
  -4  -2  10 558.011 170.874   3
   4   2 -10 920.103 274.203   5
  -4  -2   9 13203.0 581.814   3
  -4  -2   9 15797.0 1627.41   7
   4   2  -9 16030.9 1019.94   5
  -4  -2   8 50658.8 2626.15   7
   4   2  -8 52139.2 1655.14   5
  -4  -2   7 17831.5 1466.34   7
  -4  -2   6 244.055 198.029   7
  -4  -2   5 17343.7 1347.68   7
   4   2  -5 18026.9 1426.97   4
  -4  -2   5 20142.8 778.353   3
  -4  -2   4 18.0612 95.0450   7
  -4  -2   4 252.080 139.475   3
   4   2  -4 38.2855 39.5089   5
   4   2  -4 12.3499 174.371   4
  -4  -2   3 198967. 4417.11   7
  -4  -2   3 273866. 4106.51   3
   4   2  -3 213245. 4749.50   4
  -4  -2   2 62922.7 2506.73   7
  -4  -2   2 70944.5 2320.49   3
  -4  -2   1 6157.11 804.515   7
  -4  -2   1 6415.32 763.957   3
  -4  -2   0-55.6347 85.4947   3
  -4  -2  -1 20253.5 1507.06   3
  -4  -2  -2 1774.60 459.205   3
  -4  -2  -3 9715.08 1198.51   3
  -4  -2  -3 2986.56 397.961   6
  -4  -2  -4 19477.5 1705.28   3
  -4  -2  -4 18864.4 1488.09   2
  -4  -2  -5 92.5280 225.969   2
  -4  -2  -5 266.477 307.380   3
  -4  -2  -6 176.204 208.260   2
  -4  -2  -6 144.075 309.079   3
  -4  -2  -7 868.961 388.977   2
  -4  -2  -7 1532.69 557.601   3
  -4  -2  -8 5098.98 1048.96   3
  -4  -2  -8 2869.32 662.078   2
  -4  -2  -9 9859.20 1550.61   3
  -4  -2 -10 5100.29 1123.82   3
  -4  -2 -11 1233.38 718.105   3
  -4  -2 -12 765.196 562.468   3
  -4  -2 -13 1337.50 762.077   3
  -4  -3  19 59.7255 397.166   7
  -4  -3  18 150.019 373.296   7
  -4  -3  17 244.722 165.908   7
  -4  -3  16 2247.47 985.279   7
  -4  -3  15 1477.01 725.561   7
  -4  -3  14 514.412 409.287   7
   4   3 -14 109.592 132.805   5
  -4  -3  13 10527.7 1654.61   7
   4   3 -13 5140.17 819.611   5
   4   3 -12 1616.23 458.342   5
  -4  -3  12 2878.36 766.795   7
  -4  -3  11 4062.17 941.000   7
   4   3 -11 2260.39 461.592   5
  -4  -3  10 28316.1 2290.19   7
  -4  -3   9 129.685 84.4140   7
  -4  -3   8 2537.82 589.839   7
  -4  -3   7 39155.2 2244.29   7
   4   3  -7 40055.0 1444.64   1
  -4  -3   6 11801.8 1231.00   7
   4   3  -6 16313.8 951.248   1
  -4  -3   5 5037.98 423.104   3
  -4  -3   5 4334.59 692.378   7
   4   3  -5 4646.30 773.013   4
  -4  -3   4 19449.2 1478.76   7
  -4  -3   4 21376.4 1084.28   3
   4   3  -4 19900.4 1563.72   4
   4   3  -3 17644.8 1330.82   3
  -4  -3   3 22137.0 1613.40   7
  -4  -3   3 23891.5 1301.52   3
   4   3  -3 16309.2 1218.97   5
   4   3  -3 21508.9 1610.56   4
  -4  -3   2 1070.51 379.728   7
  -4  -3   2 1500.28 341.577   3
  -4  -3   1 911.369 366.925   7
  -4  -3   1 622.380 250.580   3
  -4  -3   0 903.155 337.306   3
  -4  -3  -1 14101.2 1295.45   3
  -4  -3  -2 11136.9 1225.90   3
  -4  -3  -2 5069.40 647.998   6
  -4  -3  -3 14235.7 1464.33   3
  -4  -3  -3 13192.7 1315.70   2
  -4  -3  -4-117.212 176.843   2
  -4  -3  -4 136.473 178.190   3
  -4  -3  -4 5.93631 5.70830   6
  -4  -3  -5 222.669 148.814   2
  -4  -3  -5 261.557 318.424   3
  -4  -3  -6 833.269 359.792   2
  -4  -3  -6 801.765 528.190   3
  -4  -3  -7 4393.84 890.989   2
  -4  -3  -7 12257.4 1645.39   3
  -4  -3  -8 776.397 461.788   3
  -4  -3  -8 221.027 255.796   2
  -4  -3  -9 2033.36 824.713   3
  -4  -3 -10 621.851 509.402   3
  -4  -3 -11 2950.66 985.468   3
  -4  -3 -12 308.441 364.035   3
  -4  -3 -13 262.524 421.840   3
  -4  -4  19 214.323 239.857   7
  -4  -4  18-187.779 364.368   7
  -4  -4  17 140.332 85.2061   7
  -4  -4  16 831.065 500.180   7
  -4  -4  15 164.472 362.969   7
  -4  -4  14 5078.38 1187.09   7
   4   4 -14 2523.15 622.077   5
  -4  -4  13 2669.63 789.576   7
   4   4 -13 1446.94 462.776   5
  -4  -4  12 6839.25 1276.50   7
  -4  -4  11 2781.22 754.641   7
  -4  -4  10 279.179 301.220   7
  -4  -4   9 5892.55 991.987   7
  -4  -4   8 7102.03 1031.64   7
   4   4  -8 5714.98 653.118   1
  -4  -4   7 10847.9 1294.35   7
   4   4  -7 12804.7 1022.07   1
  -4  -4   6 1054.66 315.396   7
  -4  -4   5 18937.4 1579.44   7
   4   4  -5 19746.7 1710.08   4
  -4  -4   4 27722.0 1845.08   7
  -4  -4   4 33659.7 1522.81   3
   4   4  -4 28142.9 1973.20   4
  -4  -4   3 2376.90 615.743   7
  -4  -4   3 2431.96 475.175   3
   4   4  -3 1931.38 571.042   4
  -4  -4   2 340.205 225.022   7
  -4  -4   2 218.357 158.297   3
   4   4  -2 296.706 209.738   4
  -4  -4   1 4936.47 785.434   7
  -4  -4   1 4415.77 683.734   3
  -4  -4   0 25936.5 1798.10   3
  -4  -4  -1 30580.4 2048.85   3
  -4  -4  -2 983.567 405.394   3
  -4  -4  -3 16444.5 1681.35   3
  -4  -4  -3 16272.7 1571.35   2
  -4  -4  -4 13124.9 1551.67   3
  -4  -4  -4 11843.6 1399.27   2
  -4  -4  -5 4258.58 881.102   2
  -4  -4  -5 4388.49 963.176   3
  -4  -4  -6 1660.10 618.502   2
  -4  -4  -6 2736.51 799.224   3
  -4  -4  -7 2246.14 686.469   2
  -4  -4  -7 4048.41 999.195   3
  -4  -4  -8 929.808 590.217   3
  -4  -4  -8 514.043 363.128   2
  -4  -4  -9 346.857 506.728   3
  -4  -4 -10 225.271 336.660   3
  -4  -4 -11 643.176 677.189   3
  -4  -4 -12 339.207 589.511   3
  -4  -5  19 2231.76 1143.28   7
  -4  -5  18 1602.04 840.623   7
  -4  -5  17 374.074 491.741   7
  -4  -5  16 4221.92 1300.19   7
  -4  -5  15-6.03481 172.352   7
  -4  -5  14 743.102 483.757   7
  -4  -5  13 8481.47 1473.31   7
  -4  -5  12 9990.08 1532.84   7
  -4  -5  11-141.620 246.314   7
  -4  -5  10 4416.44 901.657   7
   4   5 -10 2797.71 543.403   1
  -4  -5   9 7600.04 1171.33   7
   4   5  -9 5433.99 716.554   1
  -4  -5   8 813.553 415.873   7
   4   5  -8 629.124 267.008   1
  -4  -5   7 24201.9 1948.61   7
   4   5  -6 11348.9 778.686   3
  -4  -5   6 19182.1 1685.37   7
   4   5  -5 21804.4 1362.34   3
  -4  -5   5 22894.2 1779.89   7
  -4  -5   5 21646.6 1170.88   3
   4   5  -5 23316.2 1939.64   4
  -4  -5   4 1207.97 480.633   7
  -4  -5   4 1034.25 318.989   3
   4   5  -4 1081.54 393.976   4
  -4  -5   3 9157.14 1133.30   7
  -4  -5   3 10522.0 1032.09   3
   4   5  -3 9808.58 1215.06   4
  -4  -5   2 1110.88 426.998   7
  -4  -5   2 1508.76 443.917   3
   4   5  -2 1669.08 566.690   4
  -4  -5   1 17795.2 1605.44   7
  -4  -5   1 19082.8 1569.63   3
  -4  -5   0 499.410 288.396   3
  -4  -5  -1 10130.5 1286.91   3
  -4  -5  -2 61263.7 3273.92   3
  -4  -5  -2 55005.9 3055.90   2
  -4  -5  -3 358.438 327.891   2
  -4  -5  -3 244.658 405.814   3
  -4  -5  -4 5255.67 1033.42   2
  -4  -5  -4 5846.08 1086.85   3
  -4  -5  -5 334.306 396.167   2
  -4  -5  -5 422.122 397.385   3
  -4  -5  -6 1916.75 660.756   2
  -4  -5  -6 3282.34 991.946   3
  -4  -5  -7 1153.32 518.369   2
  -4  -5  -7 3366.45 945.410   3
  -4  -5  -8 967.947 486.175   2
  -4  -5  -8 2332.90 826.566   3
  -4  -5  -9 424.625 436.038   3
  -4  -5 -10 423.880 577.653   3
  -4  -5 -11 79.4269 231.633   3
  -4  -6  19-96.7387 229.976   7
  -4  -6  18 1080.09 747.360   7
  -4  -6  17 2913.24 1122.66   7
  -4  -6  16 830.236 614.552   7
  -4  -6  15-60.7612 35.1730   7
  -4  -6  14 9627.62 1715.84   7
  -4  -6  13 2582.18 809.873   7
  -4  -6  12 7602.14 1323.70   7
  -4  -6  11 986.057 435.360   7
   4   6 -11 476.292 297.873   1
  -4  -6  10 8197.22 1298.39   7
   4   6 -10 4530.82 727.336   1
  -4  -6   9 3752.01 865.801   7
   4   6  -9 3501.14 650.597   1
  -4  -6   8 1657.25 497.915   7
   4   6  -7 2481.15 338.887   3
  -4  -6   7 4525.44 903.689   7
  -4  -6   6 622.370 301.678   7
   4   6  -6 440.758 210.405   3
  -4  -6   5 1296.02 463.028   7
   4   6  -5 1160.34 489.593   4
  -4  -6   4 1471.18 521.510   7
  -4  -6   4 1306.24 367.321   3
   4   6  -4 1126.19 440.148   4
  -4  -6   3 378.549 329.409   7
  -4  -6   3 190.346 212.730   3
   4   6  -3 301.432 323.452   4
  -4  -6   2 2404.72 621.971   7
  -4  -6   2 2447.37 571.251   3
   4   6  -2 3212.25 797.651   4
  -4  -6   1 9968.42 1203.33   3
  -4  -6   0 4321.86 876.765   3
  -4  -6  -1-77.9660 124.417   2
  -4  -6  -1 32.8352 69.8534   3
  -4  -6  -2 1848.33 654.994   2
  -4  -6  -2 1457.61 511.831   3
  -4  -6  -3 1868.56 602.853   2
  -4  -6  -3 2548.84 805.710   3
  -4  -6  -4 979.459 495.908   2
  -4  -6  -4 1424.03 689.391   3
  -4  -6  -5 1951.96 690.974   2
  -4  -6  -5 2725.36 882.455   3
  -4  -6  -6 301.808 289.560   2
  -4  -6  -6 905.275 482.420   3
  -4  -6  -7 195.952 277.526   2
  -4  -6  -7 152.872 227.336   3
  -4  -6  -8 1957.46 728.365   2
  -4  -6  -8 5202.97 1274.88   3
  -4  -6  -9 5098.06 1294.54   3
  -4  -6 -10-260.455 91.5213   3
  -4  -7  19-264.254 500.604   7
  -4  -7  18 143.098 130.019   7
  -4  -7  17 134.498 258.376   7
  -4  -7  16 35.7204 214.688   7
  -4  -7  15 453.867 485.550   7
  -4  -7  14 5684.64 1314.82   7
  -4  -7  13 271.782 350.062   7
   4   7 -12 3028.86 673.750   1
  -4  -7  12 5997.00 1230.27   7
  -4  -7  11 19393.5 2101.85   7
   4   7 -11 9913.14 1178.67   1
  -4  -7  10 381.518 358.353   7
   4   7 -10 326.981 228.300   1
   4   7  -9 154.941 236.865   1
  -4  -7   9-171.774 141.914   7
  -4  -7   8 15668.7 1757.95   7
  -4  -7   7 5920.32 1062.19   7
  -4  -7   6 1021.85 453.566   7
  -4  -7   5 7732.62 1206.88   7
   4   7  -5 7929.56 1236.86   4
  -4  -7   4 4764.75 923.412   7
   4   7  -4 5329.37 993.479   4
  -4  -7   3 25158.4 1806.61   3
  -4  -7   3 25350.9 2066.40   7
   4   7  -3 27264.3 2239.52   4
  -4  -7   2 5419.11 960.894   7
  -4  -7   2 5110.96 875.253   3
   4   7  -2 6295.50 1123.20   4
  -4  -7   1 9448.10 1245.42   3
  -4  -7   0 2588.18 731.486   3
  -4  -7  -1 4651.50 1037.72   2
  -4  -7  -1 4569.45 956.465   3
  -4  -7  -2 444.019 343.440   3
  -4  -7  -2 475.464 511.079   2
  -4  -7  -3 17725.9 2035.10   3
  -4  -7  -3 17953.0 2119.26   2
  -4  -7  -4 738.438 481.105   2
  -4  -7  -4 844.670 579.254   3
  -4  -7  -5 7468.14 1453.12   2
  -4  -7  -5 9377.36 1616.28   3
  -4  -7  -6 791.776 574.198   2
  -4  -7  -6 811.891 583.194   3
  -4  -7  -7 200.938 206.898   2
  -4  -7  -7 893.327 580.226   3
  -4  -7  -8 847.236 551.525   3
  -4  -7  -9 1395.23 720.444   3
  -4  -8  18 139.976 410.473   7
  -4  -8  17-8.93963 191.944   7
  -4  -8  16 268.247 250.926   7
  -4  -8  15 1145.27 666.813   7
  -4  -8  14 12042.0 1915.22   7
  -4  -8  13 2773.81 886.257   7
  -4  -8  12 914.501 506.250   7
   4   8 -12 400.848 233.959   1
  -4  -8  11 2835.61 900.829   7
   4   8 -11 973.588 399.653   1
   4   8 -10 1969.21 558.394   1
  -4  -8  10 3761.63 962.910   7
  -4  -8   9 4097.64 928.446   7
  -4  -8   8 2150.02 737.367   7
  -4  -8   7 1629.40 632.762   7
  -4  -8   6 318.299 489.266   7
  -4  -8   5 13908.0 1654.60   7
   4   8  -5 14378.3 1764.62   4
  -4  -8   4 3810.56 841.382   7
   4   8  -4 3442.82 830.361   4
  -4  -8   3 22528.8 2075.36   7
   4   8  -3 23025.5 2207.18   4
  -4  -8   2 364.138 286.722   7
  -4  -8   2 339.716 275.100   3
   4   8  -2 463.937 447.260   4
  -4  -8   1 218.627 155.375   3
   4   8  -1 683.071 556.064   4
  -4  -8   0 847.408 558.222   2
  -4  -8   0 2229.74 650.016   3
  -4  -8  -1-30.2503 328.691   2
  -4  -8  -1 6.68245 264.863   3
  -4  -8  -2 2298.85 823.747   2
  -4  -8  -2 1713.09 636.823   3
  -4  -8  -3 2759.61 982.547   2
  -4  -8  -3 3054.79 916.123   3
  -4  -8  -4 494.197 402.399   2
  -4  -8  -4 342.260 562.776   3
  -4  -8  -5 4980.67 1280.12   2
  -4  -8  -5 6447.32 1436.26   3
  -4  -8  -6 127.623 333.963   2
  -4  -8  -6 584.311 436.728   3
  -4  -8  -7 824.812 547.893   2
  -4  -8  -7 2654.80 956.894   3
  -4  -8  -8 368.037 360.212   3
  -4  -9  18-272.400 555.869   7
  -4  -9  17 13.5026 260.130   7
  -4  -9  16-20.6014 51.4532   7
  -4  -9  15 1610.76 753.465   7
  -4  -9  14 721.154 592.647   7
  -4  -9  13 0.95029 354.863   7
  -4  -9  12 402.791 327.613   7
   4   9 -12-16.9543 173.922   1
  -4  -9  11 286.035 226.798   7
   4   9 -11 266.331 290.251   1
   4   9 -10 96.7949 235.084   1
  -4  -9  10-104.435 227.637   7
  -4  -9   9 384.490 467.857   7
  -4  -9   8 1270.77 569.820   7
  -4  -9   7 2714.07 787.772   7
  -4  -9   6 801.025 614.495   7
  -4  -9   5-31.0602 202.193   7
   4   9  -5-368.370 376.244   4
  -4  -9   4 114.860 250.356   7
   4   9  -4-73.1423 129.585   4
  -4  -9   3 9884.64 1471.34   7
   4   9  -3 10115.6 1521.54   4
   4   9  -2 1664.99 624.257   4
  -4  -9   1 299.965 329.422   2
   4   9  -1 510.172 496.579   4
  -4  -9   1 175.077 294.725   3
  -4  -9   0 708.813 565.207   2
   4   9   0 1482.04 612.903   4
  -4  -9   0 1161.52 488.662   3
  -4  -9  -1 330.076 302.764   2
  -4  -9  -1 208.466 408.113   3
  -4  -9  -2 1135.00 587.449   2
  -4  -9  -2 267.541 354.965   3
  -4  -9  -3 652.745 655.400   2
  -4  -9  -3-232.294 387.944   3
  -4  -9  -4 1227.57 606.121   2
  -4  -9  -4 1725.19 809.139   3
  -4  -9  -5-153.011 148.457   2
  -4  -9  -5 133.028 134.151   3
  -4  -9  -6 96.5388 190.404   2
  -4  -9  -6 134.915 143.761   3
  -4  -9  -7 4.58734 162.142   2
  -4  -9  -7-48.1208 77.5362   3
  -4 -10  18-25.4278 266.661   7
  -4 -10  17 137.555 322.363   7
  -4 -10  16 344.827 428.780   7
  -4 -10  15 120.283 375.312   7
  -4 -10  14-40.1935 166.695   7
  -4 -10  13 2285.36 896.730   7
  -4 -10  12 484.423 419.235   7
  -4 -10  11 13498.3 1980.63   7
   4  10 -11 8880.58 1468.70   1
  -4 -10  10 1225.67 599.760   7
  -4 -10   9 4787.55 1126.48   7
  -4 -10   8-146.401 77.0154   7
  -4 -10   7 721.675 520.266   7
  -4 -10   6-75.1853 93.6853   7
  -4 -10   5 3116.69 878.245   7
   4  10  -5 3533.10 898.927   4
  -4 -10   4 10376.3 1559.20   7
   4  10  -4 9386.23 1570.48   4
   4  10  -3 8870.69 1490.34   4
  -4 -10   2 300.776 469.347   2
   4  10  -2 139.886 248.463   4
  -4 -10   1 117.064 337.186   2
   4  10  -1 14.2072 65.6303   4
  -4 -10   0 7530.20 1547.42   2
   4  10   0 7714.62 1465.73   4
  -4 -10  -1 2972.03 1002.71   2
  -4 -10  -1 3163.03 981.242   3
  -4 -10  -2 637.964 607.812   2
  -4 -10  -2 1800.05 710.958   3
  -4 -10  -3 588.748 473.180   2
  -4 -10  -3 287.430 417.323   3
  -4 -10  -4 356.835 250.624   2
  -4 -10  -4 170.048 240.154   3
  -4 -10  -5 91.6345 220.055   2
  -4 -10  -5 142.880 350.434   3
  -4 -10  -6 1025.64 658.921   2
  -4 -10  -6 828.834 673.836   3
  -4 -11  17 518.158 607.014   7
  -4 -11  16 110.291 320.336   7
  -4 -11  15 763.937 608.951   7
  -4 -11  14 976.946 640.382   7
  -4 -11  13 1745.48 821.019   7
  -4 -11  12 2188.45 832.064   7
  -4 -11  11 433.769 415.759   7
  -4 -11  10 940.213 539.151   7
  -4 -11   9 414.941 411.840   7
  -4 -11   8 11.5105 310.839   7
  -4 -11   7 319.322 429.056   7
  -4 -11   6 606.897 423.667   7
  -4 -11   5 1051.19 516.512   7
   4  11  -5 2618.68 853.347   4
  -4 -11   4 359.667 439.279   2
  -4 -11   4 38.6631 147.136   7
   4  11  -4-121.138 268.689   4
  -4 -11   3 922.914 620.426   2
   4  11  -3 355.729 460.353   4
  -4 -11   2 734.057 507.691   2
   4  11  -2 143.235 179.818   4
  -4 -11   1 3756.66 1147.96   2
   4  11  -1 3313.59 974.675   4
  -4 -11   0 2094.29 891.463   2
   4  11   0 626.600 446.049   4
  -4 -11  -1 3947.07 1246.02   2
   4  11   1 1259.70 643.183   4
  -4 -11  -2 318.007 413.000   2
   4  11   2 348.556 379.479   4
  -4 -11  -3 90.9493 96.7114   2
  -4 -11  -4 658.432 456.770   2
  -4 -11  -5 112.282 317.763   2
  -4 -11  -6 224.238 409.981   2
  -4 -12  16 31.8801 196.289   7
  -4 -12  15-203.425 451.070   7
  -4 -12  14-134.588 362.630   7
  -4 -12  13 42.9143 116.197   7
  -4 -12  12 374.445 381.300   7
  -4 -12  11 558.482 350.902   7
  -4 -12  10 4.86686 128.870   7
  -4 -12   9 266.286 330.775   7
  -4 -12   8 11.9437 20.6264   7
  -4 -12   7 392.439 335.477   7
  -4 -12   6 198.985 215.284   7
  -4 -12   5 123.667 206.360   7
  -4 -12   5-22.4857 208.492   2
  -4 -12   4 244.004 130.763   2
   4  12  -4 371.247 355.372   4
  -4 -12   3 838.757 613.144   2
   4  12  -3 139.756 247.989   4
  -4 -12   2 320.221 595.311   2
   4  12  -2 94.1662 224.918   4
  -4 -12   1 2165.10 985.600   2
   4  12  -1 1007.65 541.037   4
  -4 -12   0 2920.59 1101.48   2
  -4 -12  -1 568.575 535.520   2
  -4 -12  -2 1309.54 777.949   2
  -4 -12  -3 27.7156 171.270   2
  -4 -13  16 90.1158 266.742   7
  -4 -13  15-120.097 284.319   7
  -4 -13  14 135.330 237.929   7
  -4 -13  13 225.862 383.360   7
  -4 -13  12 146.382 226.429   7
  -4 -13  11-30.7323 60.6162   7
  -4 -13  10 44.2892 123.573   7
  -4 -13   9 707.377 524.404   7
  -4 -13   8 115.745 169.435   7
  -4 -13   7 207.817 263.094   7
  -4 -13   7 1010.91 595.837   2
  -4 -13   6 2.17484 164.294   7
  -4 -13   6 587.853 565.064   2
  -4 -13   5 2594.45 1002.54   2
  -4 -13   4 627.421 483.595   2
  -4 -13   3 812.064 742.676   2
  -4 -13   2 1769.17 870.692   2
  -4 -13   1 279.263 360.128   2
  -4 -13   0 818.156 730.969   2
  -4 -14  15 8.49256 124.696   7
  -4 -14  14-13.3358 223.629   7
  -4 -14  13 373.578 537.170   7
  -4 -14  12 177.944 305.849   7
  -4 -14  11 306.853 422.151   7
  -4 -14  10 279.488 346.725   7
  -4 -14   9 259.618 366.299   7
  -4 -14   8 515.241 399.905   2
  -4 -14   7 2700.51 960.530   2
  -4 -14   6 458.561 586.016   2
  -4 -14   5 1000.71 775.554   2
  -4 -14   4 905.654 596.294   2
   5 -19   5 717.488 513.350   2
   5 -19   6 232.397 331.023   2
   5 -19   7 4.39146 54.7004   2
   5 -18   2 55.0178 223.326   2
   5 -18   3-78.4121 301.897   2
   5 -18   4 317.219 409.637   2
   5 -18   5 666.162 493.223   2
   5 -18   6 774.262 469.821   2
   5 -18   7 226.248 207.410   2
   5 -17  -1 160.622 329.879   2
   5 -17   0 40.4013 138.302   2
   5 -17   1 1143.97 598.345   2
   5 -17   2 1566.12 703.074   2
   5 -17   3 878.035 580.848   2
   5 -17   4 1025.61 637.293   2
   5 -17   5 1558.14 675.765   2
   5 -17   6 689.955 457.718   2
   5 -17   7 837.195 512.143   2
  -5  17  -8 779.621 779.346   1
  -5  17  -9 262.777 584.186   1
  -5  17 -10 951.895 879.690   1
  -5  17 -11 962.990 700.531   1
  -5  17 -12-14.1186 27.8657   3
   5 -16  -3 260.914 341.732   2
   5 -16  -2 1528.13 785.185   2
   5 -16  -1 1058.53 665.348   2
   5 -16   0 5709.01 1409.90   2
   5 -16   1 2600.36 941.918   2
   5 -16   2 123.417 402.760   2
   5 -16   3 2896.80 948.199   2
   5 -16   4 640.127 422.099   2
   5 -16   5 304.207 297.753   2
   5 -16   6 936.678 529.848   2
   5 -16   7 297.664 295.768   2
  -5  16  -8-112.380 229.237   1
   5 -16   8 79.5095 104.506   2
  -5  16  -9 1011.34 894.508   1
  -5  16 -10 2104.02 991.027   1
  -5  16 -11 1741.35 950.366   1
  -5  16 -12-137.096 325.980   3
  -5  16 -12 266.430 561.400   1
  -5  16 -13 594.322 500.201   3
  -5  16 -13-20.1714 158.660   1
   5 -15  -5 290.160 404.803   2
   5 -15  -4 3203.51 1164.36   2
   5 -15  -3 1225.25 733.581   2
   5 -15  -2 1361.84 698.245   2
   5 -15  -1 1615.81 734.585   2
   5 -15   0 728.846 484.257   2
   5 -15   1-100.109 309.490   2
   5 -15   2 85.9440 148.844   2
   5 -15   3-156.587 234.936   2
   5 -15   4 929.485 555.083   2
   5 -15   5 1100.65 636.665   2
   5 -15   6 5312.62 1142.01   2
  -5  15  -7 3919.10 1260.72   1
   5 -15   7 1908.18 688.400   2
  -5  15  -8 2872.39 1086.51   1
   5 -15   8 873.883 452.257   2
  -5  15  -9 1013.65 743.605   1
  -5  15 -10 1948.10 956.657   1
  -5  15 -11 797.562 675.302   1
  -5  15 -11 164.140 159.515   3
  -5  15 -12 492.345 502.594   1
  -5  15 -12 26.2326 190.682   3
  -5  15 -13 107.387 288.669   3
  -5  15 -13 409.756 664.483   1
  -5  15 -14 141.701 230.540   3
  -5  15 -14 132.871 184.416   1
  -5  14   8 331.203 524.186   6
   5 -14  -7 417.593 537.880   2
  -5  14   7 1351.86 890.088   6
   5 -14  -6-113.452 332.837   2
   5 -14  -5-127.209 54.7877   2
   5 -14  -4-15.0060 83.4284   2
   5 -14  -3 1023.40 616.392   2
   5 -14  -2 423.454 579.212   2
   5 -14  -1 1045.56 499.906   2
   5 -14   0 791.743 423.159   2
   5 -14   1 123.426 270.808   2
   5 -14   2 883.201 493.672   2
   5 -14   3 8741.87 1453.88   2
   5 -14   4 3351.25 883.758   2
   5 -14   5 2107.17 723.804   2
   5 -14   6-111.190 232.632   2
  -5  14  -7 314.273 489.110   1
   5 -14   7 57.4303 155.091   2
  -5  14  -8 1451.79 704.588   1
   5 -14   8 644.944 413.100   2
  -5  14  -9 1886.25 881.566   1
  -5  14 -10 533.939 514.828   1
  -5  14 -11 126.808 255.729   3
  -5  14 -11-56.8360 382.326   1
  -5  14 -12 290.768 342.339   3
  -5  14 -12 154.888 222.574   1
  -5  14 -13 225.832 315.916   3
  -5  14 -13 742.949 617.249   1
  -5  14 -14 739.729 604.026   1
  -5  14 -14 91.9778 128.061   3
  -5  14 -15 67.2029 210.694   3
  -5  13  10 570.240 496.308   6
   5 -13  -9 306.515 332.684   2
  -5  13   9 638.793 524.886   6
   5 -13  -8 221.830 419.107   2
  -5  13   8 91.6393 471.503   6
   5 -13  -7 576.014 581.719   2
  -5  13   7 76.4033 463.418   6
   5 -13  -6 1364.34 689.324   2
  -5  13   6 1629.10 989.967   6
   5 -13  -5 5642.21 1382.46   2
  -5  13   5 5481.12 1453.87   6
   5 -13  -4 1167.83 683.127   2
  -5  13   4 467.512 628.040   6
  -5  13   3 555.399 529.651   6
   5 -13  -3 458.928 554.594   2
   5 -13  -2 359.072 428.295   2
   5 -13  -1 747.627 560.856   2
   5 -13   0 9352.96 1519.47   2
   5 -13   1 13608.6 1809.20   2
   5 -13   2-118.319 214.020   2
   5 -13   3 5794.16 1122.67   2
   5 -13   4 3222.62 825.012   2
   5 -13   5 26440.3 2314.95   2
   5 -13   6 191.186 110.488   2
  -5  13  -7 4275.64 1135.93   1
   5 -13   7 3161.83 734.991   2
  -5  13  -8 546.159 382.787   1
   5 -13   8 291.794 249.019   2
  -5  13  -9 1229.72 674.411   1
  -5  13 -10 655.090 570.087   1
  -5  13 -10 197.202 528.495   3
   5 -13  11-26.2145 210.270   7
  -5  13 -11 349.349 435.789   1
  -5  13 -11 701.404 414.294   3
  -5  13 -12-96.3370 337.367   1
   5 -13  12-127.946 198.214   7
  -5  13 -12 387.568 414.235   3
  -5  13 -13-23.1021 119.477   3
   5 -13  13 24.8638 80.8228   7
  -5  13 -13-94.9984 222.768   1
  -5  13 -14 105.980 215.840   3
   5 -13  14 55.2827 178.012   7
  -5  13 -15-10.1521 61.3504   3
   5 -13  15-69.6282 149.958   7
   5 -13  16 255.311 460.426   7
   5 -13  17-39.2861 186.223   7
  -5  12  11 20.3733 260.205   6
   5 -12 -10 136.136 416.869   2
  -5  12  10 608.931 602.836   6
   5 -12  -9 434.975 479.383   2
  -5  12   9 119.726 163.544   6
  -5  12   8 250.069 381.927   6
   5 -12  -8-70.6720 246.827   2
  -5  12   7 515.720 467.711   6
   5 -12  -7 862.792 464.788   2
   5 -12  -6 1095.63 660.135   2
  -5  12   6 834.320 628.901   6
   5 -12  -5 22.5933 379.488   2
  -5  12   5 287.052 504.494   6
   5 -12  -4 1039.64 503.705   2
  -5  12   4 1137.26 689.475   6
   5 -12  -3 1200.75 694.348   2
  -5  12   3 577.047 442.784   6
   5 -12  -2 4603.45 1073.24   2
  -5  12   2 4759.50 1142.64   6
  -5  12   1 2290.06 800.333   6
   5 -12  -1 2099.50 703.666   2
   5 -12   0 260.437 325.114   2
   5 -12   1 1627.43 559.697   2
   5 -12   2 87.4166 159.067   2
   5 -12   3 19.3605 22.0862   2
   5 -12   4 2621.40 691.579   2
   5 -12   5 16740.0 1710.27   2
  -5  12  -6 1775.71 686.211   1
   5 -12   6 849.761 344.681   2
   5 -12   7 6673.73 997.302   2
  -5  12  -7 8817.08 1518.78   1
   5 -12   8 581.928 337.746   7
  -5  12  -8 1377.09 639.438   1
   5 -12   8 1410.81 425.221   2
  -5  12  -9-208.992 265.136   1
   5 -12   9 24.7079 173.017   7
  -5  12 -10 699.335 548.888   3
   5 -12  10 112.941 220.005   7
  -5  12 -10 473.078 467.699   1
  -5  12 -11 237.927 202.088   3
   5 -12  11-61.5447 87.8875   7
  -5  12 -12 213.135 292.715   3
   5 -12  12-34.1839 62.2982   7
   5 -12  13-12.7292 242.610   7
  -5  12 -13 114.214 272.956   3
  -5  12 -13 478.991 330.116   1
  -5  12 -14 1156.89 652.232   3
   5 -12  14 612.037 486.233   7
  -5  12 -15 113.895 135.915   3
   5 -12  15-29.6942 226.590   7
  -5  12 -16 539.036 432.630   3
   5 -12  16 520.406 530.762   7
   5 -12  17-39.7440 349.235   7
  -5  11  13 381.335 376.117   6
  -5  11  12 237.297 508.699   6
   5 -11 -11 267.593 501.943   2
  -5  11  11 302.224 518.500   6
   5 -11 -10 999.297 738.016   2
  -5  11  10 435.410 535.985   6
  -5  11   9 542.934 538.563   6
   5 -11  -9 497.342 474.452   2
  -5  11   8 405.961 484.354   6
   5 -11  -8 233.841 251.959   2
   5 -11  -7 608.319 492.336   2
  -5  11   7 238.762 390.856   6
   5 -11  -6 98.0979 35.2973   2
  -5  11   6 513.344 571.941   6
   5 -11  -5 2294.09 843.547   2
  -5  11   5 2505.75 851.894   6
   5 -11  -4 525.482 419.748   2
  -5  11   4 498.216 473.488   6
   5 -11  -3 90.2140 108.611   2
  -5  11   3-198.323 294.204   6
  -5  11   2 25.3398 231.681   6
   5 -11  -2 64.2602 293.321   2
   5 -11  -1 889.452 470.466   2
  -5  11   1 469.089 384.131   6
  -5  11   0 6670.23 1206.28   6
   5 -11   0 6364.88 1127.60   2
   5 -11   1 177.124 323.517   2
   5 -11   2 461.682 304.732   2
   5 -11   3 6753.48 1053.33   2
   5 -11   4 10887.7 1298.09   2
   5 -11   4 6046.83 675.721   7
   5 -11   5 1676.74 422.707   7
   5 -11   5 2439.40 589.846   2
   5 -11   6 2611.03 584.491   7
   5 -11   6 3456.82 693.245   2
  -5  11  -7 4231.51 1025.08   1
   5 -11   7 2409.90 538.235   2
  -5  11  -8 802.114 335.751   1
   5 -11   8 827.341 309.594   2
  -5  11  -9 3500.13 949.820   1
  -5  11  -9 3544.27 893.273   3
  -5  11 -10 6744.21 1264.05   3
  -5  11 -10 4971.05 1168.98   1
  -5  11 -11 965.867 709.245   3
  -5  11 -11 293.039 538.911   1
  -5  11 -12 1299.63 707.885   3
  -5  11 -12 1543.41 746.154   1
  -5  11 -13 1057.42 556.402   3
  -5  11 -14-19.8272 235.246   3
  -5  11 -15 165.167 221.206   3
  -5  11 -16 70.2960 192.428   3
   5 -11  17-24.5724 133.170   7
  -5  11 -17-136.712 276.090   3
  -5  10  14-408.304 573.649   6
  -5  10  13 243.988 370.900   6
   5 -10 -13 465.443 528.179   2
  -5  10  12 153.971 305.067   6
   5 -10 -12 94.6406 179.218   2
   5 -10 -11 349.842 385.889   2
  -5  10  11 470.923 438.742   6
   5 -10 -10 681.408 441.212   2
  -5  10  10-7.41571 282.522   6
   5 -10  -9 657.638 493.876   2
  -5  10   9 571.520 644.094   6
  -5  10   8 1206.30 800.050   6
   5 -10  -8 331.449 418.484   2
   5 -10  -7 81.2690 267.511   2
  -5  10   7-65.6723 196.388   6
   5 -10  -6 6186.59 1268.26   2
  -5  10   6 7653.85 1511.48   6
   5 -10  -5 546.911 412.980   2
  -5  10   5 405.054 343.757   6
   5 -10  -4 1915.70 681.061   2
  -5  10   4 2099.98 702.444   6
   5 -10  -3 3640.83 876.047   2
  -5  10   3 5436.41 1138.66   6
  -5  10   2 23827.4 2258.03   6
   5 -10  -2 22439.9 2098.30   2
   5 -10  -1 3583.48 814.996   2
  -5  10   1 4088.70 925.574   6
   5 -10   0 370.304 249.837   2
  -5  10   0 72.3363 135.690   6
   5 -10   1 13180.8 1473.35   2
  -5  10  -1 13359.0 1656.36   6
   5 -10   2 16253.3 1566.96   2
   5 -10   3 38.6049 39.1384   7
   5 -10   3-211.378 209.861   2
   5 -10   4 9145.05 1112.35   2
  -5  10  -5 3007.77 883.883   1
   5 -10   5 2158.87 516.325   2
   5 -10   6 97.8674 144.422   2
  -5  10  -6 139.364 281.436   1
   5 -10   7 3278.26 585.311   2
  -5  10  -7 4469.04 980.516   1
   5 -10   8 61.6771 118.852   2
  -5  10  -8 107.485 316.735   1
  -5  10  -8 652.214 420.634   3
  -5  10  -9 4838.86 1054.16   3
  -5  10  -9 3176.95 880.058   1
  -5  10 -10 1760.27 677.633   3
  -5  10 -10 991.068 510.115   1
  -5  10 -11 4450.82 1069.57   1
  -5  10 -11 4287.70 1096.53   3
  -5  10 -12-339.428 230.043   3
  -5  10 -13 703.795 484.695   3
  -5  10 -14 893.212 453.439   3
  -5  10 -15 994.326 614.737   3
  -5  10 -16-47.1397 54.4019   3
  -5  10 -17 143.157 304.317   3
  -5   9  15-180.038 402.779   6
  -5   9  14 125.996 106.586   6
  -5   9  13 194.220 298.523   6
   5  -9 -13-9.85918 226.443   2
  -5   9  12-204.303 197.425   6
   5  -9 -12-210.654 286.894   2
   5  -9 -11-49.6091 230.310   2
  -5   9  11 47.3939 82.0808   6
   5  -9 -10 2494.51 1036.26   2
  -5   9  10 1468.14 729.792   6
  -5   9   9 12375.5 1965.20   6
   5  -9  -9 14510.8 2084.65   2
   5  -9  -8 6009.68 1277.17   2
  -5   9   8 6083.13 1334.64   6
  -5   9   7 52.9315 60.6454   6
   5  -9  -7 61.5680 264.068   2
   5  -9  -6 72.2742 99.7899   2
  -5   9   6 121.547 65.5963   6
   5  -9  -5 10112.4 1434.09   2
  -5   9   5 11141.4 1633.13   6
   5  -9  -4 2045.12 641.207   2
  -5   9   4 1933.77 619.444   6
   5  -9  -3 1723.29 578.006   2
  -5   9   3 1956.84 638.324   6
   5  -9  -2 10569.6 1359.57   2
  -5   9   2 10901.0 1473.09   6
   5  -9  -1 22351.3 1906.92   2
  -5   9   1 23657.4 2134.60   6
   5  -9   0 2418.86 655.068   2
  -5   9   0 2198.54 615.460   6
  -5   9  -1 824.950 388.282   6
   5  -9   1 764.480 330.802   2
   5  -9   2 16824.6 914.056   7
   5  -9   2 35450.8 2233.72   2
   5  -9   3 18817.4 1589.09   2
   5  -9   4 21059.5 1589.43   2
  -5   9  -4 23279.5 2150.30   1
   5  -9   5 1534.74 413.135   2
  -5   9  -5 1830.42 654.095   1
   5  -9   6 584.678 263.177   2
  -5   9  -6 743.257 378.651   1
   5  -9   7 157.859 152.988   2
  -5   9  -7 358.825 389.777   1
  -5   9  -7 375.744 356.872   3
  -5   9  -8 2073.66 626.436   3
   5  -9   8 910.433 233.360   2
  -5   9  -8 1805.76 608.832   1
  -5   9  -9 3957.18 925.815   3
  -5   9  -9 3451.67 890.464   1
  -5   9 -10 345.415 303.933   1
  -5   9 -10-134.650 175.078   3
  -5   9 -11 3437.29 965.528   3
  -5   9 -12 4324.22 1029.08   3
  -5   9 -13 5440.09 1278.91   3
  -5   9 -14 3205.45 1015.32   3
  -5   9 -15 2308.11 893.056   3
  -5   9 -16 196.932 238.992   3
  -5   9 -17 753.114 576.293   3
  -5   9 -18 377.039 383.019   3
  -5   8  16-189.125 463.820   6
  -5   8  15-22.2399 77.1220   6
  -5   8  14 459.880 510.434   6
  -5   8  13 229.604 415.537   6
  -5   8  12 549.265 458.071   6
   5  -8 -12 856.711 731.718   2
  -5   8  11 1371.29 754.549   6
   5  -8 -11 1121.52 635.329   2
   5  -8 -10 5647.06 1338.31   2
  -5   8  10 6422.79 1411.62   6
  -5   8   9 7464.80 1510.07   6
   5  -8  -9 7580.90 1444.46   2
  -5   8   8 21789.7 1708.55   7
   5  -8  -8 26439.6 2513.61   2
  -5   8   8 25829.1 2616.72   6
  -5   8   7 8731.22 988.464   7
   5  -8  -7 10842.8 1508.24   2
  -5   8   7 11466.4 1666.01   6
  -5   8   6 18485.1 1231.78   7
  -5   8   6 22084.2 2270.65   6
   5  -8  -6 20182.2 2001.23   2
  -5   8   5 22698.2 1225.06   7
   5  -8  -5 25953.5 2149.74   2
  -5   8   5 28312.1 2443.62   6
  -5   8   4 129.997 82.2743   7
  -5   8   4 168.696 222.064   6
   5  -8  -4 248.684 253.983   2
  -5   8   3 2700.62 241.745   7
   5  -8  -3 3543.60 769.309   2
  -5   8   3 4441.02 878.996   6
   5  -8  -2 18661.0 1670.79   2
  -5   8   2 19820.9 1899.23   6
   5  -8  -1 24723.1 1904.12   2
  -5   8   1 28717.6 2256.56   6
   5  -8   0 651.023 342.794   2
  -5   8   0 651.883 316.130   6
   5  -8   0 140.158 58.1217   7
   5  -8   1 1915.84 514.567   2
   5  -8   1 450.647 141.857   7
  -5   8  -1 1913.47 541.696   6
   5  -8   2 1457.80 430.579   2
   5  -8   2 436.617 178.759   7
  -5   8  -2 1226.05 432.903   6
  -5   8  -3 44370.1 2771.37   1
   5  -8   3 38388.6 2024.17   2
   5  -8   4 1730.70 421.250   2
  -5   8  -4 2275.66 642.975   1
   5  -8   5 31266.8 1598.17   2
  -5   8  -5 36006.2 2492.47   1
   5  -8   6 3144.00 472.080   2
  -5   8  -6 3641.26 830.405   1
  -5   8  -7 4837.31 945.074   3
  -5   8  -7 5302.08 997.594   1
  -5   8  -8 4951.78 981.296   1
  -5   8  -8 6128.85 1100.09   3
  -5   8  -9 335.254 286.897   3
  -5   8 -10 803.837 496.368   3
  -5   8 -11 4616.35 1062.98   3
  -5   8 -12 501.002 397.431   3
  -5   8 -13 497.341 424.926   3
  -5   8 -14 400.286 460.203   3
  -5   8 -15 384.990 454.856   3
  -5   8 -16 485.352 491.321   3
  -5   8 -17 445.798 455.760   3
  -5   7  16 172.595 327.964   6
  -5   7  15-29.6053 227.491   6
  -5   7  14 992.154 721.502   6
  -5   7  13 772.966 719.494   6
  -5   7  12 261.363 425.907   6
  -5   7  11 497.304 330.911   7
  -5   7  11 1409.18 716.578   6
   5  -7 -11 1306.52 657.562   2
  -5   7  10 1817.69 608.449   7
  -5   7  10 2267.66 807.310   6
   5  -7 -10 2477.71 882.390   2
  -5   7   9 13177.0 1485.27   7
   5  -7  -9 14437.4 1873.64   2
  -5   7   9 14858.0 2003.79   6
  -5   7   8 2178.82 563.708   7
   5  -7  -8 3454.43 931.130   2
  -5   7   8 3371.59 868.837   6
  -5   7   7 9817.86 1087.53   7
   5  -7  -7 10955.8 1472.12   2
  -5   7   7 11645.3 1609.59   6
  -5   7   6 547.556 251.423   7
   5  -7  -6 964.863 445.455   2
  -5   7   6 719.300 423.252   6
  -5   7   5 23784.6 1330.38   7
   5  -7  -5 24998.2 2018.04   2
  -5   7   5 25067.7 2190.02   6
  -5   7   4 12568.7 1483.61   6
   5  -7  -4 11552.6 1312.64   2
  -5   7   3 1945.01 317.959   7
   5  -7  -3 1710.14 502.972   2
  -5   7   3 2213.34 601.727   6
   5  -7  -2 19594.6 1628.66   2
  -5   7   2 25375.2 1979.80   6
  -5   7   1 41610.4 2478.90   6
   5  -7  -1 38559.4 2165.70   2
   5  -7   0 1614.09 452.881   2
  -5   7   0 1449.81 488.809   6
   5  -7   0 1556.35 290.769   4
   5  -7   0 354.899 130.020   7
   5  -7   1 181.297 136.740   7
   5  -7   1 311.136 170.499   2
  -5   7  -1 372.573 270.872   6
   5  -7   2 26021.8 1584.42   2
  -5   7  -2 30587.1 1923.87   6
  -5   7  -2 30609.8 2116.93   1
   5  -7   3 17101.6 1237.52   2
  -5   7  -3 19276.8 1696.33   1
   5  -7   4 12492.7 1000.99   2
  -5   7  -4 12368.1 1354.94   1
  -5   7  -5 1139.65 395.316   1
  -5   7  -5 341.555 193.004   2
   5  -7   5 706.793 220.193   2
  -5   7  -6 190.214 258.837   1
  -5   7  -6 450.908 274.130   3
  -5   7  -7 667.666 244.664   3
  -5   7  -7 841.656 407.142   1
  -5   7  -8 781.140 429.159   3
  -5   7  -9 451.989 384.232   3
  -5   7 -10 2118.10 694.031   3
  -5   7 -11 3329.56 841.646   3
  -5   7 -12 361.559 395.776   3
  -5   7 -13 1690.05 680.471   3
  -5   7 -14 2389.28 855.285   3
  -5   7 -15 863.527 583.355   3
  -5   7 -16 94.4476 158.503   3
  -5   7 -16 676.696 647.201   5
  -5   7 -17 1.47446 266.876   3
  -5   6  17 97.9987 146.265   6
  -5   6  16 598.197 527.288   6
  -5   6  15 7416.47 1719.03   6
  -5   6  14 61.1859 128.982   7
  -5   6  14 430.749 579.499   6
  -5   6  13 369.938 294.635   7
  -5   6  13 1419.20 690.270   6
  -5   6  12 3558.43 933.947   7
  -5   6  12 3751.83 1084.88   6
  -5   6  11 4070.11 990.608   7
  -5   6  11 4603.14 1164.17   6
  -5   6  10 15101.6 1701.05   7
  -5   6  10 17765.5 2128.02   6
  -5   6   9 30549.1 2227.77   7
  -5   6   9 35000.0 2856.67   6
   5  -6  -9 37453.9 2896.28   2
  -5   6   8 158.091 191.944   7
   5  -6  -8 242.508 163.788   2
  -5   6   8-14.9761 226.140   6
  -5   6   7 116.375 156.966   7
   5  -6  -7 451.497 309.991   2
  -5   6   7 121.155 361.688   6
   5  -6  -6 167.604 189.856   2
  -5   6   6 47.3760 93.3494   6
  -5   6   6 49.8808 134.473   7
  -5   6   5 19979.4 1269.97   7
   5  -6  -5 20647.9 1759.35   2
  -5   6   5 22519.8 1933.14   6
  -5   6   4 15176.0 1030.23   7
   5  -6  -4 13753.8 1414.24   2
  -5   6   4 13233.3 1461.61   6
   5  -6  -3 61.1581 85.2490   7
   5  -6  -3 72.8628 169.758   2
  -5   6   3 319.448 200.644   7
  -5   6   3 350.921 248.292   6
  -5   6   2 743.661 226.910   7
   5  -6  -2 184.039 124.395   7
   5  -6  -2 408.342 219.456   2
  -5   6   2 888.607 450.574   6
   5  -6  -1 7660.61 926.765   2
  -5   6   1 9259.47 1112.74   6
   5  -6  -1 8698.57 702.642   4
   5  -6   0 1250.47 305.878   7
   5  -6   0 2960.11 562.353   2
  -5   6   0 2955.72 592.439   6
  -5   6  -1 377.728 318.760   1
   5  -6   1 217.290 138.171   7
   5  -6   1 260.741 198.976   2
  -5   6  -1 133.968 173.564   6
  -5   6  -2 627.262 268.660   1
  -5   6  -2 1214.51 367.070   6
   5  -6   2 752.467 267.922   2
  -5   6  -3 2500.95 511.523   6
  -5   6  -3 2786.94 586.740   1
  -5   6  -4 2046.10 449.121   2
  -5   6  -4 1348.80 459.970   1
  -5   6  -5 1218.07 386.269   3
  -5   6  -5 1363.84 444.623   1
  -5   6  -5 1025.78 269.667   2
  -5   6  -6 1239.60 482.557   3
  -5   6  -6 765.998 392.187   1
  -5   6  -7 86.7211 172.129   3
  -5   6  -8 7381.62 1134.56   3
  -5   6  -9-286.839 303.929   3
  -5   6 -10 2036.73 666.809   3
  -5   6 -11 453.370 475.841   3
  -5   6 -12 8237.44 1458.59   3
  -5   6 -13 1263.05 765.404   3
  -5   6 -14 7484.65 1572.66   3
  -5   6 -14 6108.07 1389.47   5
  -5   6 -15 310.809 395.263   3
  -5   6 -15 1106.31 745.681   5
  -5   6 -16 279.965 543.267   3
  -5   6 -16 685.975 456.853   5
  -5   6 -17 219.410 408.989   3
  -5   5  18 117.369 258.495   6
  -5   5  17 92.6541 106.427   6
  -5   5  16-51.2081 281.974   7
  -5   5  16-86.2017 54.3170   6
  -5   5  15-22.1891 121.178   7
  -5   5  15-199.557 262.352   6
  -5   5  14 554.638 426.323   7
  -5   5  14 498.116 335.550   6
  -5   5  13 399.322 311.370   7
  -5   5  13 536.047 457.932   6
  -5   5  12 1769.37 670.452   7
  -5   5  12 2382.54 856.680   6
  -5   5  11 4214.37 968.395   7
  -5   5  11 4699.91 1114.22   6
  -5   5  10 4596.59 941.601   7
  -5   5  10 4142.39 1011.98   6
  -5   5   9 969.922 437.229   7
  -5   5   9 1490.87 604.773   6
  -5   5   8 11473.5 1274.82   7
  -5   5   8 11639.7 1521.37   6
  -5   5   7 11748.2 1204.17   7
  -5   5   7 12848.4 1530.15   6
  -5   5   6 8675.91 927.177   7
   5  -5  -6 9448.63 1234.71   2
  -5   5   6 9458.47 1247.38   6
  -5   5   5 67413.3 2468.31   7
   5  -5  -5 73007.8 3192.33   2
  -5   5   5 64991.3 3156.66   6
  -5   5   4 1984.50 383.106   7
   5  -5  -4 1117.93 357.563   7
  -5   5   4 2626.87 623.988   6
   5  -5  -4 1968.08 541.019   2
  -5   5   4 1161.81 344.522   4
  -5   5   3 9009.79 792.245   7
   5  -5  -3 8185.51 1010.75   2
  -5   5   3 9309.28 1118.41   6
  -5   5   2 4780.50 573.449   7
   5  -5  -2 2126.08 405.559   7
  -5   5   2 4434.95 746.866   6
   5  -5  -2 3898.12 671.086   2
   5  -5  -2 4573.42 576.168   4
  -5   5   1 3736.83 671.301   6
   5  -5  -1 1916.41 392.149   7
   5  -5  -1 4056.23 536.169   4
  -5   5   0 27204.6 1737.42   6
  -5   5   0 29801.6 1816.79   1
  -5   5  -1 17759.1 1342.36   6
  -5   5  -1 18927.1 1432.90   1
  -5   5  -2 35385.2 1857.68   6
  -5   5  -2 31593.1 1897.02   1
  -5   5  -3 39362.3 1836.64   6
  -5   5  -3 35747.7 2031.95   1
  -5   5  -3 35664.3 2041.65   3
  -5   5  -4 59909.7 2783.88   1
  -5   5  -4 23068.6 1332.46   2
   5  -5   4 26126.2 1454.12   6
  -5   5  -4 62066.8 2831.29   3
  -5   5  -5 171.415 232.941   3
  -5   5  -5 34.6413 50.8240   2
   5  -5   5 57.3425 71.6150   6
  -5   5  -6 599.531 350.985   3
   5  -5   6 140.054 116.715   6
  -5   5  -7 911.849 417.666   3
   5  -5   7 141.620 109.222   6
  -5   5  -8 5770.58 1016.91   3
  -5   5  -9 10787.8 1468.95   3
  -5   5 -10 17199.2 1936.28   3
  -5   5 -11 9748.59 1530.93   3
  -5   5 -12 3590.13 998.318   3
  -5   5 -12 4105.09 1070.31   5
  -5   5 -13 458.082 526.816   3
  -5   5 -13 947.668 625.761   5
  -5   5 -14 8985.48 1763.56   3
  -5   5 -14 8074.02 1610.43   5
  -5   5 -15 108.489 329.381   3
  -5   5 -15 445.936 503.607   5
  -5   5 -16-10.9907 155.082   3
  -5   5 -16 381.031 459.018   5
  -5   4  18-27.5911 236.308   7
  -5   4  18 170.695 318.110   6
  -5   4  17 490.572 470.517   7
  -5   4  17 128.632 111.416   6
  -5   4  16 140.746 235.113   7
  -5   4  16-42.1778 310.591   6
  -5   4  15 685.616 537.606   7
  -5   4  15 283.337 393.309   6
  -5   4  14-81.8902 160.161   7
  -5   4  14 18.9759 68.9225   6
  -5   4  13 4197.03 1096.21   7
  -5   4  13 4394.27 1129.05   6
  -5   4  12 197.914 249.114   7
  -5   4  12 24.2763 306.455   6
  -5   4  11 11642.9 1618.13   7
  -5   4  11 11369.5 1685.81   6
  -5   4  10 1901.45 609.014   7
  -5   4   9 5401.13 933.568   7
  -5   4   8 269.498 197.907   7
  -5   4   7 2305.58 520.995   7
  -5   4   6 11997.1 1114.31   7
  -5   4   5 32084.4 1777.10   7
  -5   4   4 323.518 152.554   7
  -5   4   4 484.384 294.834   6
  -5   4   3 3082.35 497.249   7
  -5   4   3 3480.68 670.825   6
  -5   4   2 3749.80 530.444   7
  -5   4   2 3628.65 655.825   6
   5  -4  -2 3167.12 510.313   4
  -5   4   1 994.271 303.805   1
  -5   4   1 949.013 318.261   6
  -5   4   1 1079.44 277.947   7
  -5   4   0 128.666 158.543   6
  -5   4   0 113.529 121.203   1
  -5   4  -1 31777.3 1674.21   6
  -5   4  -1 28208.6 1659.51   1
  -5   4  -2 8424.20 935.574   1
  -5   4  -2 8943.59 859.661   6
  -5   4  -2 8456.68 997.085   3
  -5   4  -3 4996.93 591.840   6
  -5   4  -3 4343.64 740.697   3
  -5   4  -4 1949.43 362.212   2
  -5   4  -4 5805.89 880.540   3
  -5   4  -5 1513.18 239.194   2
  -5   4  -5 3413.70 662.869   3
  -5   4  -6 1225.26 406.385   3
  -5   4  -7 27979.6 2126.87   3
  -5   4  -8 22750.8 2003.76   3
  -5   4  -9 8787.95 1338.96   3
  -5   4 -10 11689.7 1591.86   3
  -5   4 -11 32949.4 2855.75   3
  -5   4 -11 29849.5 2683.14   5
  -5   4 -12 833.677 638.246   3
  -5   4 -12 416.398 438.878   5
  -5   4 -13 1753.89 846.220   3
  -5   4 -13 1201.01 627.442   5
  -5   4 -14 393.708 537.450   3
  -5   4 -14-326.061 405.983   5
  -5   4 -15 442.538 520.515   3
  -5   4 -15 139.296 273.517   5
  -5   4 -16 1788.07 909.155   3
  -5   3  19 631.568 692.257   7
  -5   3  19-0.89536 291.256   6
  -5   3  18 466.037 483.267   7
  -5   3  18 289.017 433.451   6
  -5   3  17-168.162 204.747   7
  -5   3  17-35.8555 282.598   6
  -5   3  16 200.509 324.142   7
  -5   3  16 173.387 238.027   6
  -5   3  15 225.968 377.797   7
  -5   3  14 712.274 430.745   7
  -5   3  13 282.455 341.721   7
  -5   3  12 377.325 368.576   7
  -5   3  11 2180.85 712.847   7
  -5   3  10 6.87764 166.241   7
  -5   3   9 3845.96 794.950   7
  -5   3   8 159.456 159.319   7
  -5   3   7 6729.59 907.464   7
  -5   3   7 2885.62 565.588   5
  -5   3   6 13874.7 1222.11   7
  -5   3   5 7148.90 874.543   7
  -5   3   4 1411.56 345.883   7
  -5   3   3 7850.48 807.696   7
   5  -3  -3 8125.67 871.916   4
  -5   3   2 1707.77 398.605   7
   5  -3  -2 1434.93 372.214   4
  -5   3   2 1612.81 312.988   1
  -5   3   1 3853.31 632.705   6
  -5   3   1 4100.94 550.332   1
  -5   3   1 3715.03 560.870   7
  -5   3   0 1181.44 314.993   1
  -5   3   0 1105.76 310.307   6
  -5   3  -1 3401.94 525.240   6
  -5   3  -1 2934.86 572.309   3
  -5   3  -2 71736.9 2837.56   3
  -5   3  -2 80091.7 2275.14   6
  -5   3  -3 22856.7 1665.95   3
  -5   3  -3 23181.5 1078.88   6
  -5   3  -4 22055.6 1685.61   3
  -5   3  -5 753.799 354.928   3
  -5   3  -5 435.659 157.759   2
  -5   3  -6 10065.8 516.123   2
  -5   3  -6 9311.20 490.766   2
  -5   3  -7 7744.48 1158.23   3
  -5   3  -8 6465.78 1100.20   3
  -5   3  -8 6899.00 1182.28   5
  -5   3  -9 1189.10 566.876   3
  -5   3  -9 1796.98 625.453   5
  -5   3 -10 6510.93 1226.67   3
  -5   3 -10 6794.03 1202.71   5
  -5   3 -11 327.190 340.265   3
  -5   3 -11 287.382 248.458   5
  -5   3 -12 1166.26 667.665   3
  -5   3 -12 820.653 589.841   5
  -5   3 -13 227.776 513.324   3
  -5   3 -13 339.467 463.082   5
  -5   3 -14 378.874 512.780   3
  -5   3 -14 790.775 532.169   5
  -5   3 -15 71.6763 190.246   3
  -5   3 -15 158.346 342.100   5
  -5   2  19 443.258 319.432   6
  -5   2  19-106.649 88.5673   7
  -5   2  18 1435.26 932.485   7
  -5   2  18 810.723 551.633   6
  -5   2  17 411.619 544.830   7
  -5   2  16 507.293 542.165   7
  -5   2  15 609.621 491.333   7
  -5   2  14 528.283 463.273   7
  -5   2  13 892.786 561.831   7
  -5   2  12 474.816 420.662   7
  -5   2  11 525.460 268.137   7
  -5   2  10 173.246 215.214   7
  -5   2   9 12029.1 1408.30   7
  -5   2   8 1341.98 433.999   7
  -5   2   7 23978.9 1716.93   7
  -5   2   7 14041.5 1052.59   5
  -5   2   6 15761.5 1344.55   7
  -5   2   6 14714.8 902.618   5
  -5   2   5 60519.5 2535.30   7
  -5   2   4 4790.04 682.611   7
  -5   2   4 5892.49 491.368   1
   5  -2  -4 4473.54 675.774   4
  -5   2   3 50499.4 2140.86   7
   5  -2  -3 49125.3 2193.21   4
  -5   2   3 52046.3 1468.46   1
  -5   2   2 265351. 3746.54   1
  -5   2   2 272461. 5066.23   7
   5  -2  -2 267678. 5100.15   4
  -5   2   1 6037.09 714.596   7
  -5   2   1 6751.53 770.608   3
  -5   2   0 40012.5 2014.58   3
  -5   2  -1 29628.9 1805.81   3
  -5   2  -1 31315.9 1459.98   6
  -5   2  -2 2732.12 377.774   6
  -5   2  -2 2222.44 501.394   3
  -5   2  -3 45926.9 2383.57   3
  -5   2  -3 48072.6 1220.25   6
  -5   2  -4 975.968 367.614   3
  -5   2  -5 7738.19 1074.23   3
  -5   2  -6 166.869 85.4066   2
  -5   2  -6 602.559 418.472   3
  -5   2  -6 734.849 351.597   5
  -5   2  -7 2563.13 666.589   3
  -5   2  -7 1076.19 218.866   2
  -5   2  -7 3037.61 748.043   5
  -5   2  -8 1551.65 543.935   3
  -5   2  -8 1469.28 495.306   5
  -5   2  -9 1426.98 556.415   3
  -5   2  -9 1220.20 519.011   5
  -5   2 -10 43.7625 171.128   3
  -5   2 -10-56.8860 211.085   5
  -5   2 -11 1319.23 658.282   3
  -5   2 -11 1428.35 615.103   5
  -5   2 -12 1152.00 621.341   3
  -5   2 -12 485.227 452.287   5
  -5   2 -13 818.570 766.391   3
  -5   2 -13 24.3255 266.686   5
  -5   2 -14 231.966 328.761   3
  -5   2 -14 514.249 487.251   5
  -5   2 -15 485.481 559.307   3
  -5   1  20 652.360 534.525   6
  -5   1  19-23.6004 325.494   7
  -5   1  18 847.552 742.912   7
  -5   1  17 0.45022 274.674   7
  -5   1  16 1223.07 755.519   7
  -5   1  15 297.324 360.993   7
  -5   1  14 2490.85 892.819   7
  -5   1  13 1344.36 570.222   7
  -5   1  12 210.257 183.169   7
  -5   1  11 1957.12 633.227   7
  -5   1  10 15355.5 1714.90   7
  -5   1   9 975.396 372.169   7
  -5   1   8 676.841 287.083   7
  -5   1   7 1834.32 525.335   7
  -5   1   7 802.484 266.753   3
  -5   1   6 217.755 138.383   7
  -5   1   5 368.312 196.440   7
  -5   1   4 4132.62 639.985   7
   5  -1  -4 4106.98 648.298   4
  -5   1   3 47547.1 2193.40   7
   5  -1  -3 49934.8 2264.53   4
   5  -1  -2 37682.8 1964.51   4
  -5   1   2 34376.9 1844.33   7
  -5   1   2 39958.9 1856.01   3
  -5   1   1 36654.5 1864.38   3
  -5   1   1 32556.4 1845.39   7
  -5   1   0 1048.21 325.120   3
  -5   1  -1 53509.0 2396.14   3
  -5   1  -1 57979.2 2344.00   5
  -5   1  -2 5893.94 833.843   3
  -5   1  -2 8292.22 602.212   6
  -5   1  -2 7059.04 874.375   5
  -5   1  -3 448.141 186.629   3
  -5   1  -3 455.664 227.083   5
  -5   1  -4 17007.8 1531.58   3
  -5   1  -4 16838.3 1510.01   5
  -5   1  -5 9070.77 1175.02   3
  -5   1  -5 9704.04 1200.94   5
  -5   1  -6 122.225 105.544   2
  -5   1  -6 164.434 178.931   3
  -5   1  -6 480.282 338.991   5
  -5   1  -7 7349.70 1143.39   3
  -5   1  -7 7410.50 1127.70   5
  -5   1  -8 514.744 239.311   3
  -5   1  -8 886.672 447.414   5
  -5   1  -9 18587.6 2047.33   3
  -5   1  -9 18190.1 1981.59   5
  -5   1 -10 5793.81 1216.18   3
  -5   1 -10 5275.39 1126.49   5
  -5   1 -11 810.228 536.060   3
  -5   1 -11 1097.00 581.565   5
  -5   1 -12 720.433 621.652   3
  -5   1 -12 75.7923 135.817   5
  -5   1 -13 2420.89 934.698   3
  -5   1 -13 2242.43 856.005   5
  -5   1 -14 353.232 443.931   3
  -5   1 -14-219.366 331.998   5
  -5   0  19 513.607 522.970   7
  -5   0  18 2300.79 1098.69   7
  -5   0  17 164.807 343.497   7
  -5   0  16 647.682 578.690   7
  -5   0  15 829.358 561.017   7
  -5   0  14 1947.89 839.855   7
  -5   0  13 166.586 380.345   7
  -5   0  12 330.470 166.930   7
  -5   0  11 28857.6 2491.07   7
  -5   0  10 1713.67 582.400   7
  -5   0  10 715.717 296.665   1
  -5   0  10 905.183 306.169   3
  -5   0   9 8213.10 834.576   3
  -5   0   9 5842.86 649.630   1
  -5   0   8 160.060 85.1009   1
  -5   0   8 165.871 279.906   7
  -5   0   8 40.6670 81.1625   3
  -5   0   7 5340.33 868.599   7
  -5   0   7 4032.82 518.981   3
  -5   0   6 8313.50 1033.93   7
  -5   0   5 2067.53 452.697   7
   5   0  -5 2132.55 482.597   4
  -5   0   4 995.002 323.770   7
  -5   0   4 758.820 242.214   3
   5   0  -4 426.957 161.914   4
  -5   0   3 47596.8 1927.48   3
  -5   0   3 43875.3 2188.26   7
   5   0  -3 45626.5 2245.29   4
  -5   0   2 21445.4 1350.69   3
  -5   0   2 18557.7 1403.75   7
  -5   0   2 22887.8 1094.51   5
  -5   0   1 1088.44 346.696   7
  -5   0   1 754.338 264.439   3
  -5   0   1 514.472 212.975   5
  -5   0   0 21008.6 1467.13   3
  -5   0   0 21381.1 1340.49   5
  -5   0  -1 40209.0 2143.26   3
  -5   0  -1 42824.1 2071.99   5
  -5   0  -2 23306.9 1668.73   3
  -5   0  -2 22359.5 1596.23   5
  -5   0  -3 39825.8 2296.57   3
  -5   0  -3 42001.9 2317.89   5
  -5   0  -4 20.5700 21.0512   3
  -5   0  -4 420.240 300.640   5
  -5   0  -5 5412.71 960.839   3
  -5   0  -5 5271.76 912.420   5
  -5   0  -5 3305.69 586.592   2
  -5   0  -6 8855.46 1262.45   3
  -5   0  -6 8345.16 1194.10   5
  -5   0  -7 10678.6 1459.09   3
  -5   0  -7 12700.7 1544.26   5
  -5   0  -8 2277.54 692.396   3
  -5   0  -8 2595.89 759.030   5
  -5   0  -9 2035.87 683.661   3
  -5   0  -9 1645.11 600.849   5
  -5   0 -10 1271.46 619.302   3
  -5   0 -10 1596.37 677.684   5
  -5   0 -11 375.215 549.386   3
  -5   0 -11 162.865 273.259   5
  -5   0 -12 414.920 351.572   3
  -5   0 -12-411.026 453.180   5
  -5   0 -13 732.339 552.688   3
  -5   0 -13 360.591 415.216   5
  -5   0 -14 1.23792 255.908   3
  -5  -1  19-60.2340 352.473   7
  -5  -1  18-109.458 446.461   7
  -5  -1  17 147.113 451.694   7
  -5  -1  16-117.433 229.528   7
  -5  -1  15 107.805 186.288   7
  -5  -1  14 7.16553 228.029   7
  -5  -1  13-352.376 385.227   7
  -5  -1  12-253.138 373.998   7
  -5  -1  11 12070.9 1613.83   7
  -5  -1  10 2185.16 433.107   1
  -5  -1  10 2957.86 752.662   7
  -5  -1  10 1431.73 311.776   3
  -5  -1   9 5394.81 518.519   3
  -5  -1   9 12827.9 1429.31   7
  -5  -1   8 213.301 269.990   7
  -5  -1   8 111.626 95.2522   3
  -5  -1   7 6194.40 954.937   7
  -5  -1   7 4761.08 436.554   3
  -5  -1   7 6103.90 491.909   3
  -5  -1   6 289.447 111.602   3
  -5  -1   6 240.111 47.0698   7
  -5  -1   5-167.552 240.403   7
  -5  -1   5 112.269 143.164   3
   5   1  -5 160.827 74.0622   4
  -5  -1   4 39170.4 1623.98   3
  -5  -1   4 34719.1 2021.48   7
   5   1  -4 34502.6 2066.75   4
  -5  -1   3 1794.01 540.766   7
  -5  -1   3 1001.46 292.399   3
   5   1  -3 813.042 368.247   4
  -5  -1   2 11632.1 1019.87   3
  -5  -1   2 11472.3 1145.88   7
  -5  -1   1 29015.3 1687.30   3
  -5  -1   1 26395.5 1772.43   7
  -5  -1   0 3110.79 598.537   3
  -5  -1  -1 526.849 274.219   3
  -5  -1  -1 811.288 341.062   5
  -5  -1  -2 24521.5 1809.30   3
  -5  -1  -2 23752.2 1693.05   5
  -5  -1  -3 554.692 412.513   3
  -5  -1  -3 43.2489 36.7160   6
  -5  -1  -3 434.546 241.874   5
  -5  -1  -4 24413.0 2007.21   3
  -5  -1  -4 22854.2 1895.23   5
  -5  -1  -5 734.592 317.904   2
  -5  -1  -5 1139.84 389.098   3
  -5  -1  -5 663.269 346.575   5
  -5  -1  -6 9756.78 1429.35   3
  -5  -1  -6 9734.17 1334.23   5
  -5  -1  -6 6051.77 885.842   2
  -5  -1  -7 647.227 305.049   2
  -5  -1  -7 1259.17 536.626   3
  -5  -1  -7 1452.10 564.750   5
  -5  -1  -8 7519.46 1302.28   3
  -5  -1  -8 7877.15 1321.97   5
  -5  -1  -9 546.013 354.276   3
  -5  -1  -9 727.890 479.681   5
  -5  -1 -10 277.678 240.812   3
  -5  -1 -11 447.964 503.218   3
  -5  -1 -12 372.320 461.392   3
  -5  -1 -13 2300.84 904.276   3
  -5  -2  19 28.1278 211.782   7
  -5  -2  18 277.513 549.867   7
  -5  -2  17 497.569 615.655   7
  -5  -2  16 924.462 574.041   7
  -5  -2  15 65.3506 126.069   7
  -5  -2  14 1137.92 596.391   7
  -5  -2  13 6779.68 1324.16   7
  -5  -2  12 1889.96 678.181   7
   5   2 -12 762.261 237.453   5
  -5  -2  11 12397.8 1608.84   7
   5   2 -11 4201.07 559.931   5
  -5  -2  10 16105.3 1706.30   7
   5   2 -10 5420.48 546.553   5
  -5  -2   9 2492.04 687.183   7
  -5  -2   8 18032.3 1690.36   7
  -5  -2   7 4669.85 855.488   7
  -5  -2   6 6719.55 937.735   7
  -5  -2   6 6961.50 503.735   3
  -5  -2   5 11068.9 782.992   3
  -5  -2   5 13560.8 1328.95   7
   5   2  -5 14409.4 1422.39   4
  -5  -2   4 26668.2 1815.14   7
  -5  -2   4 26599.4 1374.09   3
   5   2  -4 27156.9 1877.27   4
  -5  -2   3 8586.32 1052.04   7
  -5  -2   3 11053.6 961.621   3
   5   2  -3 9676.85 1118.07   4
  -5  -2   2 47.2619 74.9978   7
  -5  -2   2 312.871 183.258   3
  -5  -2   1 29146.7 1943.68   7
  -5  -2   1 32134.1 1875.98   3
  -5  -2   0 1319.41 374.928   3
  -5  -2  -1 6154.07 931.280   3
  -5  -2  -2 4493.95 834.564   3
  -5  -2  -3 107.603 71.9723   6
  -5  -2  -3 558.122 339.281   3
  -5  -2  -4 898.511 378.560   2
  -5  -2  -4 939.393 481.153   3
  -5  -2  -5 3448.29 734.499   2
  -5  -2  -5 6845.95 1153.09   3
  -5  -2  -6 84.6835 13.7304   2
  -5  -2  -6 264.402 354.125   3
  -5  -2  -7 12568.0 1445.09   2
  -5  -2  -7 20733.6 2168.83   3
  -5  -2  -8 2228.85 758.568   3
  -5  -2  -9 57.4529 288.802   3
  -5  -2 -10 1848.29 777.901   3
  -5  -2 -11 2028.41 871.046   3
  -5  -2 -12 682.966 544.209   3
  -5  -3  19 589.593 482.972   7
  -5  -3  18 161.424 444.678   7
  -5  -3  17 222.996 367.739   7
  -5  -3  16 898.222 627.621   7
  -5  -3  15 4174.65 1197.56   7
  -5  -3  14 1652.55 772.857   7
  -5  -3  13 13593.7 1914.37   7
  -5  -3  12 28504.8 2563.21   7
   5   3 -12 13542.5 1090.46   5
  -5  -3  11 408.666 348.058   7
   5   3 -11 100.753 76.2958   5
  -5  -3  10 1632.76 585.570   7
   5   3 -10 490.054 161.922   5
  -5  -3   9 12600.0 1494.15   7
  -5  -3   8 4731.12 934.516   7
  -5  -3   7 9581.12 1229.39   7
   5   3  -7 3702.91 359.390   1
  -5  -3   6 1970.04 278.755   3
  -5  -3   6 1975.17 530.214   7
   5   3  -6 1667.29 440.422   4
  -5  -3   5-25.8209 150.513   7
  -5  -3   5 5.15170 40.7072   3
   5   3  -5 3.45436 19.0603   5
   5   3  -5 121.460 164.509   4
  -5  -3   4 89647.6 2628.41   3
   5   3  -4 94272.8 2825.59   5
   5   3  -4 89530.4 3608.48   4
  -5  -3   4 87541.6 3482.97   7
   5   3  -4 86652.6 3057.44   3
  -5  -3   3 771.316 289.200   7
  -5  -3   3 922.796 296.484   3
   5   3  -3 466.002 185.691   4
  -5  -3   2 21179.3 1705.31   7
  -5  -3   2 21979.8 1533.48   3
  -5  -3   1 6036.75 964.834   7
  -5  -3   1 6382.33 864.994   3
  -5  -3   0 24767.8 1789.14   3
  -5  -3  -1 23721.0 1861.12   3
  -5  -3  -2 1255.24 348.959   6
  -5  -3  -2 3539.24 752.468   3
  -5  -3  -3 12137.2 1448.56   3
  -5  -3  -4 3450.60 753.384   2
  -5  -3  -4 4351.82 888.859   3
  -5  -3  -5 27752.6 2386.30   3
  -5  -3  -5 18496.0 1809.94   2
  -5  -3  -6 799.097 395.443   2
  -5  -3  -6 1601.86 613.896   3
  -5  -3  -7 2137.75 639.282   2
  -5  -3  -7 4087.06 1046.97   3
  -5  -3  -8 1667.46 753.374   3
  -5  -3  -9 338.049 387.918   3
  -5  -3 -10 1549.18 821.893   3
  -5  -3 -11 735.760 540.523   3
  -5  -4  19 1150.32 850.774   7
  -5  -4  18 237.931 223.892   7
  -5  -4  17 772.749 592.362   7
  -5  -4  16-172.137 274.594   7
  -5  -4  15 4239.54 1194.88   7
  -5  -4  14 2473.36 885.527   7
  -5  -4  13 3134.73 889.903   7
  -5  -4  12 20317.3 2180.34   7
  -5  -4  11 364.214 293.144   7
  -5  -4  10 1440.19 547.371   7
  -5  -4   9 11399.8 1482.66   7
  -5  -4   8 236.969 153.588   7
   5   4  -8 136.996 96.3687   1
  -5  -4   7 6922.42 1075.16   7
  -5  -4   6 454.680 284.317   7
  -5  -4   6 251.105 114.872   3
   5   4  -6 405.462 247.765   4
  -5  -4   5 376.896 321.811   7
   5   4  -5 29.6297 90.3161   3
  -5  -4   5 27.5465 31.8655   3
   5   4  -5 178.822 141.582   4
  -5  -4   4 7798.29 1181.54   7
  -5  -4   4 8767.99 888.900   3
   5   4  -4 8566.51 1171.79   4
  -5  -4   3 2378.02 635.629   7
  -5  -4   3 1740.64 431.488   3
   5   4  -3 2363.31 608.214   4
  -5  -4   2 2392.58 609.090   7
  -5  -4   2 1964.06 490.164   3
  -5  -4   1 1753.58 535.960   7
  -5  -4   1 1408.89 454.438   3
  -5  -4   0 8345.69 1106.10   3
  -5  -4  -1 1955.71 582.781   3
  -5  -4  -2-8.68653 214.569   3
  -5  -4  -3 29778.9 2425.40   3
  -5  -4  -3 28061.0 2233.63   2
  -5  -4  -4 9554.14 1424.22   3
  -5  -4  -4 8091.61 1250.53   2
  -5  -4  -5 141.717 204.586   2
  -5  -4  -5 471.796 408.922   3
  -5  -4  -6 91.1947 147.881   2
  -5  -4  -6 215.181 74.6298   3
  -5  -4  -7 323.903 252.979   2
  -5  -4  -7 576.565 484.093   3
  -5  -4  -8-157.931 27.6169   3
  -5  -4  -9 980.875 429.416   3
  -5  -4 -10-96.6942 265.461   3
  -5  -4 -11 1254.80 837.008   3
  -5  -5  19 469.099 722.590   7
  -5  -5  18 412.680 568.017   7
  -5  -5  17 854.833 585.500   7
  -5  -5  16 1520.54 750.548   7
  -5  -5  15 599.406 462.069   7
  -5  -5  14 313.176 278.059   7
  -5  -5  13 5791.47 1214.54   7
  -5  -5  12 3459.49 946.272   7
  -5  -5  11 694.209 386.636   7
  -5  -5  10 5492.01 1109.13   7
   5   5  -9-7.49131 55.4800   1
  -5  -5   9-84.2995 120.188   7
  -5  -5   8-142.857 304.193   7
   5   5  -8-6.46244 8.88638   1
  -5  -5   7 145.749 238.301   7
   5   5  -6 773.794 248.263   3
  -5  -5   6 2625.83 662.682   7
   5   5  -6 2224.17 653.627   4
  -5  -5   5 1114.59 544.669   7
  -5  -5   5 1204.23 323.899   3
   5   5  -5 1156.37 497.854   4
  -5  -5   4 8263.27 924.994   3
  -5  -5   4 8509.85 1236.30   7
   5   5  -4 8171.06 1207.96   4
  -5  -5   3 11506.0 1376.78   7
  -5  -5   3 12413.0 1232.32   3
   5   5  -3 12608.7 1513.30   4
  -5  -5   2 6348.92 1077.99   7
  -5  -5   2 6709.91 978.087   3
   5   5  -2 6696.43 1144.10   4
  -5  -5   1 7116.40 1068.47   3
  -5  -5   0 10668.4 1367.18   3
  -5  -5  -1 299.308 382.967   3
  -5  -5  -2 3887.11 869.049   2
  -5  -5  -2 3194.58 805.097   3
  -5  -5  -3 822.789 439.222   2
  -5  -5  -3 239.201 265.611   3
  -5  -5  -4 3254.92 862.650   2
  -5  -5  -4 3450.08 949.339   3
  -5  -5  -5 3972.50 977.453   2
  -5  -5  -5 7928.03 1408.44   3
  -5  -5  -6-62.3753 88.1949   2
  -5  -5  -6 298.362 319.727   3
  -5  -5  -7 259.452 230.415   2
  -5  -5  -7 549.540 337.942   3
  -5  -5  -8 200.043 453.814   3
  -5  -5  -9 293.737 299.175   3
  -5  -5 -10 1573.39 882.617   3
  -5  -6  18 997.226 637.514   7
  -5  -6  17 395.275 312.192   7
  -5  -6  16 985.886 609.138   7
  -5  -6  15 790.563 395.775   7
  -5  -6  14 1863.33 750.633   7
  -5  -6  13 859.192 633.584   7
  -5  -6  12 686.193 436.774   7
  -5  -6  11 3044.74 902.463   7
  -5  -6  10 16988.2 1996.78   7
   5   6 -10 8473.11 957.998   1
  -5  -6   9 554.650 274.221   7
   5   6  -9 248.807 187.664   1
  -5  -6   8 244.206 359.623   7
  -5  -6   7 7736.33 1218.56   7
  -5  -6   6 1236.23 529.945   7
   5   6  -6 1103.39 367.891   4
  -5  -6   5 1377.77 630.631   7
  -5  -6   5 821.494 313.893   3
   5   6  -5 1259.88 455.621   4
  -5  -6   4 3820.25 842.590   7
  -5  -6   4 3629.01 664.181   3
   5   6  -4 3740.21 852.001   4
  -5  -6   3 9652.75 1351.00   7
  -5  -6   3 9231.99 1127.75   3
   5   6  -3 10060.3 1418.19   4
  -5  -6   2 15222.6 1705.68   7
  -5  -6   2 13764.0 1440.17   3
   5   6  -2 15155.6 1765.92   4
  -5  -6   1 726.082 440.748   3
  -5  -6   0 36158.4 2619.83   3
  -5  -6  -1 7657.64 1307.08   3
  -5  -6  -2 6491.06 1237.88   2
  -5  -6  -2 8075.60 1340.16   3
  -5  -6  -3 10621.6 1604.07   3
  -5  -6  -3 11416.2 1669.11   2
  -5  -6  -4-285.975 377.231   2
  -5  -6  -4 384.034 331.887   3
  -5  -6  -5 425.676 374.168   2
  -5  -6  -5 654.378 540.060   3
  -5  -6  -6 265.575 197.355   2
  -5  -6  -6 1421.80 707.360   3
  -5  -6  -7 302.389 180.967   3
  -5  -6  -8 339.235 373.789   3
  -5  -6  -9 382.758 515.639   3
  -5  -7  18 407.601 365.353   7
  -5  -7  17 519.496 476.542   7
  -5  -7  16 891.169 606.018   7
  -5  -7  15 631.639 462.670   7
  -5  -7  14 768.371 640.331   7
  -5  -7  13 15312.2 2153.12   7
  -5  -7  12 72.8985 162.765   7
  -5  -7  11 6755.61 1337.95   7
  -5  -7  10 166.770 219.235   7
   5   7 -10 65.0179 103.693   1
  -5  -7   9 113.380 113.759   7
  -5  -7   8 2252.78 724.697   7
  -5  -7   7 1798.40 642.509   7
  -5  -7   6 3071.97 878.616   7
   5   7  -6 2798.07 754.206   4
  -5  -7   5 2533.30 693.285   7
   5   7  -5 2976.94 808.934   4
  -5  -7   4 41325.8 2878.53   7
  -5  -7   4 34221.6 2138.45   3
   5   7  -4 42228.6 3045.24   4
  -5  -7   3 30420.2 2557.22   7
  -5  -7   3 27088.3 2029.00   3
   5   7  -3 34604.9 2755.55   4
  -5  -7   2 11243.8 1535.14   7
  -5  -7   2 9950.49 1301.95   3
   5   7  -2 11225.4 1613.77   4
  -5  -7   1 25212.8 2218.37   3
  -5  -7   0 21545.9 2107.67   3
  -5  -7  -1 2275.25 744.152   2
  -5  -7  -1 1752.31 663.447   3
  -5  -7  -2 4450.67 1081.54   2
  -5  -7  -2 5796.06 1180.07   3
  -5  -7  -3-43.4178 150.071   2
  -5  -7  -3 195.102 357.437   3
  -5  -7  -4-51.6221 224.822   2
  -5  -7  -4 443.213 461.391   3
  -5  -7  -5 1333.79 619.430   2
  -5  -7  -5 3050.08 918.532   3
  -5  -7  -6 779.004 456.829   2
  -5  -7  -6 3599.12 1125.13   3
  -5  -7  -7 46.7086 350.201   3
  -5  -7  -8 413.586 375.743   3
  -5  -8  18 206.783 402.268   7
  -5  -8  17-114.452 342.128   7
  -5  -8  16 288.096 335.793   7
  -5  -8  15 471.452 482.403   7
  -5  -8  14 1106.28 697.151   7
  -5  -8  13 236.642 454.185   7
  -5  -8  12-436.415 316.193   7
  -5  -8  11 358.550 244.732   7
  -5  -8  10 570.914 267.796   7
  -5  -8   9 4510.10 1076.51   7
  -5  -8   8 5299.55 1175.69   7
  -5  -8   7 19845.1 2144.11   7
  -5  -8   6 2509.85 814.957   7
   5   8  -6 1820.16 655.183   4
  -5  -8   5 7207.54 1283.84   7
   5   8  -5 8719.94 1484.67   4
  -5  -8   4 3379.07 871.986   7
   5   8  -4 4320.27 1022.06   4
  -5  -8   3 12964.4 1758.48   7
  -5  -8   3 12357.5 1455.18   3
   5   8  -3 13959.1 1888.60   4
  -5  -8   2 458.650 315.645   3
   5   8  -2 467.258 363.390   4
  -5  -8   1 330.804 362.954   3
   5   8  -1 275.798 421.246   4
  -5  -8   0 5551.00 1277.86   2
  -5  -8   0 4909.58 1073.18   3
  -5  -8  -1 1102.19 677.002   2
  -5  -8  -1 2177.45 794.555   3
  -5  -8  -2 433.806 414.603   2
  -5  -8  -2 798.973 553.654   3
  -5  -8  -3 13423.9 1968.79   3
  -5  -8  -3 12536.9 2035.36   2
  -5  -8  -4 81.8230 235.501   2
  -5  -8  -4 909.147 565.051   3
  -5  -8  -5 64.5252 186.859   2
  -5  -8  -5 198.350 239.005   3
  -5  -8  -6 2208.70 898.447   2
  -5  -8  -6 4572.42 1280.50   3
  -5  -8  -7 167.295 311.446   3
  -5  -9  17-215.630 429.913   7
  -5  -9  16 626.258 554.066   7
  -5  -9  15 209.496 318.817   7
  -5  -9  14 1892.23 872.699   7
  -5  -9  13 632.320 485.545   7
  -5  -9  12 4.62990 151.536   7
  -5  -9  11 1816.21 775.871   7
  -5  -9  10 4804.53 1205.41   7
  -5  -9   9 3901.26 1028.29   7
  -5  -9   8 2285.31 852.155   7
  -5  -9   7 1145.63 704.646   7
  -5  -9   6 510.187 471.495   7
   5   9  -6 44.1910 92.1296   4
  -5  -9   5 488.182 442.363   7
   5   9  -5 273.471 331.258   4
  -5  -9   4 4146.99 1043.80   7
   5   9  -4 3723.13 1022.99   4
  -5  -9   3 7255.55 1364.82   7
   5   9  -3 6960.81 1397.35   4
  -5  -9   2 1245.71 520.271   3
   5   9  -2 1800.00 752.434   4
  -5  -9   1 4025.79 1154.03   2
  -5  -9   1 3798.46 989.884   3
   5   9  -1 4059.76 1085.64   4
  -5  -9   0 2293.46 817.656   2
  -5  -9   0 1160.55 593.028   3
   5   9   0 1443.48 712.366   4
  -5  -9  -1-77.0260 169.319   2
  -5  -9  -1 556.566 388.999   3
  -5  -9  -2 765.675 527.689   2
  -5  -9  -2 577.805 372.071   3
  -5  -9  -3-12.6456 176.073   2
  -5  -9  -3 837.035 585.552   3
  -5  -9  -4 113.560 290.145   2
  -5  -9  -4 72.4199 92.3789   3
  -5  -9  -5 83.2358 34.2260   2
  -5  -9  -5 678.985 529.374   3
  -5 -10  17 1571.88 952.320   7
  -5 -10  16-52.7979 94.6761   7
  -5 -10  15 398.976 473.384   7
  -5 -10  14 11.1819 361.309   7
  -5 -10  13 1624.68 803.804   7
  -5 -10  12 977.189 547.963   7
  -5 -10  11 1173.84 636.236   7
  -5 -10  10 400.630 499.480   7
  -5 -10   9 2425.28 889.888   7
  -5 -10   8 1036.04 663.393   7
  -5 -10   7 992.029 581.768   7
  -5 -10   6 437.029 379.294   7
  -5 -10   5 2238.91 821.738   7
   5  10  -5 3342.32 1002.15   4
  -5 -10   4 442.929 422.041   7
   5  10  -4 1060.41 627.283   4
   5  10  -3 158.151 196.541   4
  -5 -10   2 162.146 393.247   2
   5  10  -2 263.007 362.469   4
  -5 -10   1 2467.25 930.318   2
   5  10  -1 2592.35 918.572   4
  -5 -10   0 1360.59 716.596   2
   5  10   0 1130.21 674.579   4
  -5 -10   0 1273.74 635.598   3
  -5 -10  -1 87.6010 86.1778   2
   5  10   1 120.800 403.735   4
  -5 -10  -1 69.9529 227.190   3
  -5 -10  -2 2268.37 945.536   2
  -5 -10  -2 4170.04 1146.63   3
  -5 -10  -3 906.175 568.344   2
  -5 -10  -3 1282.74 708.941   3
  -5 -10  -4 67.1041 92.1355   2
  -5 -10  -4 93.9930 175.010   3
  -5 -10  -5 326.565 418.311   2
  -5 -11  16-172.536 505.344   7
  -5 -11  15-89.3014 273.058   7
  -5 -11  14-5.69255 162.858   7
  -5 -11  13-7.21632 133.735   7
  -5 -11  12 544.091 439.089   7
  -5 -11  11 69.4489 211.322   7
  -5 -11  10 392.086 429.051   7
  -5 -11   9 641.790 552.308   7
  -5 -11   8 890.971 604.310   7
  -5 -11   7 1191.83 622.329   7
  -5 -11   6-5.83967 92.5458   7
  -5 -11   5 86.2367 163.819   7
   5  11  -5 32.0564 77.4846   4
   5  11  -4 7299.31 1538.07   4
  -5 -11   3 952.368 666.385   2
   5  11  -3 9.98276 322.714   4
  -5 -11   2 216.869 543.358   2
   5  11  -2 75.7553 199.468   4
  -5 -11   1 2940.57 1106.90   2
   5  11  -1 3992.78 1170.16   4
  -5 -11   0 105.422 279.757   2
   5  11   0 142.476 302.694   4
  -5 -11  -1 327.035 477.700   2
   5  11   1 101.597 205.869   4
  -5 -11  -2 569.089 581.415   2
   5  11   2 545.547 507.805   4
  -5 -11  -3 43.4915 196.502   2
  -5 -11  -4-194.039 453.602   2
  -5 -12  15-83.1024 280.734   7
  -5 -12  14-74.1985 274.540   7
  -5 -12  13-306.144 372.991   7
  -5 -12  12 210.333 315.257   7
  -5 -12  11 30.6765 269.224   7
  -5 -12  10 141.346 325.537   7
  -5 -12   9 528.565 493.825   7
  -5 -12   8 223.342 278.326   7
  -5 -12   7-59.8461 89.8544   7
  -5 -12   6-45.1282 184.609   7
  -5 -12   5-108.284 290.329   7
  -5 -12   5-128.595 267.692   2
   5  12  -5 93.7235 171.730   4
  -5 -12   4 488.451 498.518   2
   5  12  -4 645.773 552.208   4
  -5 -12   3-70.3111 289.771   2
   5  12  -3-51.0453 322.208   4
  -5 -12   2 1824.49 963.804   2
   5  12  -2 1166.67 628.145   4
  -5 -12   1 363.715 428.788   2
   5  12  -1 120.750 243.761   4
  -5 -12   0 256.719 384.388   2
  -5 -13  14 231.408 105.519   7
  -5 -13  13 87.6061 320.255   7
  -5 -13  12 89.4056 282.608   7
  -5 -13  11 266.396 349.310   7
  -5 -13  10 98.7833 226.764   7
  -5 -13   9-25.4913 160.515   7
  -5 -13   8 107.249 288.082   7
  -5 -13   7 247.367 326.104   7
  -5 -13   6 275.125 333.033   7
  -5 -13   6 941.143 695.622   2
  -5 -13   5 1220.96 723.294   2
  -5 -13   4 163.146 341.835   2
  -5 -14  13 307.080 463.830   7
  -5 -14  12 296.179 485.964   7
  -5 -14  11 1408.21 784.383   7
  -5 -14  10 156.953 328.381   7
  -5 -14   9 977.737 642.237   7
   6 -19   4-106.444 312.161   2
   6 -19   5-175.058 279.983   2
   6 -18   1 357.137 429.296   2
   6 -18   2-26.1958 289.184   2
   6 -18   3 1347.86 799.102   2
   6 -18   4 1341.06 674.838   2
   6 -18   5 771.203 539.303   2
   6 -18   6-41.5905 191.193   2
  -6  18 -12 257.956 256.120   3
   6 -17  -1 1837.82 1093.46   2
   6 -17   0 306.898 317.945   2
   6 -17   1 1264.09 707.769   2
   6 -17   2 831.970 595.842   2
   6 -17   3-180.742 392.911   2
   6 -17   4 1279.12 633.556   2
   6 -17   5-40.9017 227.743   2
   6 -17   6 21.5843 135.948   2
  -6  17  -7 4045.63 1621.71   1
  -6  17  -8-365.578 258.888   1
  -6  17  -9 1876.47 1018.86   1
  -6  17 -10 568.277 635.035   1
  -6  17 -12 90.8014 151.655   3
  -6  17 -13-21.3180 145.816   3
   6 -16  -3 1222.05 769.623   2
   6 -16  -2 1212.99 751.025   2
   6 -16  -1 594.678 596.447   2
   6 -16   0 292.958 374.743   2
   6 -16   1-186.281 238.227   2
   6 -16   2 159.831 131.714   2
   6 -16   3 15.4139 253.676   2
   6 -16   4 959.957 579.919   2
   6 -16   5 328.440 357.706   2
   6 -16   6 59.3135 193.125   2
  -6  16  -7 6923.95 1735.87   1
  -6  16  -8 2798.75 1164.87   1
  -6  16  -9-401.610 459.663   1
  -6  16 -10-59.8387 340.254   1
  -6  16 -11-7.84840 155.050   3
  -6  16 -11 486.218 552.455   1
  -6  16 -12 68.6420 169.917   3
  -6  16 -12 76.5302 226.216   1
  -6  16 -13 310.034 403.883   3
  -6  16 -14 525.407 462.328   3
   6 -15  -5 908.618 720.746   2
   6 -15  -4 202.844 430.952   2
   6 -15  -3 650.091 533.404   2
   6 -15  -2 306.911 449.667   2
   6 -15  -1 247.185 225.560   2
   6 -15   0 1591.44 741.263   2
   6 -15   1 1876.41 740.530   2
   6 -15   2-2.88187 217.895   2
   6 -15   3 413.113 398.309   2
   6 -15   4 3109.00 916.384   2
   6 -15   5 1872.77 753.109   2
  -6  15  -6 382.981 487.558   1
   6 -15   6 38.2025 111.091   2
  -6  15  -7 1303.67 756.003   1
   6 -15   7 246.358 242.489   2
  -6  15  -8 16763.5 2562.35   1
  -6  15  -9 3173.80 1162.15   1
  -6  15 -10 291.891 604.412   1
  -6  15 -11 697.519 550.870   3
  -6  15 -11 1039.91 675.975   1
  -6  15 -12 103.185 295.258   3
  -6  15 -12 1238.13 879.003   1
  -6  15 -13 87.4732 210.857   3
  -6  15 -13 14.2010 361.582   1
  -6  15 -14 17.4382 274.675   3
  -6  15 -15 252.134 455.428   3
  -6  14   8 1068.11 861.361   6
   6 -14  -7 638.650 549.657   2
  -6  14   7 1028.29 862.491   6
   6 -14  -6 638.862 613.705   2
  -6  14   6 190.103 482.852   6
   6 -14  -5 5265.85 1416.37   2
  -6  14   5 5739.61 1607.69   6
  -6  14   4 987.274 779.859   6
   6 -14  -4 1294.63 712.698   2
   6 -14  -3 3212.34 1109.44   2
  -6  14   3 3840.28 1232.14   6
   6 -14  -2 3184.45 1041.85   2
   6 -14  -1 180.311 433.858   2
   6 -14   0 361.306 351.369   2
   6 -14   1 412.022 437.559   2
   6 -14   2 414.922 348.467   2
   6 -14   3 337.804 353.360   2
   6 -14   4 1293.93 530.127   2
   6 -14   5 667.817 425.950   2
   6 -14   6 2058.99 696.514   2
  -6  14  -6 2913.34 1077.96   1
   6 -14   7 2711.05 746.071   2
  -6  14  -7 7107.32 1566.69   1
  -6  14  -8 1490.73 795.635   1
  -6  14  -9 409.081 306.975   1
  -6  14 -10 2264.02 921.639   1
  -6  14 -10 1862.29 915.633   3
  -6  14 -11 153.054 398.588   3
  -6  14 -11 596.906 440.428   1
  -6  14 -12-18.8610 116.826   3
  -6  14 -12 93.7966 436.085   1
  -6  14 -13-30.4534 264.849   3
  -6  14 -13 423.095 519.611   1
  -6  14 -14 199.053 351.677   3
  -6  14 -15 296.086 278.631   3
   6 -13  -9-30.7640 271.710   2
  -6  13   9-2.28988 123.782   6
   6 -13  -8 1099.81 738.204   2
  -6  13   8 1163.31 856.680   6
   6 -13  -7 621.386 495.450   2
  -6  13   7 777.918 647.123   6
   6 -13  -6 228.738 242.743   2
  -6  13   6 297.232 437.684   6
   6 -13  -5 350.931 401.445   2
  -6  13   5 207.866 224.842   6
  -6  13   4 204.433 447.674   6
   6 -13  -4 134.884 384.396   2
   6 -13  -3 595.784 412.851   2
  -6  13   3 871.294 704.558   6
   6 -13  -2 1524.86 713.936   2
  -6  13   2 1755.01 841.019   6
   6 -13  -1 3277.19 906.724   2
  -6  13   1 3495.11 1073.39   6
   6 -13   0 174.736 246.180   2
   6 -13   1 4839.00 1122.01   2
   6 -13   2 461.466 405.979   2
   6 -13   3 380.385 344.910   2
   6 -13   4 3223.40 797.007   2
   6 -13   5 7903.79 1248.61   2
  -6  13  -5 11627.2 1933.79   1
   6 -13   6 5231.08 995.315   2
  -6  13  -6 7739.02 1572.30   1
   6 -13   7 777.061 388.844   2
  -6  13  -7 636.013 693.056   1
  -6  13  -8 629.853 479.156   1
  -6  13  -9 51.3884 217.136   1
  -6  13 -10 112.971 297.696   3
  -6  13 -10 534.565 409.647   1
  -6  13 -11-22.9876 298.410   3
  -6  13 -11 131.785 264.876   1
  -6  13 -12 278.162 111.786   3
  -6  13 -12-36.3646 188.515   1
   6 -13  12-37.8457 70.3168   7
  -6  13 -13 487.326 453.748   3
   6 -13  13 93.9887 254.860   7
  -6  13 -14 314.385 326.507   3
   6 -13  14 160.596 337.801   7
  -6  13 -15 208.326 308.795   3
   6 -13  15 49.5173 289.519   7
  -6  13 -16 794.734 559.931   3
   6 -13  16 756.403 726.917   7
  -6  12  11 569.827 632.026   6
   6 -12 -10 603.458 579.120   2
  -6  12  10 764.610 715.575   6
   6 -12  -9 225.222 369.993   2
  -6  12   9 515.871 537.386   6
   6 -12  -8 812.465 658.209   2
  -6  12   8 201.556 435.629   6
   6 -12  -7 267.508 414.098   2
  -6  12   7 796.516 628.833   6
   6 -12  -6 3369.73 1021.79   2
  -6  12   6 4377.14 1316.49   6
   6 -12  -5 425.152 444.978   2
  -6  12   5 63.3451 190.294   6
   6 -12  -4 3016.94 918.643   2
  -6  12   4 4807.67 1240.08   6
   6 -12  -3 1302.90 555.117   2
  -6  12   3 1351.20 741.328   6
   6 -12  -2 7536.21 1345.52   2
  -6  12   2 7161.68 1413.94   6
   6 -12  -1 5940.24 1176.25   2
  -6  12   1 6855.44 1366.26   6
   6 -12   0 195.795 217.560   2
  -6  12   0 76.9705 78.8424   6
   6 -12   1 1176.66 494.522   2
   6 -12   2 390.670 251.522   2
   6 -12   3 13125.2 1612.53   2
   6 -12   4 47357.3 2935.56   2
   6 -12   5 610.305 327.132   2
  -6  12  -5 313.661 477.380   1
   6 -12   6 4222.66 820.051   2
  -6  12  -6 6792.93 1382.90   1
   6 -12   7 146.293 179.455   2
  -6  12  -7-346.280 243.734   1
  -6  12  -8 1010.97 626.282   1
  -6  12  -9 473.721 519.156   3
  -6  12  -9 396.733 497.121   1
  -6  12 -10-95.1400 325.943   1
  -6  12 -10 306.431 461.183   3
  -6  12 -11 123.723 277.453   1
  -6  12 -11-190.944 324.930   3
  -6  12 -12 760.487 581.720   3
  -6  12 -12 1007.28 548.326   1
  -6  12 -13 292.215 290.959   3
  -6  12 -14 405.913 439.581   3
  -6  12 -15 770.810 578.991   3
  -6  12 -16 835.419 624.252   3
  -6  11  12-60.5065 253.316   6
  -6  11  11-91.4500 10.8570   6
   6 -11 -11 63.4914 92.8466   2
   6 -11 -10-28.7083 129.814   2
  -6  11  10 119.056 199.836   6
   6 -11  -9-213.279 230.016   2
  -6  11   9 77.5085 59.7324   6
   6 -11  -8 924.161 504.759   2
  -6  11   8 410.456 472.010   6
   6 -11  -7 606.319 388.405   2
  -6  11   7 463.355 306.972   6
   6 -11  -6 2437.23 764.345   2
  -6  11   6 2220.81 889.897   6
   6 -11  -5 2895.29 882.919   2
  -6  11   5 3695.57 1104.07   6
   6 -11  -4 671.652 508.997   2
  -6  11   4 766.787 546.672   6
   6 -11  -3 1546.44 595.088   2
  -6  11   3 2185.23 802.163   6
   6 -11  -2 451.448 351.576   2
  -6  11   2 928.333 555.438   6
   6 -11  -1 9330.20 1397.56   2
  -6  11   1 10954.2 1664.82   6
   6 -11   0 3114.60 750.535   2
  -6  11   0 4507.62 1056.35   6
  -6  11  -1 8814.65 1459.58   6
   6 -11   1 8815.71 1298.85   2
   6 -11   2 10747.6 1421.06   2
   6 -11   3 861.825 404.003   2
  -6  11  -4 1457.40 601.811   1
   6 -11   4 960.790 374.103   2
   6 -11   5 6511.30 962.621   2
  -6  11  -5 7811.32 1434.88   1
   6 -11   6 354.691 240.545   2
  -6  11  -6 441.668 82.8750   1
  -6  11  -7 140.951 247.782   1
   6 -11   7 40.3543 118.033   2
  -6  11  -8 1665.88 692.457   3
  -6  11  -8 1056.59 606.334   1
  -6  11  -9 2667.11 839.651   1
  -6  11  -9 3079.65 928.240   3
  -6  11 -10 1317.60 681.418   3
  -6  11 -10 625.944 526.867   1
  -6  11 -11 2064.12 818.065   3
  -6  11 -11 2247.87 856.177   1
  -6  11 -12 3096.31 1082.57   3
  -6  11 -13 439.033 495.657   3
  -6  11 -14-32.2066 236.590   3
  -6  11 -15-50.1309 214.759   3
  -6  11 -16 140.786 390.748   3
  -6  10  13-197.475 395.764   6
  -6  10  12 135.616 41.5059   6
   6 -10 -12-22.8954 114.924   2
  -6  10  11-67.2342 238.820   6
   6 -10 -11 258.623 259.425   2
   6 -10 -10 913.694 624.591   2
  -6  10  10 517.954 434.884   6
   6 -10  -9 2779.56 958.992   2
  -6  10   9 2988.40 1076.53   6
   6 -10  -8 654.033 620.129   2
  -6  10   8 227.622 254.766   6
   6 -10  -7 5144.01 1170.26   2
  -6  10   7 5702.38 1360.80   6
   6 -10  -6 196.005 382.936   2
  -6  10   6 171.084 130.041   6
   6 -10  -5 2167.25 688.647   2
  -6  10   5 2234.88 743.296   6
   6 -10  -4 8669.90 1377.71   2
  -6  10   4 8671.90 1526.76   6
   6 -10  -3 741.094 394.280   2
  -6  10   3 1423.87 610.709   6
   6 -10  -2 35542.8 2604.00   2
  -6  10   2 38918.5 3046.23   6
   6 -10  -1 14849.8 1651.68   2
  -6  10   1 18665.6 2078.90   6
   6 -10   0 5399.42 980.304   2
  -6  10   0 7055.18 1242.47   6
   6 -10   1 23184.0 1954.80   2
  -6  10  -1 24670.2 2272.55   6
   6 -10   2 8689.46 1157.71   2
  -6  10  -3 213.874 348.795   1
   6 -10   3 105.283 244.257   2
   6 -10   4 26223.9 1838.48   2
  -6  10  -4 36600.1 2906.87   1
   6 -10   5 378.803 239.959   2
  -6  10  -5 478.303 518.223   1
   6 -10   6 3768.49 625.879   2
  -6  10  -6 5107.27 1056.99   1
   6 -10   7 9314.78 927.305   2
  -6  10  -7 13177.0 1727.93   1
  -6  10  -7 13330.0 1700.36   3
  -6  10  -8 5854.72 1239.01   3
  -6  10  -8 4820.67 1101.91   1
  -6  10  -9 3614.35 984.077   3
  -6  10  -9 3471.88 960.414   1
  -6  10 -10 202.410 329.885   3
  -6  10 -10 468.554 462.175   1
  -6  10 -11 359.212 395.149   3
  -6  10 -12 923.007 574.002   3
  -6  10 -13 760.939 488.615   3
  -6  10 -14 351.024 366.464   3
  -6  10 -15 2291.73 911.500   3
  -6  10 -16-91.9144 206.870   3
  -6   9  14 396.228 537.030   6
  -6   9  13 503.011 558.026   6
  -6   9  12 817.294 702.494   6
  -6   9  11 443.960 502.207   6
   6  -9 -11 265.564 457.132   2
  -6   9  10 1782.71 920.085   6
   6  -9 -10 2118.18 895.287   2
   6  -9  -9 2463.62 894.797   2
  -6   9   9 2609.40 951.831   6
   6  -9  -8 2534.45 840.834   2
  -6   9   8 3533.33 1033.08   6
   6  -9  -7 1384.24 656.560   2
  -6   9   7 1336.97 632.375   6
   6  -9  -6 22614.6 2254.38   2
  -6   9   6 24887.1 2567.09   6
   6  -9  -5 4638.15 1014.08   2
  -6   9   5 4397.75 1054.14   6
   6  -9  -4 5832.14 1086.29   2
  -6   9   4 6359.64 1202.10   6
   6  -9  -3 5218.41 991.855   2
  -6   9   3 6572.32 1236.45   6
   6  -9  -2 14839.6 1589.52   2
  -6   9   2 17394.6 1947.80   6
   6  -9  -1 6266.12 1039.75   2
  -6   9   1 7424.25 1252.83   6
   6  -9   0 4267.03 816.588   2
  -6   9   0 5882.60 1080.99   6
   6  -9   1 1034.72 254.547   7
   6  -9   1 2371.15 586.777   2
  -6   9  -1 3025.09 794.034   6
   6  -9   2 6802.50 937.900   2
  -6   9  -2 8722.51 1234.69   6
   6  -9   3 74.3282 186.398   2
  -6   9  -3 424.428 424.878   1
   6  -9   4 1165.60 369.921   2
  -6   9  -4 1547.16 602.279   1
   6  -9   5 10073.9 1014.07   2
  -6   9  -5 11912.2 1516.96   1
  -6   9  -6 973.103 436.047   1
  -6   9  -7-89.6199 297.372   1
  -6   9  -7 278.987 249.923   3
  -6   9  -8 1078.98 486.191   1
  -6   9  -8 1493.24 513.581   3
  -6   9  -9 359.804 346.912   3
  -6   9 -10 2681.05 763.610   3
  -6   9 -11-107.703 315.151   3
  -6   9 -12 1967.24 786.321   3
  -6   9 -13 390.870 213.571   3
  -6   9 -14-126.792 159.412   3
  -6   9 -15 204.541 300.507   3
  -6   9 -16 189.442 312.420   3
  -6   8  15 589.185 529.126   6
  -6   8  14 144.797 166.510   6
  -6   8  13 680.722 621.174   6
  -6   8  12 1291.35 660.961   6
  -6   8  11 241.868 371.496   6
  -6   8  10 929.288 616.972   6
   6  -8 -10 700.266 514.619   2
  -6   8   9 1066.34 604.298   6
   6  -8  -9 1363.29 712.276   2
  -6   8   8 2247.51 517.418   7
   6  -8  -8 3316.83 974.165   2
  -6   8   8 3348.82 979.618   6
  -6   8   7 5989.01 818.302   7
   6  -8  -7 6986.25 1254.10   2
  -6   8   7 7762.95 1400.00   6
  -6   8   6 355.862 138.530   7
   6  -8  -6 726.033 410.044   2
  -6   8   6 1002.05 479.840   6
  -6   8   5 549.125 216.791   7
   6  -8  -5 824.810 457.360   2
  -6   8   5 824.212 513.625   6
  -6   8   4 10940.8 814.490   7
  -6   8   4 13110.8 1701.45   6
   6  -8  -4 11483.9 1454.77   2
   6  -8  -3 4861.92 907.569   2
  -6   8   3 4775.47 973.037   6
   6  -8  -2 29583.2 2166.13   2
  -6   8   2 35653.9 2614.99   6
   6  -8  -1 1668.49 315.896   7
   6  -8  -1 3417.23 739.902   2
  -6   8   1 3761.39 873.750   6
   6  -8   0 11476.2 910.792   7
  -6   8   0 28237.4 2228.57   6
   6  -8   0 24375.1 1832.75   2
   6  -8   0 13248.4 906.158   4
   6  -8   1 143.854 110.797   7
   6  -8   1 178.127 83.5133   2
   6  -8   2 57.8023 95.0967   2
  -6   8  -2 394.117 217.124   6
  -6   8  -2 311.929 208.017   1
   6  -8   3 7806.00 922.544   2
  -6   8  -3 9627.53 1294.58   1
  -6   8  -4 437.705 319.907   1
  -6   8  -5 6476.22 1085.61   1
  -6   8  -6 1113.45 462.271   3
  -6   8  -6 915.748 486.107   1
  -6   8  -7 4131.08 937.103   3
  -6   8  -7 3883.57 888.157   1
  -6   8  -8 6566.13 1206.50   3
  -6   8  -9 316.405 276.700   3
  -6   8 -10 574.077 152.098   3
  -6   8 -11 110.295 177.563   3
  -6   8 -12 167.929 332.151   3
  -6   8 -13 3461.54 1068.44   3
  -6   8 -14 1692.28 830.683   3
  -6   8 -15 1171.48 741.783   3
  -6   8 -16-16.1155 196.959   3
  -6   7  16 742.142 666.204   6
  -6   7  15 895.473 694.340   6
  -6   7  14 584.024 625.823   6
  -6   7  13 409.208 492.183   6
  -6   7  12-145.911 220.596   6
  -6   7  11 1467.88 574.468   7
  -6   7  11 1897.42 846.110   6
  -6   7  10 42.5520 167.642   7
  -6   7  10 286.781 403.679   6
  -6   7   9 25033.9 1965.60   7
  -6   7   9 29801.0 2918.77   6
  -6   7   8 87.8291 169.019   7
  -6   7   8 256.069 401.522   6
   6  -7  -8 502.222 496.523   2
  -6   7   7 16169.3 1377.97   7
   6  -7  -7 17428.0 1910.22   2
  -6   7   7 21316.7 2238.61   6
  -6   7   6 144.046 102.441   7
  -6   7   6 682.914 511.793   6
   6  -7  -6 520.948 306.339   2
  -6   7   5 6053.58 730.558   7
  -6   7   5 7071.42 1199.85   6
   6  -7  -5 6388.99 1043.79   2
  -6   7   4 7691.25 773.123   7
   6  -7  -4 7029.89 1103.00   2
  -6   7   4 9240.65 1336.47   6
  -6   7   3 17365.1 1095.57   7
   6  -7  -3 20048.7 1743.39   2
  -6   7   3 20861.7 1947.62   6
   6  -7  -2 12029.5 1319.20   2
  -6   7   2 15560.7 1630.22   6
   6  -7  -1 110.769 106.293   7
   6  -7  -1 308.722 239.478   2
   6  -7  -1 366.365 172.717   4
   6  -7   0-17.6247 88.0555   7
  -6   7   0-49.9608 175.163   6
   6  -7   0 134.025 111.439   2
   6  -7   1 9927.06 1092.13   2
  -6   7  -1 10179.3 1254.48   6
  -6   7  -1 11647.3 1369.40   1
  -6   7  -2 5691.91 871.419   6
  -6   7  -2 6124.73 977.672   1
  -6   7  -3 1614.83 513.271   1
  -6   7  -3 1616.99 482.073   6
  -6   7  -4 12557.2 1397.20   1
  -6   7  -5 188.260 132.909   3
  -6   7  -5 170.714 163.567   2
  -6   7  -5 418.974 356.330   1
  -6   7  -6 774.058 372.238   3
  -6   7  -6 725.487 335.303   1
  -6   7  -7 1237.39 493.625   3
  -6   7  -8 3751.33 896.307   3
  -6   7  -9 2677.83 705.970   3
  -6   7 -10-196.510 30.0721   3
  -6   7 -11 752.552 499.314   3
  -6   7 -12 5661.38 1278.92   3
  -6   7 -13 104.610 333.034   3
  -6   7 -14 1775.67 849.719   3
  -6   7 -15 669.266 549.985   3
  -6   7 -15 921.810 666.369   5
  -6   7 -16-140.144 162.636   3
  -6   6  17 486.171 509.170   6
  -6   6  16 1310.16 790.135   6
  -6   6  15 463.239 483.215   6
  -6   6  14 616.413 490.421   6
  -6   6  13-44.4844 152.618   7
  -6   6  13 258.670 348.597   6
  -6   6  12 650.074 396.130   7
  -6   6  12 753.184 486.547   6
  -6   6  11 1008.54 466.000   7
  -6   6  11 1600.48 748.626   6
  -6   6  10 5959.10 1065.39   7
  -6   6  10 8404.81 1502.55   6
  -6   6   9 482.923 277.505   7
  -6   6   9 849.374 423.338   6
  -6   6   8 1662.66 470.144   7
  -6   6   8 1600.92 554.990   6
  -6   6   7 7463.36 945.458   7
  -6   6   7 8347.83 1330.78   6
  -6   6   6 10.6092 69.0237   7
  -6   6   6-18.9957 182.857   6
  -6   6   5 22689.6 1510.92   7
  -6   6   5 27390.5 2255.36   6
  -6   6   4 2224.99 457.872   7
  -6   6   4 2495.98 655.529   6
  -6   6   3 3655.07 550.133   7
  -6   6   3 4866.62 890.108   6
  -6   6   2 6057.49 700.498   7
  -6   6   2 5869.04 959.662   6
   6  -6  -2 5474.93 671.335   4
  -6   6   1 32533.5 2174.99   6
   6  -6  -1 29061.4 1598.17   4
  -6   6   0 6027.94 906.002   6
  -6   6   0 7785.75 1027.00   1
  -6   6  -1 1484.95 463.930   6
  -6   6  -1 2119.13 547.181   1
  -6   6  -2 1727.30 490.890   1
  -6   6  -2 1806.88 497.559   6
  -6   6  -3 144.972 171.907   6
  -6   6  -3 113.872 81.2700   1
  -6   6  -4 899.284 382.215   3
  -6   6  -4 602.745 266.149   2
  -6   6  -4 1105.63 412.996   1
  -6   6  -5 817.005 248.301   2
  -6   6  -5 1257.29 515.435   3
  -6   6  -6 1689.69 566.679   3
  -6   6  -7 1169.92 556.806   3
  -6   6  -8 239.724 124.099   3
  -6   6  -9 953.410 506.829   3
  -6   6 -10 5893.23 1165.42   3
  -6   6 -11 293.206 309.013   3
  -6   6 -12 2386.88 819.368   3
  -6   6 -13 507.817 544.940   3
  -6   6 -13 139.166 413.818   5
  -6   6 -14 603.709 498.060   3
  -6   6 -14 1335.49 804.999   5
  -6   6 -15 262.430 388.793   3
  -6   6 -15 504.171 554.460   5
  -6   5  17-98.8736 172.435   6
  -6   5  16 56.4553 78.5694   7
  -6   5  16-248.581 25.0294   6
  -6   5  15 178.771 98.2052   7
  -6   5  15 236.096 232.944   6
  -6   5  14-105.083 261.847   7
  -6   5  14-64.2051 203.754   6
  -6   5  13 42.8029 340.115   7
  -6   5  13-62.9874 175.210   6
  -6   5  12 299.318 283.028   7
  -6   5  12 25.2870 313.050   6
  -6   5  11 2820.26 823.137   7
  -6   5  11 2660.92 853.692   6
  -6   5  10 6832.98 1174.28   7
  -6   5  10 7420.79 1374.63   6
  -6   5   9 12229.0 1401.85   7
  -6   5   9 13658.4 1777.47   6
  -6   5   8 1116.25 380.628   7
  -6   5   8 870.068 426.230   6
  -6   5   7 455.061 300.454   7
  -6   5   7 122.109 116.648   6
  -6   5   6 999.568 290.955   7
  -6   5   6 1110.61 425.675   6
  -6   5   5 8509.79 948.833   7
  -6   5   5 8815.98 1241.82   6
  -6   5   4 936.822 367.916   6
  -6   5   4 1401.83 379.331   7
  -6   5   3 5805.43 746.553   7
  -6   5   3 5042.43 895.481   6
   6  -5  -3 5285.48 715.215   4
  -6   5   2 476.535 217.073   7
  -6   5   2 120.346 130.326   6
   6  -5  -2 405.311 214.841   4
  -6   5   1 36660.3 2192.57   6
  -6   5   1 36168.0 2030.32   1
  -6   5   0 359.643 169.450   6
  -6   5   0 337.778 245.802   1
  -6   5  -1 87.0511 162.303   1
  -6   5  -1 328.168 213.294   6
  -6   5  -2 35024.9 1934.59   6
  -6   5  -2 29014.8 1974.20   3
  -6   5  -2 34279.4 2065.13   1
  -6   5  -3 1141.17 426.181   3
  -6   5  -3 1140.56 473.445   1
  -6   5  -3 657.591 273.737   6
  -6   5  -4 21330.4 1825.34   3
  -6   5  -4 10966.7 1037.49   2
  -6   5  -5 26632.7 2081.43   3
  -6   5  -5 13572.8 960.944   2
  -6   5  -6 2654.11 722.169   3
  -6   5  -7 5516.84 1025.65   3
  -6   5  -8 165.154 309.855   3
  -6   5  -9 6338.19 1239.52   3
  -6   5 -10 869.334 484.094   3
  -6   5 -11 1549.06 756.252   3
  -6   5 -11 1140.78 642.326   5
  -6   5 -12 10672.0 1833.66   3
  -6   5 -12 8829.38 1621.58   5
  -6   5 -13 372.317 560.810   3
  -6   5 -13 440.664 490.234   5
  -6   5 -14 352.689 431.169   3
  -6   5 -14 264.730 459.755   5
  -6   5 -15 198.666 433.996   3
  -6   5 -15 144.218 364.096   5
  -6   4  18-53.3304 403.285   7
  -6   4  18-140.142 309.244   6
  -6   4  17-96.7417 363.122   7
  -6   4  17-154.534 393.140   6
  -6   4  16 819.722 526.139   7
  -6   4  16 917.138 714.148   6
  -6   4  15 303.659 276.033   7
  -6   4  15 66.6667 117.473   6
  -6   4  14-165.019 327.410   7
  -6   4  14-242.296 401.175   6
  -6   4  13 2710.79 888.951   7
  -6   4  13 2289.81 854.440   6
  -6   4  12-159.749 206.335   7
  -6   4  11 1435.64 607.685   7
  -6   4  10 4578.20 946.623   7
  -6   4   9 8590.62 1176.34   7
  -6   4   8 182.012 257.200   7
  -6   4   7 16143.2 1496.60   7
  -6   4   6-64.5696 172.022   7
  -6   4   5 8155.04 956.237   7
  -6   4   4 202.303 160.188   7
  -6   4   3 10939.6 1091.06   7
  -6   4   3 11104.3 1283.57   6
  -6   4   3 10861.0 979.474   1
   6  -4  -3 8936.60 985.206   4
  -6   4   2 18815.8 1381.33   7
  -6   4   2 17564.7 1525.07   6
  -6   4   2 18125.7 1255.35   1
   6  -4  -2 16286.1 1291.15   4
  -6   4   1 29360.8 1756.97   7
  -6   4   1 33093.8 1978.14   6
  -6   4   1 31292.2 1696.50   1
  -6   4   0 1930.60 456.701   1
  -6   4   0 1591.95 428.651   6
  -6   4  -1 59412.2 2536.64   1
  -6   4  -1 63012.9 2509.75   6
  -6   4  -1 56459.2 2677.82   3
  -6   4  -2 2439.52 589.025   3
  -6   4  -2 2665.15 485.004   6
  -6   4  -3 3606.59 519.676   6
  -6   4  -3 4638.86 812.406   3
  -6   4  -4 23446.1 1902.05   3
  -6   4  -4 11558.9 1027.65   2
  -6   4  -5 18469.1 1742.15   3
  -6   4  -5 8310.97 765.237   2
  -6   4  -6 10722.8 1364.82   3
  -6   4  -7 6602.37 1133.68   3
  -6   4  -8 987.632 585.054   3
  -6   4  -9 1894.95 695.518   3
  -6   4  -9 1442.23 580.463   5
  -6   4 -10 14551.6 1931.88   3
  -6   4 -10 16004.8 1998.26   5
  -6   4 -11 279.734 392.403   3
  -6   4 -11 57.3164 315.237   5
  -6   4 -12 6029.31 1377.51   3
  -6   4 -12 5515.10 1266.85   5
  -6   4 -13 507.251 550.797   3
  -6   4 -13 705.871 666.552   5
  -6   4 -14 548.218 471.655   3
  -6   4 -14 59.7397 285.622   5
  -6   4 -15 315.607 452.759   3
  -6   3  19 325.057 486.833   7
  -6   3  18 290.188 375.972   7
  -6   3  18-11.5491 283.999   6
  -6   3  17-195.903 477.518   7
  -6   3  17-222.763 278.118   6
  -6   3  16 11.7578 69.6527   7
  -6   3  15-101.174 348.645   7
  -6   3  14 936.146 463.202   7
  -6   3  13 570.257 388.431   7
  -6   3  12-152.459 88.6224   7
  -6   3  11 3398.61 854.846   7
  -6   3  10 1791.51 577.275   7
  -6   3   9 6685.33 1038.57   7
  -6   3   8 21231.1 1782.44   7
  -6   3   8 13783.9 1177.96   5
  -6   3   7 6449.57 999.743   7
  -6   3   7 2955.46 486.405   5
  -6   3   6 3958.25 698.021   7
  -6   3   5 3729.00 669.643   7
  -6   3   4 47957.9 2302.11   7
   6  -3  -4 51832.3 2483.53   4
  -6   3   3 5855.86 827.884   7
   6  -3  -3 5086.31 740.268   4
  -6   3   3 5287.91 593.708   1
  -6   3   2 30958.3 1834.63   7
   6  -3  -2 29042.9 1808.17   4
  -6   3   2 30443.5 1491.56   1
  -6   3   1 74882.7 2894.03   7
  -6   3   0 19091.0 1412.46   6
  -6   3   0 17394.0 1485.91   3
  -6   3  -1 3044.89 613.056   3
  -6   3  -1 2581.19 483.038   6
  -6   3  -2 6017.97 874.000   3
  -6   3  -2 6496.71 698.971   6
  -6   3  -3 2249.19 556.777   3
  -6   3  -3 2400.04 374.135   6
  -6   3  -4 155.026 267.895   3
  -6   3  -5 1249.54 487.439   3
  -6   3  -6 8192.01 1186.94   3
  -6   3  -6 2636.01 369.122   2
  -6   3  -7 317.560 322.078   3
  -6   3  -7 432.939 123.833   5
  -6   3  -8 502.620 272.136   3
  -6   3  -8 1119.17 565.524   5
  -6   3  -9 4974.88 1077.12   3
  -6   3  -9 4843.50 1067.17   5
  -6   3 -10 4552.03 1145.58   3
  -6   3 -10 3165.09 847.313   5
  -6   3 -11 543.571 610.175   3
  -6   3 -11 165.185 373.890   5
  -6   3 -12 1187.62 740.894   3
  -6   3 -12 293.658 364.569   5
  -6   3 -13-116.758 267.881   3
  -6   3 -13 300.471 538.844   5
  -6   3 -14 238.600 253.912   3
  -6   3 -14 39.0504 100.832   5
  -6   2  19 107.867 190.519   7
  -6   2  19 197.223 275.485   6
  -6   2  18 41.7629 137.416   7
  -6   2  17 151.323 391.651   7
  -6   2  16 221.782 379.922   7
  -6   2  15 451.847 325.301   7
  -6   2  14 1184.48 673.285   7
  -6   2  13 218.616 361.411   7
  -6   2  12 389.335 388.383   7
  -6   2  11 5.56288 169.431   7
  -6   2  10 3721.61 861.627   7
  -6   2   9 211.818 247.087   7
  -6   2   8 267.946 334.281   7
  -6   2   7 8204.16 1124.41   7
  -6   2   6 2475.18 620.692   7
  -6   2   6 1524.06 204.259   5
  -6   2   5 6631.16 902.731   7
  -6   2   5 6310.79 397.845   1
  -6   2   4 6685.91 900.548   7
   6  -2  -4 5939.92 849.496   4
  -6   2   3 4120.85 756.238   7
   6  -2  -3 3401.16 665.862   4
  -6   2   2 3572.84 661.501   7
  -6   2   2 3952.76 661.360   3
   6  -2  -2 3707.28 700.511   4
  -6   2   1 16395.3 1410.74   7
  -6   2   1 16558.1 1367.88   3
  -6   2   0 23538.0 1710.07   3
  -6   2  -1 12131.7 1238.43   3
  -6   2  -1 12382.3 991.628   6
  -6   2  -2 11113.2 1250.14   3
  -6   2  -2 13562.1 933.010   6
  -6   2  -3 3261.41 716.093   3
  -6   2  -3 2091.26 285.899   6
  -6   2  -4 127.325 163.706   3
  -6   2  -4 202.882 237.718   5
  -6   2  -5 20787.5 1892.27   3
  -6   2  -5 22940.6 1945.71   5
  -6   2  -6 1089.37 297.065   2
  -6   2  -6 2562.47 670.408   3
  -6   2  -6 3634.09 832.725   5
  -6   2  -7 9335.39 1362.28   3
  -6   2  -7 9693.99 1391.81   5
  -6   2  -8 3761.41 874.967   3
  -6   2  -8 3037.91 848.866   5
  -6   2  -9 2164.87 745.587   3
  -6   2  -9 2769.33 841.535   5
  -6   2 -10 504.795 433.385   3
  -6   2 -10-111.785 172.277   5
  -6   2 -11 2503.71 872.848   3
  -6   2 -11 1473.61 716.631   5
  -6   2 -12 293.849 520.519   3
  -6   2 -12 876.483 540.462   5
  -6   2 -13 2388.17 1003.21   3
  -6   2 -13 2395.46 885.933   5
  -6   2 -14 75.6754 244.877   3
  -6   1  19-28.9224 314.277   7
  -6   1  18 173.933 259.859   7
  -6   1  17 344.447 467.421   7
  -6   1  16-19.6897 263.336   7
  -6   1  15 781.946 521.478   7
  -6   1  14 422.158 339.678   7
  -6   1  13 332.777 382.174   7
  -6   1  12 316.294 307.103   7
  -6   1  11 7096.71 1238.69   7
  -6   1  10 14955.9 1667.97   7
  -6   1   9 28370.9 2236.95   7
  -6   1   9 13623.7 815.402   1
  -6   1   8 2398.50 725.583   7
  -6   1   7 30942.7 2171.02   7
  -6   1   6-65.5355 258.345   7
  -6   1   5 2745.44 642.466   7
   6  -1  -5 2849.33 622.851   4
  -6   1   4 17019.7 1465.56   7
   6  -1  -4 18694.8 1573.85   4
  -6   1   4 19818.1 1364.36   3
  -6   1   3 33733.8 2068.03   7
   6  -1  -3 36297.3 2173.18   4
  -6   1   3 39678.9 1981.82   3
  -6   1   2 21389.5 1541.69   3
  -6   1   2 19850.4 1582.49   7
  -6   1   2 19857.7 1116.55   5
  -6   1   1 5979.19 816.501   3
  -6   1   1 5617.27 838.635   7
  -6   1   1 5803.32 699.180   5
  -6   1   0 6353.01 891.762   3
  -6   1   0 6412.57 777.565   5
  -6   1  -1 22102.2 1707.71   3
  -6   1  -1 22293.0 1552.09   5
  -6   1  -2 8661.23 1123.86   3
  -6   1  -2 6060.37 597.333   6
  -6   1  -2 8276.07 999.640   5
  -6   1  -3 24701.8 1966.03   3
  -6   1  -3 26091.9 1881.80   5
  -6   1  -4 2148.41 604.293   3
  -6   1  -4 1740.90 546.392   5
  -6   1  -5 10756.5 1391.55   3
  -6   1  -5 11348.6 1373.05   5
  -6   1  -6 108.363 136.516   2
  -6   1  -6 29.0406 189.245   3
  -6   1  -6 72.6750 243.185   5
  -6   1  -7 1184.09 458.198   3
  -6   1  -7 1658.83 584.143   5
  -6   1  -8 1791.38 703.029   3
  -6   1  -8 2184.46 726.830   5
  -6   1  -9 13761.4 1878.28   3
  -6   1  -9 12389.5 1764.34   5
  -6   1 -10 601.567 527.205   3
  -6   1 -10 288.649 391.286   5
  -6   1 -11 2012.44 863.849   3
  -6   1 -11 2673.62 913.096   5
  -6   1 -12-245.945 180.258   3
  -6   1 -12 307.178 332.151   5
  -6   1 -13 310.465 439.235   3
  -6   1 -13 400.198 393.015   5
  -6   0  19-12.2712 24.3692   7
  -6   0  18 1071.65 688.180   7
  -6   0  17 164.004 284.408   7
  -6   0  16 883.614 757.211   7
  -6   0  15 82.7725 297.828   7
  -6   0  14 631.209 392.285   7
  -6   0  13 134.157 290.746   7
  -6   0  12 1377.45 598.850   7
  -6   0  11 468.202 271.606   7
  -6   0  10 40106.2 2805.30   7
  -6   0   9 8126.32 1229.04   7
  -6   0   9 4511.62 609.702   3
  -6   0   8 44506.8 2790.71   7
  -6   0   8 29316.5 1476.58   3
  -6   0   7 1228.21 411.422   7
  -6   0   6 1136.35 301.529   3
  -6   0   6 1974.20 559.840   7
  -6   0   5 2186.57 421.583   3
  -6   0   5 2150.16 566.762   7
   6   0  -5 1833.20 496.697   4
  -6   0   4 11863.3 1038.48   3
  -6   0   4 11626.0 1295.35   7
   6   0  -4 12648.1 1326.87   4
  -6   0   3 27338.0 1650.92   3
  -6   0   3 25396.8 1847.32   7
   6   0  -3 27704.1 1993.88   4
  -6   0   2 2024.41 529.799   7
  -6   0   2 2429.77 513.751   3
   6   0  -2 1988.51 451.912   1
  -6   0   2 2217.92 385.624   5
  -6   0   1 90.5422 142.560   7
  -6   0   1 555.849 309.181   3
  -6   0   1 464.314 226.574   5
  -6   0   0 809.708 391.415   3
  -6   0   0 1151.34 359.927   5
  -6   0  -1 4415.18 782.935   3
  -6   0  -1 4579.87 739.245   5
  -6   0  -2 11553.6 1335.93   3
  -6   0  -2 12290.7 1285.71   5
  -6   0  -3 3689.87 770.774   3
  -6   0  -3 3453.96 732.015   5
  -6   0  -4 20057.7 1886.25   3
  -6   0  -4 20801.7 1846.72   5
  -6   0  -5 8405.55 1292.72   3
  -6   0  -5 9341.27 1296.00   5
  -6   0  -6 7611.89 1254.71   3
  -6   0  -6 7360.01 1221.15   5
  -6   0  -6 3861.34 695.744   2
  -6   0  -7 2780.50 764.589   3
  -6   0  -7 2777.51 802.205   5
  -6   0  -8 407.595 403.112   3
  -6   0  -8 539.598 463.528   5
  -6   0  -9 76.8412 236.585   3
  -6   0  -9 449.208 416.852   5
  -6   0 -10 2114.90 839.064   3
  -6   0 -10 3176.76 981.663   5
  -6   0 -11 856.629 630.271   3
  -6   0 -11 980.856 679.593   5
  -6   0 -12 348.689 540.618   3
  -6  -1  19 189.571 320.689   7
  -6  -1  18-101.423 169.756   7
  -6  -1  17 1175.75 721.750   7
  -6  -1  16 208.252 100.425   7
  -6  -1  15 323.185 497.125   7
  -6  -1  14 440.594 484.975   7
  -6  -1  13 1830.91 703.544   7
  -6  -1  12 6291.97 1226.38   7
  -6  -1  11 4808.06 1043.36   7
  -6  -1  10 1584.17 622.080   7
  -6  -1   9 5760.17 493.734   3
  -6  -1   9 9541.96 625.485   3
  -6  -1   8 873.599 234.702   3
  -6  -1   8 1034.78 461.812   7
  -6  -1   8 306.410 119.043   3
  -6  -1   7 16528.3 961.733   3
  -6  -1   7 17679.4 1707.80   7
  -6  -1   6 4856.48 565.683   3
  -6  -1   6 4845.36 848.241   7
   6   1  -6 5147.90 905.253   4
  -6  -1   5 2945.20 662.271   7
  -6  -1   5 2590.90 441.493   3
   6   1  -5 3362.87 705.439   4
  -6  -1   4 21451.2 1375.61   3
  -6  -1   4 20280.8 1751.43   7
   6   1  -4 20668.4 1750.54   4
  -6  -1   3 45799.7 2129.45   3
  -6  -1   3 37895.1 2346.04   7
   6   1  -3 44654.0 2623.51   4
  -6  -1   2 3783.06 728.122   7
  -6  -1   2 3633.83 637.386   3
  -6  -1   1 6447.13 866.742   3
  -6  -1   1 4675.13 829.166   7
  -6  -1   0 50454.8 2614.09   3
  -6  -1  -1 3300.50 759.003   3
  -6  -1  -2 253.742 178.325   3
  -6  -1  -2 54.7974 262.306   5
  -6  -1  -3 3882.32 822.274   3
  -6  -1  -3 3475.43 738.183   5
  -6  -1  -4 31147.8 2431.67   3
  -6  -1  -4 30370.1 2340.25   5
  -6  -1  -5 1825.46 528.510   2
  -6  -1  -5 3188.85 731.594   3
  -6  -1  -5 4136.22 914.296   5
  -6  -1  -6 1686.09 494.090   2
  -6  -1  -6 3230.33 843.524   3
  -6  -1  -6 3407.86 874.178   5
  -6  -1  -7 582.736 405.080   3
  -6  -1  -7 807.175 464.792   5
  -6  -1  -8 6397.23 1281.72   3
  -6  -1  -9 172.145 332.594   3
  -6  -1 -10 704.479 340.795   3
  -6  -1 -11 1528.89 834.918   3
  -6  -1 -12 891.977 672.280   3
  -6  -2  19 131.057 379.191   7
  -6  -2  18 782.428 582.574   7
  -6  -2  17 494.867 467.600   7
  -6  -2  16 931.012 606.531   7
  -6  -2  15 2324.62 837.624   7
  -6  -2  14 1995.12 773.433   7
  -6  -2  13 1822.40 725.380   7
  -6  -2  12 2943.51 853.080   7
  -6  -2  11 12289.6 1666.08   7
  -6  -2  10 13602.4 1707.76   7
  -6  -2   9 5460.02 1069.18   7
  -6  -2   8 5414.42 986.364   7
  -6  -2   7 2002.77 290.244   3
  -6  -2   7 1890.70 532.512   7
  -6  -2   6 11305.7 841.479   3
  -6  -2   6 10931.4 1310.60   7
   6   2  -6 11804.0 1422.29   4
  -6  -2   5 2085.21 409.288   3
  -6  -2   5 2654.03 657.338   7
   6   2  -5 2808.38 727.529   4
  -6  -2   4 5476.84 962.379   7
  -6  -2   4 5898.10 743.938   3
   6   2  -4 4922.70 876.454   4
  -6  -2   3 1726.51 522.548   7
  -6  -2   3 1727.61 427.170   3
   6   2  -3 2024.93 596.414   4
  -6  -2   2 5231.82 798.576   3
  -6  -2   2 3595.18 772.041   7
  -6  -2   1 11558.4 1371.66   7
  -6  -2   1 13607.5 1333.43   3
  -6  -2   0 761.346 376.239   3
  -6  -2  -1 15579.2 1575.16   3
  -6  -2  -2 2218.87 573.346   3
  -6  -2  -3 4017.89 882.492   3
  -6  -2  -4 1117.58 483.568   3
  -6  -2  -5 226.427 256.874   2
  -6  -2  -5 378.122 393.874   3
  -6  -2  -6 407.524 241.651   2
  -6  -2  -6 1110.52 608.844   3
  -6  -2  -7 1672.75 649.354   3
  -6  -2  -8 207.245 225.364   3
  -6  -2  -9 373.255 427.003   3
  -6  -2 -10 474.207 522.725   3
  -6  -2 -11 1827.10 824.408   3
  -6  -3  19 70.2179 249.020   7
  -6  -3  18 640.871 653.323   7
  -6  -3  17-135.911 220.368   7
  -6  -3  16 233.464 430.530   7
  -6  -3  15 1190.86 607.649   7
  -6  -3  14 1396.41 619.318   7
  -6  -3  13 328.646 355.654   7
  -6  -3  12 570.217 432.307   7
  -6  -3  11 10802.8 1620.46   7
  -6  -3  10 2165.40 707.986   7
  -6  -3   9 97.5341 274.160   7
  -6  -3   8 2591.44 652.620   7
  -6  -3   7 19154.8 1852.33   7
  -6  -3   7 16738.5 779.593   3
  -6  -3   6 123.055 217.899   7
  -6  -3   6 50.8020 90.8960   3
   6   3  -6 83.0430 128.047   4
  -6  -3   5 7858.46 1167.65   7
  -6  -3   5 8177.42 812.746   3
   6   3  -5 8601.32 1251.29   4
  -6  -3   4 9782.79 1295.63   7
  -6  -3   4 10317.9 1015.37   3
   6   3  -4 9831.59 1340.82   4
  -6  -3   3 13270.4 1478.14   7
  -6  -3   3 14772.8 1309.51   3
   6   3  -3 16036.8 1707.47   4
  -6  -3   2 8736.64 1221.73   7
  -6  -3   2 10366.6 1170.99   3
  -6  -3   1 5590.54 888.664   3
  -6  -3   0 22054.3 1887.85   3
  -6  -3  -1 1589.42 607.636   3
  -6  -3  -2 10841.9 1479.93   3
  -6  -3  -3 1581.08 569.607   3
  -6  -3  -4 315.008 348.520   2
  -6  -3  -4 121.184 115.227   3
  -6  -3  -5 103.186 187.735   2
  -6  -3  -5 408.027 374.061   3
  -6  -3  -6 657.844 368.005   2
  -6  -3  -6 1017.61 468.088   3
  -6  -3  -7 3794.68 1048.94   3
  -6  -3  -8 1891.79 838.361   3
  -6  -3  -9 3022.77 1038.69   3
  -6  -3 -10 445.792 456.192   3
  -6  -4  18-185.308 328.351   7
  -6  -4  17 1559.37 860.126   7
  -6  -4  16 526.955 463.275   7
  -6  -4  15 2551.03 961.496   7
  -6  -4  14 1730.00 750.976   7
  -6  -4  13 469.794 448.785   7
  -6  -4  12 23060.8 2447.12   7
  -6  -4  11 2997.10 898.326   7
  -6  -4  10 8571.98 1395.59   7
  -6  -4   9 5023.83 1018.03   7
   6   4  -8 781.864 178.282   1
  -6  -4   8 1627.53 527.643   7
  -6  -4   7 6526.36 1153.41   7
  -6  -4   7 3898.82 386.172   3
  -6  -4   6 6196.32 1088.71   7
  -6  -4   6 5082.37 617.921   3
   6   4  -6 6254.54 1096.67   4
  -6  -4   5 432.637 414.372   7
  -6  -4   5 130.947 138.390   3
   6   4  -5-65.0605 80.2072   4
  -6  -4   4 268.936 202.013   7
  -6  -4   4 120.819 131.826   3
   6   4  -4 7.42837 104.103   4
  -6  -4   3 4224.50 930.523   7
  -6  -4   3 3757.32 713.600   3
   6   4  -3 4017.06 962.968   4
  -6  -4   2 5086.79 880.237   3
  -6  -4   2 6336.84 1088.40   7
   6   4  -2 6184.45 1115.82   4
  -6  -4   1 24194.9 1954.68   3
  -6  -4   0 1373.35 498.068   3
  -6  -4  -1 549.654 395.882   3
  -6  -4  -2 9283.13 1389.60   3
  -6  -4  -3 543.667 405.103   2
  -6  -4  -3-21.4982 162.456   3
  -6  -4  -4 348.087 310.507   2
  -6  -4  -4 29.0863 306.362   3
  -6  -4  -5 498.324 315.307   2
  -6  -4  -5 899.063 468.219   3
  -6  -4  -6 794.985 456.085   2
  -6  -4  -6 1820.59 734.780   3
  -6  -4  -7 156.130 301.622   3
  -6  -4  -8 524.568 444.006   3
  -6  -4  -9 92.8070 401.169   3
  -6  -5  18 189.820 341.109   7
  -6  -5  17 1242.41 706.866   7
  -6  -5  16 497.874 426.527   7
  -6  -5  15 1768.69 864.651   7
  -6  -5  14 530.863 540.180   7
  -6  -5  13 1558.94 749.871   7
  -6  -5  12 254.371 488.148   7
  -6  -5  11 1782.35 701.500   7
  -6  -5  10 304.315 227.371   7
  -6  -5   9 1683.77 593.695   7
  -6  -5   8 432.966 334.505   7
  -6  -5   7 10545.3 1462.72   7
  -6  -5   6 3099.89 845.592   7
  -6  -5   6 1942.39 396.572   3
   6   5  -6 2541.63 762.426   4
  -6  -5   5 1860.32 669.680   7
  -6  -5   5 1223.99 386.371   3
   6   5  -5 1449.76 546.617   4
  -6  -5   4 672.624 419.463   7
  -6  -5   4 424.126 210.984   3
   6   5  -4 596.315 413.068   4
  -6  -5   3 14641.2 1755.42   7
  -6  -5   3 13837.8 1425.91   3
   6   5  -3 13802.2 1755.27   4
  -6  -5   2 5304.64 1044.45   7
  -6  -5   2 5263.46 914.855   3
   6   5  -2 6782.58 1243.97   4
  -6  -5   1 1999.01 610.321   3
  -6  -5   0 647.243 313.214   3
  -6  -5  -1 311.263 264.746   3
  -6  -5  -2 2596.12 826.733   3
  -6  -5  -3 2449.96 810.347   2
  -6  -5  -3 2883.32 841.014   3
  -6  -5  -4 144.208 299.118   2
  -6  -5  -4 265.969 367.866   3
  -6  -5  -5 18.9229 65.5867   2
  -6  -5  -5 719.726 538.956   3
  -6  -5  -6 54.8236 424.519   3
  -6  -5  -7 141.128 263.324   3
  -6  -5  -8 522.722 594.377   3
  -6  -6  18 142.497 133.420   7
  -6  -6  17 116.301 287.133   7
  -6  -6  16 1371.97 716.339   7
  -6  -6  15 134.277 197.836   7
  -6  -6  14 250.999 378.790   7
  -6  -6  13 4254.62 1171.66   7
  -6  -6  12 485.056 439.605   7
  -6  -6  11 4251.74 1021.02   7
  -6  -6  10 201.789 78.5525   7
  -6  -6   9 5490.09 1187.05   7
  -6  -6   8 4705.66 1053.16   7
  -6  -6   7 673.236 407.763   7
  -6  -6   6 685.371 522.872   7
  -6  -6   6 174.242 195.969   3
   6   6  -6 313.620 290.634   4
  -6  -6   5-39.0224 185.507   7
  -6  -6   5 487.505 285.580   3
   6   6  -5 104.425 212.041   4
  -6  -6   4 3128.61 892.596   7
  -6  -6   4 2875.29 622.575   3
   6   6  -4 3182.43 809.496   4
  -6  -6   3 5710.48 1182.93   7
  -6  -6   3 5780.51 950.669   3
   6   6  -3 5972.53 1218.40   4
  -6  -6   2 14352.4 1604.09   3
   6   6  -2 16457.7 2039.60   4
  -6  -6   1 3011.72 845.068   3
  -6  -6   0 6574.01 1191.86   3
  -6  -6  -1 5887.67 1171.34   3
  -6  -6  -2 300.752 285.218   2
  -6  -6  -2 290.621 379.142   3
  -6  -6  -3 3087.06 902.720   2
  -6  -6  -3 6779.86 1374.03   3
  -6  -6  -4 1176.48 586.567   2
  -6  -6  -4 2693.90 919.416   3
  -6  -6  -5-60.4879 115.813   2
  -6  -6  -5 451.852 725.775   3
  -6  -6  -6 1891.99 895.210   3
  -6  -6  -7 123.263 373.798   3
  -6  -7  18 622.025 597.107   7
  -6  -7  17 69.1652 329.525   7
  -6  -7  16 1756.76 861.289   7
  -6  -7  15 670.249 516.306   7
  -6  -7  14 686.093 737.694   7
  -6  -7  13-254.882 385.602   7
  -6  -7  12-468.990 352.481   7
  -6  -7  11 6007.31 1339.27   7
  -6  -7  10 191.103 168.142   7
  -6  -7   9 2084.78 764.246   7
  -6  -7   8 7151.18 1357.47   7
  -6  -7   7 12093.7 1768.63   7
  -6  -7   6 298.519 402.888   7
   6   7  -6 319.974 220.159   4
  -6  -7   5 4588.89 1041.92   7
  -6  -7   5 3538.48 685.947   3
   6   7  -5 4817.53 1065.73   4
  -6  -7   4 5882.99 1180.17   7
  -6  -7   4 4550.54 860.256   3
   6   7  -4 6116.93 1227.14   4
  -6  -7   3 17649.7 2101.25   7
  -6  -7   3 13971.8 1572.96   3
   6   7  -3 15507.0 1997.20   4
  -6  -7   2 4011.37 918.641   3
   6   7  -2 5108.52 1217.92   4
  -6  -7   1 1302.69 579.776   3
   6   7  -1 1825.78 833.431   4
  -6  -7   0 1134.74 564.513   3
  -6  -7  -1 7431.14 1478.50   2
  -6  -7  -1 6657.31 1309.49   3
  -6  -7  -2 882.836 572.640   2
  -6  -7  -2 657.348 424.184   3
  -6  -7  -3 326.775 327.664   2
  -6  -7  -3 641.951 506.363   3
  -6  -7  -4 581.626 430.972   2
  -6  -7  -4 3312.83 1086.96   3
  -6  -7  -5 838.035 532.776   2
  -6  -7  -5 2795.76 976.157   3
  -6  -7  -6-91.4794 215.490   3
  -6  -8  17 386.270 611.543   7
  -6  -8  16 80.0643 431.760   7
  -6  -8  15 4166.30 1414.39   7
  -6  -8  14-443.902 591.613   7
  -6  -8  13-238.143 443.648   7
  -6  -8  12 1098.34 564.682   7
  -6  -8  11 292.422 423.095   7
  -6  -8  10 8241.14 1571.57   7
  -6  -8   9 75.8120 390.435   7
  -6  -8   8 769.189 596.866   7
  -6  -8   7 2037.66 804.060   7
  -6  -8   6 443.298 310.722   7
   6   8  -6 866.579 553.337   4
  -6  -8   5 1041.05 554.118   7
   6   8  -5 830.824 450.714   4
  -6  -8   4 211.351 246.463   7
  -6  -8   4 183.237 257.310   3
   6   8  -4 60.1805 112.838   4
  -6  -8   3 3757.02 881.304   3
   6   8  -3 3738.91 1051.67   4
  -6  -8   2 194.616 208.279   3
   6   8  -2 677.794 595.458   4
  -6  -8   1 1531.27 582.513   3
   6   8  -1 1970.43 813.810   4
  -6  -8   0 305.248 416.589   2
  -6  -8   0 225.553 373.910   3
  -6  -8  -1 1363.59 693.789   2
  -6  -8  -1 958.841 620.535   3
  -6  -8  -2 649.267 485.612   2
  -6  -8  -2 1328.89 643.263   3
  -6  -8  -3 93.6246 187.511   2
  -6  -8  -3 176.455 443.415   3
  -6  -8  -4-11.4454 136.325   2
  -6  -8  -4 246.810 131.003   3
  -6  -8  -5 558.020 513.564   3
  -6  -9  17 463.590 514.228   7
  -6  -9  16-4.50775 362.546   7
  -6  -9  15-315.492 525.301   7
  -6  -9  14 55.2511 217.535   7
  -6  -9  13 135.349 175.303   7
  -6  -9  12 111.341 183.857   7
  -6  -9  11 270.785 264.775   7
  -6  -9  10 1952.61 837.520   7
  -6  -9   9 2020.02 946.642   7
  -6  -9   8 2444.66 891.616   7
  -6  -9   7 3213.57 993.954   7
  -6  -9   6 6018.64 1339.66   7
   6   9  -6 7662.67 1568.72   4
  -6  -9   5 352.118 510.426   7
   6   9  -5-228.724 305.463   4
  -6  -9   4 67.6916 136.797   7
   6   9  -4 74.4635 177.421   4
  -6  -9   3 140.663 133.713   3
   6   9  -3-43.9130 209.591   4
  -6  -9   2 287.741 352.350   3
   6   9  -2 529.170 545.157   4
  -6  -9   1 678.691 516.865   2
  -6  -9   1 382.550 355.212   3
   6   9  -1 279.641 501.920   4
  -6  -9   0 1049.90 608.013   2
  -6  -9   0 1230.51 600.994   3
   6   9   0 1150.67 688.841   4
  -6  -9  -1-13.2400 178.948   2
  -6  -9  -1-151.042 164.953   3
  -6  -9  -2 242.849 422.200   2
  -6  -9  -2 519.150 470.331   3
  -6  -9  -3-28.2895 240.630   2
  -6  -9  -3 82.1975 100.853   3
  -6  -9  -4 22.6058 190.924   2
  -6  -9  -4-74.4964 261.516   3
  -6 -10  16-94.4781 399.237   7
  -6 -10  15 35.2548 230.179   7
  -6 -10  14-88.9223 264.037   7
  -6 -10  13 40.8239 61.1579   7
  -6 -10  12-144.530 64.0248   7
  -6 -10  11 993.825 612.185   7
  -6 -10  10 274.437 289.266   7
  -6 -10   9 142.933 218.983   7
  -6 -10   8 298.361 395.277   7
  -6 -10   7 153.817 344.994   7
  -6 -10   6 1188.09 618.462   7
   6  10  -6 1589.77 741.708   4
  -6 -10   5 675.696 511.514   7
   6  10  -5 1737.94 731.010   4
   6  10  -4 89.7987 247.349   4
   6  10  -3 803.349 586.691   4
  -6 -10   2 1403.31 821.294   2
   6  10  -2 1093.85 681.479   4
  -6 -10   1 459.026 458.426   2
   6  10  -1 961.197 683.223   4
  -6 -10   1 335.782 343.700   3
  -6 -10   0 31.1663 303.870   2
   6  10   0 86.6463 132.129   4
  -6 -10   0 208.167 300.245   3
  -6 -10  -1 349.974 421.665   2
   6  10   1 656.546 543.301   4
  -6 -10  -1 234.753 210.778   3
  -6 -10  -2 528.695 472.770   2
   6  10   2 1690.12 798.516   4
  -6 -10  -2 943.978 632.418   3
  -6 -10  -3 299.476 533.964   2
  -6 -10  -3 318.225 314.743   3
  -6 -10  -4 1499.28 823.266   2
  -6 -11  15-157.932 56.3827   7
  -6 -11  14-213.819 330.444   7
  -6 -11  13 346.940 502.062   7
  -6 -11  12 120.624 297.976   7
  -6 -11  11 55.0341 282.680   7
  -6 -11  10 1512.57 838.636   7
  -6 -11   9 136.022 120.738   7
  -6 -11   8 30.4192 112.579   7
  -6 -11   7 79.5389 62.9713   7
  -6 -11   6 176.163 355.719   7
  -6 -11   5-160.352 314.994   7
   6  11  -5 413.157 408.176   4
   6  11  -4 51.5063 126.895   4
  -6 -11   3 265.029 270.763   2
   6  11  -3 475.829 479.841   4
  -6 -11   2 202.847 406.500   2
   6  11  -2-147.324 191.807   4
  -6 -11   1 197.826 286.169   2
   6  11  -1 151.747 306.482   4
  -6 -11   0 513.677 463.795   2
   6  11   0 713.324 561.523   4
  -6 -11  -1 1027.80 686.850   2
   6  11   1 1001.29 680.035   4
  -6 -12  14 324.544 422.923   7
  -6 -12  13 201.334 379.802   7
  -6 -12  12 115.795 269.276   7
  -6 -12  11 217.208 321.839   7
  -6 -12  10 10.7740 215.295   7
  -6 -12   9 128.262 305.498   7
  -6 -12   8 72.6574 80.1101   7
  -6 -12   7-70.7191 178.674   7
  -6 -12   6 65.9848 19.2424   7
  -6 -12   5 226.730 448.674   2
   6  12  -5-94.2098 139.019   4
  -6 -12   4 1063.61 642.894   2
   6  12  -4 1472.50 708.906   4
  -6 -12   3 1034.95 669.974   2
   6  12  -3 1060.57 649.017   4
   6  12  -2 129.228 331.758   4
  -6 -13  12 645.280 717.533   7
  -6 -13  11 639.591 660.088   7
  -6 -13  10 304.617 374.466   7
  -6 -13   9 327.327 374.338   7
  -6 -13   8 608.993 574.464   7
  -6 -13   7 68.8041 240.508   7
   7 -19   4 572.240 532.072   2
   7 -18   1-94.5434 273.541   2
   7 -18   2 83.3676 342.243   2
   7 -18   3-128.393 264.871   2
   7 -18   4 99.8886 196.530   2
   7 -18   5 547.381 477.726   2
   7 -17  -1 233.055 385.719   2
   7 -17   0 6.06243 135.362   2
   7 -17   1 2371.93 997.998   2
   7 -17   2 1695.37 826.912   2
   7 -17   3 1079.86 657.326   2
   7 -17   4 607.090 458.694   2
   7 -17   5 99.3687 77.1024   2
  -7  17  -6-105.029 343.393   1
  -7  17  -7 2178.08 1071.67   1
  -7  17  -8 310.500 351.559   1
  -7  17  -9 1132.99 754.952   1
  -7  17 -11 127.603 252.698   3
   7 -16  -3 266.795 349.367   2
   7 -16  -2 1978.08 799.597   2
   7 -16  -1 3654.21 1163.65   2
   7 -16   0 717.697 596.728   2
   7 -16   1 511.605 532.212   2
   7 -16   2 261.270 349.840   2
   7 -16   3 165.539 275.100   2
   7 -16   4 647.780 420.648   2
  -7  16  -5 208.033 407.693   1
   7 -16   5 105.452 207.782   2
  -7  16  -6 2339.19 1030.07   1
  -7  16  -7 234.970 372.642   1
  -7  16  -8 1786.75 870.444   1
  -7  16  -9 720.876 628.487   1
  -7  16 -10 580.075 527.057   3
  -7  16 -10 61.1515 256.499   1
  -7  16 -11 334.726 246.947   3
  -7  16 -12 875.712 627.431   3
  -7  16 -13 271.749 514.424   3
   7 -15  -5 2511.82 1020.46   2
  -7  15   5 2736.38 1242.85   6
   7 -15  -4 2825.20 1029.07   2
  -7  15   4 4806.31 1599.83   6
   7 -15  -3 468.211 565.792   2
   7 -15  -2 920.558 563.022   2
   7 -15  -1 971.074 616.839   2
   7 -15   0 717.956 535.395   2
   7 -15   1 1687.83 709.330   2
   7 -15   2 579.332 390.814   2
   7 -15   3 198.497 383.612   2
   7 -15   4 165.238 133.035   2
  -7  15  -5 414.414 608.391   1
   7 -15   5 109.078 167.709   2
  -7  15  -6-16.4397 64.3653   1
  -7  15  -7 1936.94 930.602   1
  -7  15  -8 4909.26 1355.45   1
  -7  15  -9 1058.62 667.152   1
  -7  15 -10 535.914 472.139   3
  -7  15 -10 361.519 520.093   1
  -7  15 -11 193.566 266.078   3
  -7  15 -11 576.684 632.569   1
  -7  15 -12 477.903 481.117   3
  -7  15 -12 28.2781 329.449   1
  -7  15 -13-71.4665 301.721   3
  -7  15 -14 230.750 273.015   3
   7 -14  -7 2037.26 902.460   2
  -7  14   7 1473.09 917.350   6
   7 -14  -6 1027.17 642.588   2
  -7  14   6 800.509 812.444   6
   7 -14  -5 289.907 397.612   2
  -7  14   5 167.730 437.285   6
   7 -14  -4 186.926 337.747   2
  -7  14   4 596.909 527.892   6
   7 -14  -3 463.542 372.154   2
  -7  14   3 748.414 707.105   6
   7 -14  -2 244.431 329.570   2
  -7  14   2 485.558 563.130   6
   7 -14  -1 3850.77 1098.92   2
   7 -14   0 399.484 326.580   2
   7 -14   1 1026.98 620.412   2
   7 -14   2 985.026 562.541   2
   7 -14   3-74.1431 208.706   2
   7 -14   4 338.264 331.778   2
   7 -14   5 124.100 165.329   2
  -7  14  -5 347.450 488.452   1
  -7  14  -6 3734.57 1185.42   1
   7 -14   6 1139.41 466.219   2
  -7  14  -7 1862.34 817.251   1
  -7  14  -8 1021.98 651.292   1
  -7  14  -9 359.277 408.863   3
  -7  14  -9 16.4048 262.590   1
  -7  14 -10 93.5805 229.308   3
  -7  14 -10 34.3010 365.425   1
  -7  14 -11 329.462 402.682   3
  -7  14 -11 273.683 444.057   1
  -7  14 -12 66.0245 125.302   3
  -7  14 -12-233.971 366.408   1
  -7  14 -13-23.7008 188.564   3
  -7  14 -14 1344.19 806.582   3
  -7  13   9 150.918 498.449   6
   7 -13  -8 3643.65 1244.14   2
  -7  13   8 2721.36 1224.24   6
   7 -13  -7 2213.94 939.099   2
  -7  13   7 2056.45 1011.97   6
   7 -13  -6 7938.86 1689.84   2
  -7  13   6 7576.46 1806.43   6
   7 -13  -5 359.434 366.061   2
  -7  13   5 103.651 277.087   6
   7 -13  -4 486.540 397.481   2
  -7  13   4 584.698 557.616   6
   7 -13  -3 573.115 340.424   2
  -7  13   3 1308.04 733.575   6
   7 -13  -2 115.171 268.318   2
  -7  13   2 584.946 520.453   6
   7 -13  -1 3597.42 949.913   2
  -7  13   1 4420.02 1221.76   6
   7 -13   0 543.163 447.562   2
  -7  13   0 1190.53 681.671   6
   7 -13   1 313.268 319.336   2
   7 -13   2 408.542 352.195   2
   7 -13   3 1194.77 495.860   2
  -7  13  -4 1786.46 791.208   1
   7 -13   4 1529.36 579.522   2
   7 -13   5 1381.00 514.963   2
  -7  13  -5 1095.82 563.664   1
   7 -13   6 324.462 325.733   2
  -7  13  -6 476.675 494.824   1
  -7  13  -7 1799.01 830.211   1
  -7  13  -8 2079.50 877.592   1
  -7  13  -9 120.382 431.908   3
  -7  13  -9-40.4985 147.752   1
  -7  13 -10 586.625 561.909   3
  -7  13 -10 541.969 547.724   1
  -7  13 -11 762.155 595.718   3
  -7  13 -11 140.483 248.852   1
  -7  13 -12-72.2583 143.427   3
  -7  13 -13-21.4617 139.776   3
  -7  13 -14 79.6849 167.557   3
  -7  13 -15-69.2062 192.743   3
  -7  12  10 209.462 505.143   6
   7 -12 -10-36.6257 62.4710   2
  -7  12   9 189.360 295.007   6
   7 -12  -9 368.527 352.515   2
   7 -12  -8 716.753 599.614   2
  -7  12   8 361.115 144.539   6
   7 -12  -7 89.0821 483.355   2
  -7  12   7 665.988 533.729   6
   7 -12  -6 488.545 524.508   2
  -7  12   6 894.677 636.691   6
   7 -12  -5 286.408 215.195   2
  -7  12   5 447.916 454.718   6
   7 -12  -4 1099.69 540.809   2
  -7  12   4 894.725 710.945   6
   7 -12  -3 6750.89 1295.21   2
  -7  12   3 8294.84 1622.00   6
   7 -12  -2 4882.70 1099.35   2
  -7  12   2 7374.32 1519.68   6
   7 -12  -1-214.017 128.200   2
  -7  12   1-8.63570 330.731   6
   7 -12   0 170.950 187.616   2
  -7  12   0-154.613 293.002   6
   7 -12   1 1213.12 482.123   2
  -7  12  -1 2074.59 809.621   6
   7 -12   2 2913.61 784.776   2
  -7  12  -3 2823.32 928.640   1
   7 -12   3 2194.64 660.533   2
   7 -12   4 7644.84 1140.54   2
  -7  12  -4 11750.3 1812.29   1
   7 -12   5 1458.39 473.933   2
  -7  12  -5 2107.58 753.123   1
   7 -12   6 171.172 176.924   2
  -7  12  -6 280.685 407.937   1
  -7  12  -7 1462.91 738.757   1
  -7  12  -8 317.511 309.607   1
  -7  12  -8 736.091 559.374   3
  -7  12  -9 257.971 306.436   3
  -7  12  -9 200.149 195.774   1
  -7  12 -10 422.368 554.505   3
  -7  12 -10 757.478 638.287   1
  -7  12 -11 754.761 658.121   3
  -7  12 -12-4.41241 265.841   3
  -7  12 -13 189.449 293.636   3
  -7  12 -14 217.325 279.730   3
  -7  12 -15 1374.77 785.461   3
  -7  11  12-330.484 346.134   6
  -7  11  11 254.044 536.860   6
   7 -11 -11-12.1378 179.472   2
  -7  11  10 77.3009 82.0750   6
   7 -11 -10 116.743 545.694   2
  -7  11   9 97.9426 317.891   6
   7 -11  -9 199.158 192.023   2
   7 -11  -8 647.188 584.995   2
  -7  11   8 33.4658 161.953   6
   7 -11  -7 7548.52 1516.59   2
  -7  11   7 6054.02 1536.25   6
   7 -11  -6 1391.86 680.700   2
  -7  11   6 1718.18 749.395   6
   7 -11  -5 2707.94 850.121   2
  -7  11   5 2878.78 940.105   6
   7 -11  -4 1793.83 669.297   2
  -7  11   4 2307.66 838.936   6
   7 -11  -3 9347.22 1470.75   2
  -7  11   3 10987.9 1859.34   6
   7 -11  -2 232.194 321.483   2
  -7  11   2 354.931 392.094   6
   7 -11  -1 5420.42 1027.77   2
  -7  11   1 6193.44 1318.07   6
   7 -11   0 2873.55 746.737   2
  -7  11   0 3344.60 1002.30   6
   7 -11   1 646.862 311.773   2
  -7  11  -1 952.664 529.698   6
   7 -11   2 9978.22 1309.82   2
  -7  11  -3 7762.38 1440.25   1
   7 -11   3 4473.84 851.056   2
   7 -11   4 5100.96 892.793   2
  -7  11  -4 6076.13 1224.49   1
   7 -11   5 2949.62 666.434   2
  -7  11  -5 4656.31 1076.18   1
  -7  11  -6 1006.33 641.517   1
   7 -11   6 762.833 303.616   2
  -7  11  -7 1380.92 702.378   3
  -7  11  -7 873.586 539.428   1
  -7  11  -8 3034.25 922.910   3
  -7  11  -8 2319.08 801.135   1
  -7  11  -9 639.544 521.749   1
  -7  11  -9 582.866 629.087   3
  -7  11 -10 6051.78 1394.93   3
  -7  11 -11 2973.47 961.526   3
  -7  11 -12 992.557 681.943   3
  -7  11 -13 229.294 261.171   3
  -7  11 -14 277.872 456.812   3
  -7  11 -15 690.212 562.760   3
  -7  10  13 167.859 201.624   6
  -7  10  12 129.480 43.0183   6
  -7  10  11 349.456 381.011   6
  -7  10  10 90.1517 179.821   6
   7 -10 -10 685.302 551.774   2
[truncated: 162,805 more chars]
