# Supplementary material for: N-tert-Butyl-2-{2-[2-(4-chloro­phen­yl)-4-hy­droxy-1-(5-methyl­isoxazol-3-yl)-5-oxo-2,5-di­hydro-1H-pyrrol-3-yl]-N-(4-meth­oxy­phen­yl)acetamido}-2-(4-meth­oxy­phen­yl)acetamide methanol monosolvate: single-crystal X-ray diffraction study and Hirshfeld surface analysis
Source: Acta Crystallogr E Crystallogr Commun. 2021 Nov 2;77(Pt 12):1208–12. doi: 10.1107/S2056989021011312 (PMC8647747; doi:10.1107/S2056989021011312)
Supplement: Supplementary file 2 [file e-77-01208-Isup2.hkl]

data_I                                                                          
_shelx_title ' des146_a.res in P-1'                                             
_shelx_refln_list_code          4                                               
_shelx_F_calc_maximum      143.96                                               
_exptl_crystal_F_000       744.00                                               
_reflns_d_resolution_high  0.8409                                               
                                                                                
loop_                                                                           
 _space_group_symop_operation_xyz                                               
 'x, y, z'                                                                      
 '-x, -y, -z'                                                                   
                                                                                
_cell_length_a    10.3211                                                       
_cell_length_b    13.9316                                                       
_cell_length_c    15.0269                                                       
_cell_angle_alpha 107.179                                                       
_cell_angle_beta  100.769                                                       
_cell_angle_gamma 109.649                                                       
                                                                                
_shelx_F_squared_multiplier     1.000                                           
                                                                                
loop_                                                                           
 _refln_index_h                                                                 
 _refln_index_k                                                                 
 _refln_index_l                                                                 
 _refln_F_squared_calc                                                          
 _refln_F_squared_meas                                                          
 _refln_F_squared_sigma                                                         
 _refln_observed_status                                                         
   2   0   0      12899.59      12478.89       428.50 o                         
   3   0   0        577.81        627.43        14.70 o                         
   4   0   0       2128.97       2083.49        57.16 o                         
   5   0   0        448.91        452.40        21.10 o                         
   6   0   0         25.49         21.18         5.65 o                         
   7   0   0         33.54         44.58         8.10 o                         
   8   0   0         70.64         81.63        17.85 o                         
   9   0   0         46.06         53.68        16.50 o                         
  10   0   0          0.34          8.07         7.70 o                         
 -11   1   0          0.01         13.29        10.83 o                         
 -10   1   0          0.04         -0.11         3.35 o                         
  -9   1   0          2.74          1.42         2.26 o                         
  -8   1   0         16.64         18.08         5.65 o                         
  -7   1   0          1.50          3.94         2.99 o                         
  -6   1   0        129.80        136.21        12.50 o                         
  -5   1   0         22.76         22.35         6.93 o                         
  -4   1   0         91.85        103.63         9.11 o                         
  -3   1   0        409.72        480.50        15.27 o                         
  -2   1   0      11392.18      11290.33       430.82 o                         
   1   1   0       6740.04       6274.49       296.30 o                         
   2   1   0       1646.19       1540.04        19.62 o                         
   3   1   0       4769.71       4042.36       389.45 o                         
   4   1   0        127.97        136.07         8.90 o                         
   5   1   0         61.66         66.34        12.76 o                         
   6   1   0       1098.90       1076.01        55.75 o                         
   7   1   0         34.68         38.93        11.52 o                         
   8   1   0        365.05        421.92        41.73 o                         
   9   1   0         23.39         23.56        11.25 o                         
  10   1   0          1.98         13.02        10.46 o                         
 -11   2   0          4.14          3.43         7.28 o                         
 -10   2   0        169.86        158.96        18.07 o                         
  -9   2   0          0.77          0.70         1.95 o                         
  -8   2   0        283.18        297.17        25.03 o                         
  -7   2   0        144.69        146.94        14.25 o                         
  -6   2   0        538.69        501.98        36.47 o                         
  -5   2   0        850.72        853.32        42.96 o                         
  -4   2   0       2888.28       2923.10        46.01 o                         
  -3   2   0        766.64        788.70        27.62 o                         
  -2   2   0        237.60        232.56         7.31 o                         
  -1   2   0         12.10          4.07         1.72 o                         
   0   2   0       6579.34       6570.95       233.18 o                         
   1   2   0          1.58         -0.58         0.73 o                         
   2   2   0        202.41        221.98         8.28 o                         
   3   2   0         34.08         30.54         5.44 o                         
   4   2   0          0.50         -1.19         1.82 o                         
   5   2   0         39.68         28.14         8.00 o                         
   6   2   0          5.28         16.24         8.02 o                         
   7   2   0         73.26         89.16        17.82 o                         
   8   2   0          0.01          6.35         7.73 o                         
   9   2   0        108.88        111.62        25.32 o                         
  10   2   0         13.33          9.98         9.02 o                         
 -11   3   0         11.62          7.04         8.44 o                         
 -10   3   0          7.74          5.96         3.16 o                         
  -9   3   0         37.62         21.46         5.04 o                         
  -8   3   0         65.49         61.06         9.96 o                         
  -7   3   0        375.57        344.66        29.49 o                         
  -6   3   0        298.62        390.80        21.83 o                         
  -5   3   0         23.15         24.40         4.71 o                         
  -4   3   0       2800.43       2386.77       346.67 o                         
  -3   3   0       7231.09       7463.11        66.06 o                         
  -2   3   0       9923.21       9446.65        75.75 o                         
  -1   3   0         24.70         22.39         2.59 o                         
   0   3   0       1239.28       1099.87        19.72 o                         
   1   3   0        212.72        239.58        17.26 o                         
   2   3   0         19.29         23.77         4.14 o                         
   3   3   0        133.43        133.25        11.39 o                         
   4   3   0         21.43         19.26         7.19 o                         
   5   3   0        522.21        528.21        38.16 o                         
   6   3   0        483.70        470.34        40.26 o                         
   7   3   0        400.78        421.26        40.36 o                         
   8   3   0         56.51         52.80        15.24 o                         
   9   3   0         71.14         72.53        19.91 o                         
 -11   4   0          1.96         11.07         9.69 o                         
 -10   4   0          5.00          7.84         4.55 o                         
  -9   4   0        131.65        108.41        23.27 o                         
  -8   4   0        243.52        254.21        20.56 o                         
  -7   4   0         25.82         27.39         6.49 o                         
  -6   4   0         49.40         37.68         6.67 o                         
  -5   4   0          1.16          2.56         2.05 o                         
  -4   4   0        796.59        856.23        27.11 o                         
  -3   4   0        653.16        578.66        19.71 o                         
  -2   4   0       1326.17       1317.39        27.50 o                         
  -1   4   0       2565.76       2624.78        92.04 o                         
   0   4   0        503.10        512.24        12.26 o                         
   1   4   0       1645.00       1545.35        33.70 o                         
   2   4   0         25.59         28.74         4.91 o                         
   3   4   0       1121.00       1147.82        50.88 o                         
   4   4   0        503.66        553.13        38.35 o                         
   5   4   0        176.24        177.98        23.59 o                         
   6   4   0         27.82         29.29        10.62 o                         
   7   4   0         12.82         16.48         8.24 o                         
   8   4   0          9.91         10.38         7.44 o                         
   9   4   0          0.26          6.65         7.80 o                         
 -11   5   0        132.88        135.30        28.23 o                         
 -10   5   0         32.75         34.69        11.83 o                         
  -9   5   0          6.36         11.37         5.12 o                         
  -8   5   0          0.01          0.07         2.94 o                         
  -7   5   0        200.34        205.60        16.63 o                         
  -6   5   0         13.29          7.48         2.98 o                         
  -5   5   0        539.21        607.89        27.69 o                         
  -4   5   0        575.98        572.94        38.72 o                         
  -3   5   0        321.40        288.75         7.06 o                         
  -2   5   0        407.29        353.06        17.67 o                         
  -1   5   0        823.32        897.54        33.08 o                         
   0   5   0        857.60        826.51        24.77 o                         
   1   5   0       1201.49       1075.12        32.81 o                         
   2   5   0          5.07          6.09         3.85 o                         
   3   5   0        102.07        106.40        16.98 o                         
   4   5   0          4.46         10.65         6.15 o                         
   5   5   0        213.75        227.52        29.16 o                         
   6   5   0         10.81         13.80         6.68 o                         
   7   5   0          9.26          5.24         5.17 o                         
   8   5   0          6.40          7.00         5.42 o                         
 -12   6   0         10.00         14.34         7.84 o                         
 -11   6   0          3.42          9.57         7.86 o                         
 -10   6   0         14.10         13.67         9.18 o                         
  -9   6   0        136.69        150.91        27.96 o                         
  -8   6   0        141.11        147.69        15.64 o                         
  -7   6   0        589.19        642.51        31.20 o                         
  -6   6   0        140.69        147.35        18.74 o                         
  -5   6   0         45.74         47.46        12.27 o                         
  -4   6   0        308.05        320.98        11.94 o                         
  -3   6   0        257.33        250.51        16.45 o                         
  -2   6   0        763.16        851.22        29.76 o                         
  -1   6   0        363.14        421.69        12.48 o                         
   0   6   0       1589.05       1021.63       495.47 o                         
   1   6   0        760.26        751.80        29.94 o                         
   2   6   0        559.43        531.25        26.75 o                         
   3   6   0       1059.60       1090.93        56.85 o                         
   4   6   0         78.11         92.17        18.70 o                         
   5   6   0        785.20        771.12        55.87 o                         
   6   6   0        103.61        140.20        25.42 o                         
   7   6   0         21.87         20.92        11.86 o                         
   8   6   0         20.26         26.36        12.64 o                         
 -12   7   0         27.10         17.15         8.21 o                         
 -11   7   0         43.28         36.58         8.38 o                         
 -10   7   0         20.03         11.31         4.79 o                         
  -9   7   0        172.11        168.26        18.23 o                         
  -8   7   0          3.12          7.50         4.06 o                         
  -7   7   0        259.06        285.68        22.02 o                         
  -6   7   0          0.82          0.59         1.37 o                         
  -5   7   0         33.85         22.46         6.65 o                         
  -4   7   0          3.17          6.69         3.98 o                         
  -3   7   0         77.09         79.58         9.85 o                         
  -2   7   0       3249.97       3365.46       110.31 o                         
  -1   7   0       1056.87       1240.87        31.77 o                         
   0   7   0         33.28         26.41        13.33 o                         
   1   7   0        251.39        255.76        27.43 o                         
   2   7   0         52.98         49.50         9.38 o                         
   3   7   0         65.87         70.28        11.58 o                         
   4   7   0         43.37         55.20        15.60 o                         
   5   7   0        414.14        459.49        44.95 o                         
   6   7   0         18.28         24.20        12.04 o                         
   7   7   0          4.01         20.73        12.17 o                         
 -11   8   0         79.76         32.90         9.76 o                         
 -10   8   0          0.14          0.31         1.53 o                         
  -9   8   0          5.21          7.23         2.64 o                         
  -8   8   0         17.90         16.91         4.34 o                         
  -7   8   0        138.44        179.44        18.79 o                         
  -6   8   0        550.84        352.84        85.84 o                         
  -5   8   0         10.92          5.84         4.47 o                         
  -4   8   0        248.40        277.30        19.99 o                         
  -3   8   0        128.35        112.49        12.88 o                         
  -2   8   0         32.41         26.63         7.88 o                         
  -1   8   0          0.23          1.62         0.98 o                         
   0   8   0        291.38        320.50        21.20 o                         
   1   8   0       1977.80       1999.58        82.90 o                         
   2   8   0        586.92        594.16        32.78 o                         
   3   8   0        414.72        432.67        29.63 o                         
   4   8   0         27.31         32.68        14.74 o                         
   5   8   0         98.06        110.77        17.53 o                         
   6   8   0          1.28          5.61         5.93 o                         
 -11   9   0          9.53          9.16        12.18 o                         
 -10   9   0          5.45          2.83         4.19 o                         
  -9   9   0         59.23         52.20        10.98 o                         
  -8   9   0        417.12        504.71        34.51 o                         
  -7   9   0          0.25          0.17         0.97 o                         
  -6   9   0        102.42        106.17        17.23 o                         
  -5   9   0         38.70         49.20         9.57 o                         
  -4   9   0        128.59        110.01        13.73 o                         
  -3   9   0        194.51        178.00        24.30 o                         
  -2   9   0        125.85        109.60        20.74 o                         
  -1   9   0        378.91        413.33        54.01 o                         
   0   9   0         66.47         71.07        10.26 o                         
   1   9   0        303.80        301.11        22.75 o                         
   2   9   0          0.75          5.18         3.40 o                         
   3   9   0        170.80        190.81        21.52 o                         
   4   9   0         31.23         23.68         6.75 o                         
   5   9   0         23.82         33.57         8.49 o                         
   6   9   0         23.42         24.39         7.75 o                         
 -11  10   0          9.35          3.65         4.16 o                         
 -10  10   0         53.97         44.73        11.29 o                         
  -9  10   0         21.92         18.13         6.50 o                         
  -8  10   0        241.25        289.72        27.65 o                         
  -7  10   0         33.88         37.06         9.36 o                         
  -6  10   0        127.26        130.99        17.66 o                         
  -5  10   0          2.03          3.78         3.18 o                         
  -4  10   0        124.05        126.52        15.19 o                         
  -3  10   0          0.11          1.40         2.70 o                         
  -2  10   0         92.51         48.98        25.26 o                         
  -1  10   0        122.10        123.18        12.62 o                         
   0  10   0         61.22         50.87         9.32 o                         
   1  10   0        139.90        137.22        16.46 o                         
   2  10   0        499.11        557.12        35.80 o                         
   3  10   0         47.57         49.82        16.97 o                         
   4  10   0        139.16        162.69        22.69 o                         
   5  10   0         19.24         26.73         8.29 o                         
 -11  11   0          2.75         -0.46         2.33 o                         
 -10  11   0          5.29          3.60         1.74 o                         
  -9  11   0         14.85         16.57         8.07 o                         
  -8  11   0        151.60        153.37        20.17 o                         
  -7  11   0         48.88         65.22        12.77 o                         
  -6  11   0         70.39         78.96        14.85 o                         
  -5  11   0        125.71        138.85        17.57 o                         
  -4  11   0          2.25         -2.63         5.82 o                         
  -3  11   0          0.30          4.04         4.32 o                         
  -2  11   0         69.80         75.82        18.88 o                         
  -1  11   0         99.38         76.78        10.76 o                         
   0  11   0         44.62         50.09         9.48 o                         
   1  11   0         15.45         20.95         6.62 o                         
   2  11   0          7.86          8.74         5.19 o                         
   3  11   0        111.89        109.40        18.31 o                         
   4  11   0         23.88         23.80        15.65 o                         
 -10  12   0         16.37          8.19         5.79 o                         
  -9  12   0          8.63          7.32         5.25 o                         
  -8  12   0          5.18          6.83         5.95 o                         
  -7  12   0          1.14          0.94         3.47 o                         
  -6  12   0          1.16          2.32         1.58 o                         
  -5  12   0          3.10          5.55         6.93 o                         
  -4  12   0        130.02        129.52        24.43 o                         
  -3  12   0          0.65          2.12         6.93 o                         
  -2  12   0        438.21        511.50        50.07 o                         
  -1  12   0         40.24         47.78        17.11 o                         
   0  12   0          0.91         -4.95         6.79 o                         
   1  12   0         28.79         30.26        14.08 o                         
   2  12   0          0.01          1.49         4.56 o                         
   3  12   0          9.23          3.63         8.63 o                         
 -10  13   0         17.00         17.90         9.00 o                         
  -9  13   0         13.16         12.19         6.80 o                         
  -8  13   0         10.86         21.38         8.27 o                         
  -7  13   0         16.03         17.06         7.98 o                         
  -6  13   0          1.30          3.73         5.25 o                         
  -5  13   0        178.71        199.46        32.40 o                         
  -4  13   0         42.83         65.24        18.73 o                         
  -3  13   0         22.49         27.16        13.29 o                         
  -2  13   0         51.70         60.65        20.21 o                         
  -1  13   0          4.62         12.37        10.01 o                         
   0  13   0         66.03         46.31        17.97 o                         
   1  13   0          2.19         -0.09         3.01 o                         
   2  13   0         47.40         71.11        23.76 o                         
  -9  14   0          1.57          4.04         5.84 o                         
  -8  14   0          0.00          3.66         5.65 o                         
  -7  14   0          0.88          8.52         6.96 o                         
  -6  14   0          6.08          7.71         7.49 o                         
  -5  14   0         24.03         16.88         9.02 o                         
  -4  14   0        114.48        136.83        29.15 o                         
  -3  14   0         14.28         14.81        10.52 o                         
  -2  14   0        238.27        238.97        38.48 o                         
  -1  14   0         16.05         14.36        12.13 o                         
   0  14   0          9.44         21.68        15.81 o                         
  -8  15   0         27.21         33.45        16.21 o                         
  -7  15   0          4.35         15.31        11.42 o                         
  -6  15   0         37.69         33.94        15.81 o                         
  -5  15   0         12.84         15.54        10.33 o                         
  -4  15   0          0.16          6.80         9.96 o                         
  -3  15   0         17.57         25.06        12.66 o                         
  -2  15   0          2.06          8.69         9.15 o                         
   4 -16   1          5.57          5.27         6.60 o                         
   5 -16   1         38.42         55.46        20.09 o                         
   1 -15   1          6.22         17.07        12.33 o                         
   2 -15   1         29.44         43.86        18.19 o                         
   3 -15   1          9.70          7.76         8.21 o                         
   4 -15   1          1.64          8.94         8.58 o                         
   5 -15   1          3.27         -2.13         6.60 o                         
   6 -15   1         45.50         40.02        15.79 o                         
   7 -15   1         28.33         36.00        15.13 o                         
   8 -15   1          0.11          2.78         3.65 o                         
  -1 -14   1        185.15        245.80        43.93 o                         
   0 -14   1          3.66          7.84         5.47 o                         
   1 -14   1          0.14          0.69         6.82 o                         
   2 -14   1        123.14        128.14        28.63 o                         
   3 -14   1          5.71         24.53        13.82 o                         
   4 -14   1          9.27          4.54         7.34 o                         
   5 -14   1          0.31          2.63         5.78 o                         
   6 -14   1          0.30          8.79         9.33 o                         
   7 -14   1         22.77         21.90        13.23 o                         
   8 -14   1          0.00         -1.98         3.79 o                         
   9 -14   1         16.62         22.38         9.41 o                         
  -2 -13   1          0.54         11.59         9.82 o                         
  -1 -13   1        189.53        177.35        34.25 o                         
   0 -13   1         76.26         47.02        17.34 o                         
   1 -13   1         65.08         51.18        18.95 o                         
   2 -13   1         15.80         18.76        10.54 o                         
   3 -13   1         15.64          6.94         9.48 o                         
   4 -13   1        219.26        201.69        32.10 o                         
   5 -13   1        267.21        290.22        38.58 o                         
   6 -13   1         87.91        103.20        23.93 o                         
   7 -13   1          1.90          6.68         6.81 o                         
   8 -13   1          5.49          8.29         8.04 o                         
   9 -13   1          2.84          3.16         3.77 o                         
  10 -13   1          2.71          4.12         4.62 o                         
  -3 -12   1          0.01         -0.26         2.10 o                         
  -2 -12   1        222.00        209.28        82.78 o                         
  -1 -12   1          0.12         -0.31         3.82 o                         
   0 -12   1          1.09         15.33        10.80 o                         
   1 -12   1         39.77         49.44        15.12 o                         
   2 -12   1         34.86         36.50        15.56 o                         
   3 -12   1          2.95          6.93         5.47 o                         
   4 -12   1         12.24         11.18         6.79 o                         
   5 -12   1         26.24         34.71        11.94 o                         
   6 -12   1         29.25         25.09        10.55 o                         
   7 -12   1         24.32         32.73         9.19 o                         
   8 -12   1          8.06         12.13         6.81 o                         
   9 -12   1          0.41          3.63         3.89 o                         
  10 -12   1         11.30          8.71         9.10 o                         
  -4 -11   1         69.34         74.92        15.85 o                         
  -3 -11   1         30.34         37.55        10.22 o                         
  -2 -11   1        141.53        153.09        19.32 o                         
  -1 -11   1          3.27          7.08         3.80 o                         
   0 -11   1          5.65          5.13         2.54 o                         
   1 -11   1         12.95         16.89         9.68 o                         
   2 -11   1          0.58         -2.08         5.45 o                         
   3 -11   1        212.01        202.69        29.33 o                         
   4 -11   1         17.01         19.17        11.15 o                         
   5 -11   1          4.03          3.78         6.90 o                         
   6 -11   1        185.05        188.00        20.69 o                         
   7 -11   1          9.71         16.21         5.73 o                         
   8 -11   1         92.64        106.81        13.72 o                         
   9 -11   1         63.05         66.25        14.86 o                         
  10 -11   1         35.29         19.77        11.34 o                         
  11 -11   1          1.47          0.88         2.60 o                         
  -5 -10   1         45.66         53.96        13.94 o                         
  -4 -10   1          0.54          0.66         1.37 o                         
  -3 -10   1         43.22         45.08        11.17 o                         
  -2 -10   1        661.32        675.47        38.02 o                         
  -1 -10   1         11.77         12.61         4.69 o                         
   0 -10   1        176.37        155.71        15.71 o                         
   1 -10   1        706.48        786.94        55.12 o                         
   2 -10   1         15.85          9.42         6.41 o                         
   3 -10   1         70.96         75.10        17.11 o                         
   4 -10   1        310.70        301.85        32.32 o                         
   5 -10   1        278.60        282.79        23.48 o                         
   6 -10   1        496.38        508.39        31.60 o                         
   7 -10   1        653.76        737.26        57.35 o                         
   8 -10   1         68.66         85.35        15.04 o                         
   9 -10   1         83.93         90.38        15.72 o                         
  10 -10   1        316.60        187.04        66.73 o                         
  11 -10   1        102.18         47.03        11.42 o                         
  -6  -9   1          3.91          9.32         5.39 o                         
  -5  -9   1         70.53         84.28        13.18 o                         
  -4  -9   1          3.92          6.40         4.28 o                         
  -3  -9   1         16.13         20.67         8.07 o                         
  -2  -9   1         11.92         10.67         5.42 o                         
  -1  -9   1        362.01        394.82        25.16 o                         
   0  -9   1          7.89         10.01         2.77 o                         
   1  -9   1         21.77         14.13        14.40 o                         
   2  -9   1          0.34          5.16         4.53 o                         
   3  -9   1        317.52        340.16        31.82 o                         
   4  -9   1        206.33        213.28        18.29 o                         
   5  -9   1         12.01         16.90         5.37 o                         
   6  -9   1         57.38         36.53        13.31 o                         
   7  -9   1         30.18         35.56         6.71 o                         
   8  -9   1        648.31        742.86        50.04 o                         
   9  -9   1         31.87         33.79         8.95 o                         
  10  -9   1          2.36          1.42         2.87 o                         
  11  -9   1         12.61          8.57         5.54 o                         
  -7  -8   1         60.18         55.26        21.22 o                         
  -6  -8   1         26.74         36.56        10.10 o                         
  -5  -8   1          0.44          6.51         5.86 o                         
  -4  -8   1          2.01          6.83         4.95 o                         
  -3  -8   1          1.34          1.68         1.85 o                         
  -2  -8   1          2.59         10.87         5.62 o                         
  -1  -8   1         23.73         31.01         7.33 o                         
   0  -8   1          6.53         17.48         4.57 o                         
   1  -8   1         77.05         72.56         8.25 o                         
   2  -8   1        457.76        517.09        37.24 o                         
   3  -8   1         43.08         80.19        14.68 o                         
   4  -8   1       1108.31       1243.76        43.73 o                         
   5  -8   1         27.41         21.49        11.92 o                         
   6  -8   1          3.94          3.48         1.42 o                         
   7  -8   1          6.52          8.50         3.97 o                         
   8  -8   1          0.53          4.63         4.09 o                         
   9  -8   1          1.17          1.17         1.21 o                         
  10  -8   1          1.89          1.91         2.91 o                         
  11  -8   1         37.34         63.98        21.31 o                         
  -7  -7   1          6.31          4.84         3.62 o                         
  -6  -7   1         38.34         32.36        10.15 o                         
  -5  -7   1        478.54        537.70        47.31 o                         
  -4  -7   1        149.56        201.49        26.56 o                         
  -3  -7   1        398.47        412.16        35.60 o                         
  -2  -7   1         33.74         37.58         6.01 o                         
  -1  -7   1       1380.90       1402.61        54.71 o                         
   0  -7   1        215.42        176.21        10.32 o                         
   1  -7   1       1467.60       1617.75        26.49 o                         
   2  -7   1        158.93        146.16        19.07 o                         
   3  -7   1        175.37        183.84        14.86 o                         
   4  -7   1       1527.08       1419.05        41.48 o                         
   5  -7   1          9.96          5.72         2.12 o                         
   6  -7   1        208.48        224.21        15.05 o                         
   7  -7   1         17.61         20.39         5.86 o                         
   8  -7   1        571.91        568.97        32.13 o                         
   9  -7   1          1.15          3.59         2.40 o                         
  10  -7   1         18.22         15.71        12.05 o                         
  11  -7   1         23.92         40.96        17.04 o                         
  -8  -6   1          6.86          9.06         5.98 o                         
  -7  -6   1         15.33         22.08        11.75 o                         
  -6  -6   1         56.29         64.23        18.02 o                         
  -5  -6   1          4.55         15.48         9.40 o                         
  -4  -6   1        184.33        212.59        25.66 o                         
  -3  -6   1         32.16         42.78         7.58 o                         
  -2  -6   1         24.66         21.86         5.14 o                         
  -1  -6   1        354.21        427.02        16.79 o                         
   0  -6   1        826.90        857.52        20.81 o                         
   1  -6   1       2784.41       3010.57        32.06 o                         
   2  -6   1       2210.66       2401.13        68.88 o                         
   3  -6   1        495.21        455.92        25.26 o                         
   4  -6   1        310.04        300.44        17.68 o                         
   5  -6   1          8.09          4.88         1.94 o                         
   6  -6   1         45.98         38.52         7.55 o                         
   7  -6   1         82.12         94.47        11.69 o                         
   8  -6   1          3.08          1.66         2.36 o                         
   9  -6   1          5.20          8.01         3.67 o                         
  10  -6   1         24.69         21.93        10.41 o                         
  11  -6   1          5.39          4.38         4.20 o                         
  -9  -5   1          0.59          4.14         3.14 o                         
  -8  -5   1         21.44         18.55         8.23 o                         
  -7  -5   1        128.03        105.72        22.25 o                         
  -6  -5   1         39.05         42.63        13.02 o                         
  -5  -5   1        134.27        151.77        22.79 o                         
  -4  -5   1        381.12        394.02        23.94 o                         
  -3  -5   1        631.23        652.81        28.21 o                         
  -2  -5   1          2.65          1.77         1.71 o                         
  -1  -5   1       1585.25       1732.97        46.11 o                         
   0  -5   1         14.69         11.29         2.03 o                         
   1  -5   1       2246.93       2184.47        39.30 o                         
   2  -5   1         52.33         51.34         6.83 o                         
   3  -5   1        382.06        346.02        16.80 o                         
   4  -5   1        384.99        408.60        30.37 o                         
   5  -5   1        368.39        390.77        20.89 o                         
   6  -5   1          0.55          4.08         2.75 o                         
   7  -5   1         37.05         42.57         6.49 o                         
   8  -5   1         15.50         18.56         5.61 o                         
   9  -5   1          6.24          8.28         4.97 o                         
  10  -5   1         32.21         35.32        15.80 o                         
  11  -5   1         63.52         59.30        19.92 o                         
  -9  -4   1          0.41          3.51         4.05 o                         
  -8  -4   1         51.57         33.79        12.89 o                         
  -7  -4   1         25.54         34.37        12.07 o                         
  -6  -4   1        507.18        515.99        41.69 o                         
  -5  -4   1         21.37         33.52         7.39 o                         
  -4  -4   1         86.53         99.26        11.00 o                         
  -3  -4   1         60.26         62.74         7.95 o                         
  -2  -4   1         62.62         72.54         7.93 o                         
  -1  -4   1          1.58          2.04         1.95 o                         
   0  -4   1       2122.92       2067.21        39.57 o                         
   1  -4   1       8664.16       8536.95       166.58 o                         
   2  -4   1       6660.30       6236.04        52.83 o                         
   3  -4   1       5081.14       4537.08       434.10 o                         
   4  -4   1        353.62        258.20        36.65 o                         
   5  -4   1        623.28        641.57        38.05 o                         
   6  -4   1       1221.83       1277.09        35.31 o                         
   7  -4   1        187.23        210.29        16.99 o                         
   8  -4   1          3.50          4.20         2.94 o                         
   9  -4   1        168.52        155.72        57.59 o                         
  10  -4   1         44.64         35.10         8.74 o                         
  11  -4   1         38.72         32.84        15.11 o                         
 -10  -3   1          0.00          1.00         4.24 o                         
  -9  -3   1         35.57         50.51        15.40 o                         
  -8  -3   1         20.60         17.05         8.57 o                         
  -7  -3   1         77.49         77.29        17.36 o                         
  -6  -3   1        126.40        119.23        18.95 o                         
  -5  -3   1        166.12        132.93        13.74 o                         
  -4  -3   1         19.13         15.77         4.41 o                         
  -3  -3   1        873.22        855.55        28.90 o                         
  -2  -3   1          2.64          7.17         2.72 o                         
  -1  -3   1         86.99         88.89        11.87 o                         
   0  -3   1       6617.47       6487.81        66.24 o                         
   1  -3   1      12021.54      11929.25       379.25 o                         
   2  -3   1          7.66         18.29         3.97 o                         
   3  -3   1        852.29        859.80        38.87 o                         
   4  -3   1       3757.60       3836.58       180.12 o                         
   5  -3   1         60.43         68.36         8.25 o                         
   6  -3   1         44.76         59.23         8.09 o                         
   7  -3   1         66.39         69.92         9.64 o                         
   8  -3   1        389.92        254.47       132.51 o                         
   9  -3   1        787.66        823.47        62.80 o                         
  10  -3   1         32.59         34.83         8.92 o                         
  11  -3   1         15.48         16.41        10.88 o                         
 -10  -2   1          0.50          0.18         3.17 o                         
  -9  -2   1         29.21         23.49        11.20 o                         
  -8  -2   1         63.35         64.63        16.57 o                         
  -7  -2   1        388.29        400.93        36.88 o                         
  -6  -2   1        265.60        270.74        21.85 o                         
  -5  -2   1        674.68        656.12        31.86 o                         
  -4  -2   1        117.89        134.26        11.81 o                         
  -3  -2   1       1173.07       1166.31        53.29 o                         
  -2  -2   1        239.66        217.67        15.75 o                         
  -1  -2   1       4404.98       4145.14        40.44 o                         
   0  -2   1        654.33        568.82        17.10 o                         
   1  -2   1       1930.27       1774.14       148.90 o                         
   2  -2   1       4873.25       4802.49        59.49 o                         
   3  -2   1        579.02        540.36        15.20 o                         
   4  -2   1        747.92        812.96        23.86 o                         
   5  -2   1        599.84        654.10        24.21 o                         
   6  -2   1        264.35        262.01        16.51 o                         
   7  -2   1         89.65         93.18         9.01 o                         
   8  -2   1        156.83        122.20        16.64 o                         
   9  -2   1          4.41          2.13         2.38 o                         
  10  -2   1        157.66        127.26        17.01 o                         
  11  -2   1         29.04         32.00        14.92 o                         
 -10  -1   1         22.44         12.91         7.99 o                         
  -9  -1   1          0.04         -0.25         4.93 o                         
  -8  -1   1        299.67        311.31        35.09 o                         
  -7  -1   1        139.15        158.73        22.51 o                         
  -6  -1   1        121.04        120.79        18.90 o                         
  -5  -1   1        562.02        593.54        27.94 o                         
  -4  -1   1        645.23        648.13        30.45 o                         
  -3  -1   1       1638.69       1050.37        39.06 o                         
  -2  -1   1       1557.20       1812.17        25.07 o                         
   2  -1   1       4421.38       4436.04        44.35 o                         
   3  -1   1         51.54         62.11         6.31 o                         
   4  -1   1        236.22        232.74        21.01 o                         
   5  -1   1       1157.81       1191.77        47.67 o                         
   6  -1   1        514.49        473.59        24.49 o                         
   7  -1   1          0.03          6.91         4.12 o                         
   8  -1   1        254.19        278.05        24.37 o                         
   9  -1   1        230.72        238.26        21.86 o                         
  10  -1   1         43.60         48.35        17.04 o                         
  11  -1   1         37.78         35.39        16.81 o                         
 -11   0   1          3.05          5.57         4.40 o                         
 -10   0   1          0.54         -0.43         7.43 o                         
  -9   0   1         65.39         81.66        18.81 o                         
  -8   0   1        264.00        301.75        32.91 o                         
  -7   0   1          8.86         12.43         4.65 o                         
  -6   0   1         13.37          6.52         3.14 o                         
  -5   0   1         13.74         15.87         3.19 o                         
  -4   0   1         13.96         20.06         3.08 o                         
  -3   0   1        754.15        918.52        36.78 o                         
  -2   0   1       3765.28       3866.14       258.31 o                         
   2   0   1       3881.36       3726.86        78.50 o                         
   3   0   1        121.56        146.08        10.29 o                         
   4   0   1         19.54         20.69         4.20 o                         
   5   0   1        893.04        887.21        31.77 o                         
   6   0   1         90.67         96.05        11.46 o                         
   7   0   1        111.93        122.66        13.92 o                         
   8   0   1          4.76          6.01         3.55 o                         
   9   0   1          6.16          5.36         6.64 o                         
  10   0   1          9.81         14.11        11.13 o                         
 -11   1   1         18.10         17.65         8.39 o                         
 -10   1   1         27.78         36.48        13.87 o                         
  -9   1   1          0.88          2.06         2.72 o                         
  -8   1   1          3.38          3.85         3.58 o                         
  -7   1   1        474.20        515.80        25.01 o                         
  -6   1   1        112.16        123.83         9.57 o                         
  -5   1   1        702.95        740.15        43.70 o                         
  -4   1   1         11.49          7.77         2.00 o                         
  -3   1   1        596.89        585.79        15.00 o                         
  -2   1   1        270.70        205.55         7.18 o                         
   1   1   1      11270.42      10657.46       196.90 o                         
   2   1   1      12178.78      11465.01        58.54 o                         
   3   1   1         60.94         54.92         6.78 o                         
   4   1   1        978.39        882.26        30.02 o                         
   5   1   1         14.29         13.94         4.56 o                         
   6   1   1         73.53         70.39        16.19 o                         
   7   1   1         36.24         24.17        10.23 o                         
   8   1   1          1.34          2.87         4.39 o                         
   9   1   1         10.51         22.66        12.01 o                         
  10   1   1          1.32          9.20         8.54 o                         
 -11   2   1          6.48         10.93        10.03 o                         
 -10   2   1        188.73        176.70        28.76 o                         
  -9   2   1          7.03          5.49         3.65 o                         
  -8   2   1        131.92        116.48        12.78 o                         
  -7   2   1        190.04        193.00        24.03 o                         
  -6   2   1        332.31        351.45        20.94 o                         
  -5   2   1        116.52        136.22        11.17 o                         
  -4   2   1        820.81        941.88        28.94 o                         
  -3   2   1          1.12          0.97         1.10 o                         
  -2   2   1       3455.01       3181.14        99.22 o                         
  -1   2   1        865.38        885.57        22.40 o                         
   0   2   1       1866.03       1750.35        28.48 o                         
   1   2   1        169.69        141.21        12.28 o                         
   2   2   1         94.80        109.90        13.15 o                         
   3   2   1        122.67        127.62        16.40 o                         
   4   2   1        326.87        431.93        32.14 o                         
   5   2   1        113.16        131.24        19.86 o                         
   6   2   1        332.20        332.25        33.59 o                         
   7   2   1        167.73        171.35        26.81 o                         
   8   2   1         33.48         22.35        10.02 o                         
   9   2   1         25.66         27.87        11.55 o                         
 -11   3   1          4.61          7.95         5.99 o                         
 -10   3   1          2.39          1.35         2.29 o                         
  -9   3   1         45.08         52.85         7.85 o                         
  -8   3   1          1.10          1.78         2.55 o                         
  -7   3   1         35.43         44.51        12.23 o                         
  -6   3   1       1526.47       1596.97        61.72 o                         
  -5   3   1         87.66         83.23         7.12 o                         
  -4   3   1        208.42        179.08         8.24 o                         
  -3   3   1        716.68        724.28        11.69 o                         
  -2   3   1       2293.62       2344.81        52.89 o                         
  -1   3   1        481.17        461.44        12.31 o                         
   0   3   1       1449.55       1357.13        32.95 o                         
   1   3   1        332.16        387.31        15.10 o                         
   2   3   1        441.10        470.74        29.51 o                         
   3   3   1       1697.65       1779.72        62.23 o                         
   4   3   1        299.55        300.73        27.63 o                         
   5   3   1        468.27        505.88        39.69 o                         
   6   3   1         30.16         33.90        12.96 o                         
   7   3   1        133.32        155.73        25.90 o                         
   8   3   1          0.38         14.90        10.65 o                         
   9   3   1          8.64          9.24         9.44 o                         
 -12   4   1          2.12          6.81         3.39 o                         
 -11   4   1        168.42        193.74        24.29 o                         
 -10   4   1         22.14         18.18         5.04 o                         
  -9   4   1        133.85        115.86        15.27 o                         
  -8   4   1         15.03         12.54         5.40 o                         
  -7   4   1        107.38        128.61        12.67 o                         
  -6   4   1        674.67        665.03        22.15 o                         
  -5   4   1         17.07         21.68         3.68 o                         
  -4   4   1        538.82        628.56        15.07 o                         
  -3   4   1         48.75         56.40         3.08 o                         
  -2   4   1        844.45        798.64        24.90 o                         
  -1   4   1        189.77        160.73         7.34 o                         
   0   4   1       1099.95        980.37        37.71 o                         
   1   4   1        543.73        448.06        71.42 o                         
   2   4   1        929.51        929.49        45.46 o                         
   3   4   1        155.80        162.31        20.00 o                         
   4   4   1        599.86        652.17        43.69 o                         
   5   4   1         45.15         41.71        12.43 o                         
   6   4   1          6.91         11.72         8.44 o                         
   7   4   1        135.80        144.13        26.34 o                         
   8   4   1          1.25          6.79         7.86 o                         
   9   4   1          0.23          2.35         6.79 o                         
 -12   5   1          0.07          0.27         3.13 o                         
 -11   5   1          0.61          7.52         6.43 o                         
 -10   5   1         66.16         52.42        13.57 o                         
  -9   5   1         53.70         55.63        11.02 o                         
  -8   5   1        196.01        161.95        15.70 o                         
  -7   5   1        256.32        270.43        19.10 o                         
  -6   5   1        650.68        776.21        31.77 o                         
  -5   5   1         77.91         68.57        13.38 o                         
  -4   5   1         72.43         64.08         5.29 o                         
  -3   5   1          8.15          5.56         1.98 o                         
  -2   5   1         55.01         49.68         6.66 o                         
  -1   5   1       1455.37       1331.28        23.87 o                         
   0   5   1        379.42        358.34        19.32 o                         
   1   5   1         82.31         84.60         9.73 o                         
   2   5   1         40.46         41.20         7.62 o                         
   3   5   1        286.89        293.37        29.54 o                         
   4   5   1        192.88        216.05        27.45 o                         
   5   5   1          0.35          6.38         8.17 o                         
   6   5   1          8.73          6.64         5.65 o                         
   7   5   1         75.09         68.55        18.65 o                         
   8   5   1         24.04         47.23        16.77 o                         
 -12   6   1          0.50         -0.43         2.98 o                         
 -11   6   1         51.26         32.30         9.51 o                         
 -10   6   1         28.45         22.05         5.66 o                         
  -9   6   1          5.37          7.40         4.62 o                         
  -8   6   1         63.76         58.64         8.07 o                         
  -7   6   1         45.66         55.89         7.14 o                         
  -6   6   1        672.64        647.67        37.02 o                         
  -5   6   1        188.93        182.33        10.67 o                         
  -4   6   1         35.89         23.48         5.58 o                         
  -3   6   1        113.65        119.53        11.62 o                         
  -2   6   1        878.85        874.02        31.08 o                         
  -1   6   1         34.73         31.97         4.49 o                         
   0   6   1          6.79          5.42         3.82 o                         
   1   6   1        230.51        233.68        17.40 o                         
   2   6   1          8.51          7.98         2.78 o                         
   3   6   1        502.97        500.53        29.03 o                         
   4   6   1          0.38         -0.15         1.30 o                         
   5   6   1        149.84        163.31        27.88 o                         
   6   6   1        145.69        125.56        24.98 o                         
   7   6   1          0.30         12.19        10.87 o                         
 -12   7   1          0.58          0.89         3.72 o                         
 -11   7   1          0.33          0.74         2.01 o                         
 -10   7   1          5.96          5.30         3.22 o                         
  -9   7   1         59.83         49.23         9.73 o                         
  -8   7   1          2.95          7.12         3.41 o                         
  -7   7   1         27.66         32.56         5.66 o                         
  -6   7   1          3.91          4.90         1.81 o                         
  -5   7   1        914.53        851.72        34.78 o                         
  -4   7   1          6.54         18.67         5.53 o                         
  -3   7   1        102.33         90.55        10.85 o                         
  -2   7   1        386.31        370.07        11.79 o                         
  -1   7   1       1353.08       1233.42        38.21 o                         
   0   7   1        124.79        133.34        20.00 o                         
   1   7   1        345.01        371.64        23.79 o                         
   2   7   1         23.52         41.74         8.76 o                         
   3   7   1        121.51        128.58        15.89 o                         
   4   7   1         77.83         98.26        15.00 o                         
   5   7   1         34.38         42.68        10.56 o                         
   6   7   1        138.03        149.68        20.91 o                         
   7   7   1        111.76        110.46        25.95 o                         
 -12   8   1          0.02          4.99         9.66 o                         
 -11   8   1          8.39          6.19         3.74 o                         
 -10   8   1          4.70          1.06         1.32 o                         
  -9   8   1         67.92         55.55        12.84 o                         
  -8   8   1         18.38         11.64         2.74 o                         
  -7   8   1        127.62         92.54        43.68 o                         
  -6   8   1         82.74         51.81        15.48 o                         
  -5   8   1        646.97        565.81        42.59 o                         
  -4   8   1         11.46         16.88         6.04 o                         
  -3   8   1         14.64         11.70         4.79 o                         
  -2   8   1        168.89        169.92         6.93 o                         
  -1   8   1         42.77         22.43         8.70 o                         
   0   8   1         33.64         24.11         8.09 o                         
   1   8   1        292.08        308.04        33.60 o                         
   2   8   1        228.04        234.14        21.85 o                         
   3   8   1       1098.00       1185.22        51.13 o                         
   4   8   1          2.22         -0.21         4.40 o                         
   5   8   1         27.06         34.06        11.47 o                         
   6   8   1         13.69         24.52         9.86 o                         
 -11   9   1          1.05          2.93         2.88 o                         
 -10   9   1         14.94         19.14         6.89 o                         
  -9   9   1         53.11         43.28         9.97 o                         
  -8   9   1         84.19         57.47        16.90 o                         
  -7   9   1        153.39        181.55        19.49 o                         
  -6   9   1        138.21        144.73        17.06 o                         
  -5   9   1        468.77        489.42        30.33 o                         
  -4   9   1         15.10         13.14         4.13 o                         
  -3   9   1          1.07          1.29         1.50 o                         
  -2   9   1        634.61        493.45        53.41 o                         
  -1   9   1        120.43        118.31        12.11 o                         
   0   9   1          2.65          6.97         2.88 o                         
   1   9   1         47.94         68.56        18.41 o                         
   2   9   1          2.94         13.05         6.38 o                         
   3   9   1         60.79         78.52        14.54 o                         
   4   9   1          1.49          5.93         5.19 o                         
   5   9   1          6.93          2.46         6.76 o                         
 -11  10   1          0.07          3.76         2.50 o                         
 -10  10   1          4.97          3.41         3.09 o                         
  -9  10   1        100.23        104.35        18.01 o                         
  -8  10   1        373.90        460.85        36.85 o                         
  -7  10   1        681.53        741.65        56.73 o                         
  -6  10   1        330.47        352.69        40.69 o                         
  -5  10   1         80.60         81.48        13.04 o                         
  -4  10   1         62.13         71.70        13.05 o                         
  -3  10   1         24.26         25.79         9.98 o                         
  -2  10   1        107.34         76.29        24.87 o                         
  -1  10   1        300.61        257.74        20.82 o                         
   0  10   1          0.48          5.31         4.25 o                         
   1  10   1        113.12         97.64        21.13 o                         
   2  10   1         68.14         62.71        18.83 o                         
   3  10   1         50.99         49.18        17.71 o                         
   4  10   1         39.61         65.51        14.96 o                         
 -11  11   1          0.15         -1.18         3.48 o                         
 -10  11   1          3.03          5.80         3.83 o                         
  -9  11   1          1.56          0.10         7.78 o                         
  -8  11   1         33.81         35.33         9.99 o                         
  -7  11   1        104.20        122.36        17.28 o                         
  -6  11   1        181.27        214.66        22.83 o                         
  -5  11   1          2.04         14.03         6.35 o                         
  -4  11   1          5.72          7.58         4.51 o                         
  -3  11   1         99.37         79.05        18.71 o                         
  -2  11   1         37.63         40.90        13.79 o                         
  -1  11   1         63.03         63.79        11.60 o                         
   0  11   1         95.17         90.71        13.19 o                         
   1  11   1          4.04          7.51         5.81 o                         
   2  11   1         21.66         24.97         8.57 o                         
   3  11   1         65.40         50.08        23.21 o                         
 -10  12   1          5.41          0.61         2.53 o                         
  -9  12   1         14.26         30.47        15.62 o                         
  -8  12   1         27.45         26.96         8.42 o                         
  -7  12   1          0.01         -2.55         2.55 o                         
  -6  12   1        125.23        135.68        19.01 o                         
  -5  12   1         38.85         46.68        11.27 o                         
  -4  12   1          1.72          3.97         6.56 o                         
  -3  12   1         13.38         11.98         4.10 o                         
  -2  12   1         83.77         83.31        21.62 o                         
  -1  12   1         42.35         52.98        19.00 o                         
   0  12   1          8.82         10.97        10.23 o                         
   1  12   1        170.70        215.56        37.01 o                         
   2  12   1         19.90         12.21         8.98 o                         
 -10  13   1          9.11          9.92         7.01 o                         
  -9  13   1          0.39          9.06         7.41 o                         
  -8  13   1          6.00         11.37         7.73 o                         
  -7  13   1         57.16         84.20        15.99 o                         
  -6  13   1         71.92         71.90        14.77 o                         
  -5  13   1         13.09         15.94        11.96 o                         
  -4  13   1        156.87        146.56        28.23 o                         
  -3  13   1        199.33        198.70        32.85 o                         
  -2  13   1          9.13         22.04        14.08 o                         
  -1  13   1         36.81         46.51        16.57 o                         
   0  13   1         30.14         65.03        20.96 o                         
   1  13   1        150.29        169.88        35.74 o                         
  -9  14   1         43.97         43.86        13.12 o                         
  -8  14   1         11.46         20.77         9.03 o                         
  -7  14   1         78.83         82.12        23.44 o                         
  -6  14   1         13.92          3.85         9.25 o                         
  -5  14   1         18.96         22.30        10.66 o                         
  -4  14   1          0.02          6.26         5.15 o                         
  -3  14   1        231.16        238.14        38.37 o                         
  -2  14   1          4.60         21.39        11.93 o                         
  -1  14   1        102.57        103.12        27.14 o                         
   0  14   1          7.72         15.87        13.32 o                         
  -7  15   1         17.19         20.71        13.15 o                         
  -6  15   1          1.50          5.27         4.81 o                         
  -5  15   1         43.66         34.46        15.67 o                         
  -4  15   1         25.16         24.67        13.73 o                         
  -3  15   1         65.80         67.88        22.58 o                         
   3 -16   2          6.50         16.65        12.39 o                         
   4 -16   2          4.98          9.35         8.80 o                         
   5 -16   2          0.04          2.63         8.59 o                         
   6 -16   2          1.63          3.41         2.81 o                         
   1 -15   2         25.80         28.41        15.70 o                         
   2 -15   2          0.38         15.32        13.27 o                         
   3 -15   2         24.40         33.01        15.90 o                         
   4 -15   2         74.64         76.86        22.45 o                         
   5 -15   2          0.15          1.83         3.17 o                         
   6 -15   2          5.35         -0.06         4.65 o                         
   7 -15   2          0.14         12.35         8.33 o                         
   8 -15   2          0.41         10.59        10.16 o                         
  -1 -14   2         35.88         24.64        13.09 o                         
   0 -14   2         90.02        161.42        32.17 o                         
   1 -14   2          0.20          4.15         6.62 o                         
   2 -14   2         51.07         60.51        20.80 o                         
   3 -14   2          4.84         14.76        17.72 o                         
   4 -14   2        104.06         78.86        22.43 o                         
   5 -14   2         15.34         18.84        10.53 o                         
   6 -14   2          3.26          8.85         7.43 o                         
   7 -14   2         21.66         21.01        12.00 o                         
   8 -14   2          9.46         12.90         9.41 o                         
   9 -14   2          8.16          9.83         6.52 o                         
  -2 -13   2          3.42          9.79         5.80 o                         
  -1 -13   2         12.06         17.80        10.96 o                         
   0 -13   2        183.46        223.47        37.14 o                         
   1 -13   2         51.19         81.52        22.64 o                         
   2 -13   2        115.88        117.13        26.43 o                         
   3 -13   2          0.05          0.34         5.49 o                         
   4 -13   2         42.01         54.11        16.60 o                         
   5 -13   2          0.62         -2.52         4.56 o                         
   6 -13   2          0.02          9.84         8.66 o                         
   7 -13   2          4.60          8.71         7.51 o                         
   8 -13   2         15.87         24.19         8.24 o                         
   9 -13   2          4.05          1.65         7.89 o                         
  10 -13   2          8.87         13.38        10.63 o                         
  -4 -12   2          0.57          3.33         4.49 o                         
  -3 -12   2         74.74         50.83        21.28 o                         
  -2 -12   2        111.90        101.69        16.77 o                         
  -1 -12   2         39.73         29.76         8.30 o                         
   0 -12   2         97.39        118.23        25.60 o                         
   1 -12   2        271.59        271.03        36.55 o                         
   2 -12   2          7.27         11.85         7.90 o                         
   3 -12   2          0.56          0.99         1.34 o                         
   4 -12   2         24.28         15.56         8.44 o                         
   5 -12   2          0.57          1.86         3.39 o                         
   6 -12   2          7.00          8.33         5.36 o                         
   7 -12   2         64.84         62.14        16.74 o                         
   8 -12   2         55.11         54.43        24.11 o                         
   9 -12   2          0.55         -0.37         3.59 o                         
  10 -12   2          3.76          8.00         7.02 o                         
  -5 -11   2          7.51          2.42         3.99 o                         
  -4 -11   2          6.96          6.35         6.30 o                         
  -3 -11   2         12.68         13.41         7.21 o                         
  -2 -11   2         81.39         80.98        14.20 o                         
  -1 -11   2         29.16         29.86         8.77 o                         
   0 -11   2        532.52        533.52        49.78 o                         
   1 -11   2        212.82        228.47        31.21 o                         
   2 -11   2        243.08        236.56        30.34 o                         
   3 -11   2          0.12          5.24         6.15 o                         
   4 -11   2        109.71        114.49        21.47 o                         
   5 -11   2          7.21          9.85         6.50 o                         
   6 -11   2        254.04        229.21        30.31 o                         
   7 -11   2        226.87        212.80        27.93 o                         
   8 -11   2         70.84         92.20        12.15 o                         
   9 -11   2         16.35         18.03         8.26 o                         
  10 -11   2          5.81          5.79         4.45 o                         
  11 -11   2          0.47          3.38         3.12 o                         
  -5 -10   2          6.05          4.58         5.68 o                         
  -4 -10   2         10.31          4.17         4.68 o                         
  -3 -10   2        195.50        229.53        23.73 o                         
  -2 -10   2        300.62        327.16        26.13 o                         
  -1 -10   2        665.70        719.40        49.62 o                         
   0 -10   2        186.14        177.77        19.06 o                         
   1 -10   2        137.14         85.84        12.86 o                         
   2 -10   2          1.84         -0.19         2.01 o                         
   3 -10   2         17.83         23.97        10.58 o                         
   4 -10   2        124.81        127.52        20.17 o                         
   5 -10   2        301.10        346.62        33.42 o                         
   6 -10   2        206.90        185.31        24.69 o                         
   7 -10   2        322.41        333.13        34.39 o                         
   8 -10   2        417.05        511.46        35.39 o                         
   9 -10   2         53.51         53.09        11.98 o                         
  10 -10   2          1.27          2.86         3.27 o                         
  11 -10   2          3.44          9.02         9.11 o                         
  -6  -9   2          3.39          8.16         6.31 o                         
  -5  -9   2         48.63         31.40         9.13 o                         
  -4  -9   2         27.76         35.51        13.31 o                         
  -3  -9   2          6.68         16.08         6.13 o                         
  -2  -9   2        462.02        484.65        23.63 o                         
  -1  -9   2        404.74        452.60        20.93 o                         
   0  -9   2          0.94          1.28         1.92 o                         
   1  -9   2        284.54        261.93        19.28 o                         
   2  -9   2        240.32        163.97        33.73 o                         
   3  -9   2       1653.38       1628.30        68.65 o                         
   4  -9   2         54.35         61.10        13.10 o                         
   5  -9   2        781.74        462.41       198.61 o                         
   6  -9   2        144.00        162.48        20.47 o                         
   7  -9   2        115.09         97.44        11.15 o                         
   8  -9   2          0.05         -0.34         4.32 o                         
   9  -9   2          1.62          1.75         2.44 o                         
  10  -9   2          0.25         -0.76         1.08 o                         
  11  -9   2          8.47          9.25         8.85 o                         
  -7  -8   2         62.06         38.89        24.52 o                         
  -6  -8   2          1.23          6.82         5.15 o                         
  -5  -8   2          5.33          9.87         5.08 o                         
  -4  -8   2          6.73          8.07         3.87 o                         
  -3  -8   2         71.11         61.65        10.42 o                         
  -2  -8   2        172.93        176.59        15.89 o                         
  -1  -8   2          0.55          3.65         2.30 o                         
   0  -8   2         61.44         61.50         6.61 o                         
   1  -8   2        169.46        195.21        10.36 o                         
   2  -8   2        268.98        286.66        12.88 o                         
   3  -8   2        429.95        424.98        26.63 o                         
   4  -8   2        223.86        225.48        23.26 o                         
   5  -8   2         18.08         18.43         6.95 o                         
   6  -8   2          2.16          4.20         2.27 o                         
   7  -8   2          0.06          5.65         4.56 o                         
   8  -8   2        175.96        181.84        18.70 o                         
   9  -8   2         61.74         59.50        12.35 o                         
  10  -8   2          0.07         -0.69         1.75 o                         
  11  -8   2         14.58         17.53        11.77 o                         
  -8  -7   2         20.59         36.03        17.47 o                         
  -7  -7   2         24.31         32.06         9.73 o                         
  -6  -7   2         85.72         95.38        15.64 o                         
  -5  -7   2        218.11        228.85        18.04 o                         
  -4  -7   2        115.57        118.39        11.96 o                         
  -3  -7   2        680.19        722.94        30.89 o                         
  -2  -7   2        587.14        627.28        28.37 o                         
  -1  -7   2         15.46         15.58         4.25 o                         
   0  -7   2        268.85        264.89        12.73 o                         
   1  -7   2        283.12        296.16        11.67 o                         
   2  -7   2          0.77          1.27         0.63 o                         
   3  -7   2         56.78         69.49         6.37 o                         
   4  -7   2       1590.42       1609.81        65.09 o                         
   5  -7   2        577.62        612.80        32.37 o                         
   6  -7   2        120.29        125.64        13.87 o                         
   7  -7   2        233.10        236.00        19.74 o                         
   8  -7   2         15.09         16.54         4.68 o                         
   9  -7   2         29.99         19.46         6.37 o                         
  10  -7   2          9.59         21.06        12.64 o                         
  11  -7   2          0.02         -2.40         5.47 o                         
  -8  -6   2          0.01          2.59         3.37 o                         
  -7  -6   2        204.13        218.44        23.83 o                         
  -6  -6   2        291.11        324.71        26.89 o                         
  -5  -6   2        296.32        311.89        19.92 o                         
  -4  -6   2         35.13         56.28         7.94 o                         
  -3  -6   2         52.91         56.42         7.22 o                         
  -2  -6   2         17.40         17.55         3.61 o                         
  -1  -6   2       1139.78       1192.01        33.16 o                         
   0  -6   2       1456.78       1613.22        43.93 o                         
   1  -6   2       1727.33       1718.67        32.57 o                         
   2  -6   2       1789.28       2039.07        33.50 o                         
   3  -6   2        126.09        128.80        15.10 o                         
   4  -6   2        308.79        264.11        16.33 o                         
   5  -6   2         12.76         17.93         3.59 o                         
   6  -6   2         37.97         37.69         7.45 o                         
   7  -6   2        124.90        128.84        11.43 o                         
   8  -6   2         37.85         39.17         8.47 o                         
   9  -6   2          9.87         12.25         8.55 o                         
  10  -6   2         72.94         68.38        20.17 o                         
  11  -6   2         11.49         22.27        14.23 o                         
  -9  -5   2          6.96         23.19        14.09 o                         
  -8  -5   2          7.53         20.04         8.25 o                         
  -7  -5   2        163.74        150.66        31.80 o                         
  -6  -5   2        108.69        121.67        12.84 o                         
  -5  -5   2        128.82        140.62        13.05 o                         
  -4  -5   2         17.77         30.10         5.77 o                         
  -3  -5   2        543.86        578.79        21.20 o                         
  -2  -5   2         41.87         47.09         5.67 o                         
  -1  -5   2         64.80         66.81        11.22 o                         
   0  -5   2       2161.43       2187.09        36.45 o                         
   1  -5   2       1459.21       1481.30        35.53 o                         
   2  -5   2      14164.40      14506.89       391.07 o                         
   3  -5   2       1503.41       1558.93        34.38 o                         
   4  -5   2        606.35        657.75        26.58 o                         
   5  -5   2        664.95        717.33        40.44 o                         
   6  -5   2        664.22        703.39        36.73 o                         
   7  -5   2          0.05         -0.73         1.17 o                         
   8  -5   2         40.26         19.40        15.67 o                         
   9  -5   2          8.89          6.55         3.62 o                         
  10  -5   2          3.71         11.49        10.10 o                         
  11  -5   2          0.20          9.01         9.65 o                         
  -9  -4   2         19.45         14.49         8.36 o                         
  -8  -4   2          0.82          7.41         5.68 o                         
  -7  -4   2        217.58        226.36        18.03 o                         
  -6  -4   2        139.04        123.82        12.44 o                         
  -5  -4   2         39.78         45.92         8.14 o                         
  -4  -4   2          0.31          5.91         2.35 o                         
  -3  -4   2        710.22        799.12        33.24 o                         
  -2  -4   2         26.95         18.47         5.09 o                         
  -1  -4   2        279.15        209.90        39.17 o                         
   0  -4   2         35.10         25.09         2.98 o                         
   1  -4   2      20540.81      19687.38      1054.87 o                         
   2  -4   2      17642.71      17052.66      1508.66 o                         
   3  -4   2       1097.62        799.26       129.05 o                         
   4  -4   2        430.06        305.93        93.06 o                         
   5  -4   2        177.01        184.29        11.40 o                         
   6  -4   2         60.57         55.00         7.98 o                         
   7  -4   2         81.03         86.57        10.89 o                         
   8  -4   2         81.49         75.16        31.79 o                         
   9  -4   2         21.15         22.35        11.99 o                         
  10  -4   2          0.71         -0.48         3.96 o                         
  11  -4   2          1.06          2.07         1.17 o                         
 -10  -3   2          6.44          8.22         7.30 o                         
  -9  -3   2          4.04          6.05         3.39 o                         
  -8  -3   2         61.53         63.38        27.39 o                         
  -7  -3   2        216.87        201.92        16.39 o                         
  -6  -3   2        186.29        205.91        18.03 o                         
  -5  -3   2        468.58        461.27        24.32 o                         
  -4  -3   2         31.84         28.51         5.42 o                         
  -3  -3   2        356.93        371.54        14.73 o                         
  -2  -3   2       1662.66       1667.75        36.61 o                         
  -1  -3   2       6948.27       5570.90       474.22 o                         
   0  -3   2       8641.47       8578.87       416.55 o                         
   1  -3   2        771.93        910.21        26.43 o                         
   2  -3   2      14417.34      14784.19        82.08 o                         
   3  -3   2       1537.31       1450.64        47.10 o                         
   4  -3   2          9.41         11.36         2.63 o                         
   5  -3   2       1567.17       1642.95        89.09 o                         
   6  -3   2        123.08        134.75        11.64 o                         
   7  -3   2          1.17          4.75         3.12 o                         
   8  -3   2        316.72        314.61        24.01 o                         
   9  -3   2          2.14          5.74         5.96 o                         
  10  -3   2         58.95         60.03        12.26 o                         
  11  -3   2         16.32         17.67        11.36 o                         
 -10  -2   2         21.13         16.57         7.10 o                         
  -9  -2   2         42.57         38.61        10.07 o                         
  -8  -2   2          2.87          2.22         3.03 o                         
  -7  -2   2         38.43         40.46         8.55 o                         
  -6  -2   2         78.37         96.79        17.45 o                         
  -5  -2   2          3.59          2.65         2.83 o                         
  -4  -2   2       1456.03       1439.11        85.54 o                         
  -3  -2   2        440.51        359.05        71.71 o                         
  -2  -2   2        187.63        148.29        11.32 o                         
  -1  -2   2       2339.73       2173.94        51.58 o                         
   0  -2   2          2.63          0.84         0.82 o                         
   1  -2   2       3184.26       3295.63        43.28 o                         
   2  -2   2       1449.50       1564.37        42.63 o                         
   3  -2   2        423.53        519.61        25.91 o                         
   4  -2   2          7.42         15.43         3.37 o                         
   5  -2   2         41.07         54.83         6.43 o                         
   6  -2   2        294.90        272.86        26.11 o                         
   7  -2   2          4.17          2.51         1.67 o                         
   8  -2   2        260.15        253.10        21.77 o                         
   9  -2   2         10.29          7.71         4.26 o                         
  10  -2   2         12.25         11.88         7.67 o                         
  11  -2   2          1.91          2.92         7.18 o                         
 -10  -1   2         11.27          6.67         4.21 o                         
  -9  -1   2         13.18         20.38         8.22 o                         
  -8  -1   2        121.70        138.24        13.99 o                         
  -7  -1   2         23.46         30.38         7.35 o                         
  -6  -1   2         93.33         78.91        10.23 o                         
  -5  -1   2        226.68        246.57        16.25 o                         
  -4  -1   2       1053.77       1215.62        94.89 o                         
  -3  -1   2         57.62         54.06         4.39 o                         
  -2  -1   2        260.24        231.84        11.28 o                         
  -1  -1   2      10632.46       9336.90        91.20 o                         
   1  -1   2        683.29        784.32        16.16 o                         
   2  -1   2       1721.93       1575.00        33.46 o                         
   3  -1   2       1621.67       1417.66        48.42 o                         
   4  -1   2        694.74        734.51        19.08 o                         
   5  -1   2        134.08        160.17        14.32 o                         
   6  -1   2        197.14        153.27        18.55 o                         
   7  -1   2         39.33         31.30        12.45 o                         
   8  -1   2         20.51         23.22         6.48 o                         
   9  -1   2        217.02        187.25        20.81 o                         
  10  -1   2          1.73          1.54         3.12 o                         
 -11   0   2          0.06          5.22         5.19 o                         
 -10   0   2        192.72        192.69        41.44 o                         
  -9   0   2        319.06        341.62        73.22 o                         
  -8   0   2         31.04         25.89         6.83 o                         
  -7   0   2        112.33        115.01        13.36 o                         
  -6   0   2         39.66         46.43         4.90 o                         
  -5   0   2        446.49        457.54        21.81 o                         
  -4   0   2       1318.96       1315.26        29.69 o                         
  -3   0   2       1834.77       1965.73        38.30 o                         
  -2   0   2       4575.11       4401.58       113.70 o                         
   0   0   2       2389.55       1265.92        25.18 o                         
   1   0   2          4.36          3.78         1.61 o                         
   2   0   2        511.74        584.19        16.99 o                         
   3   0   2       3504.69       3428.74        83.78 o                         
   4   0   2         22.00         23.64         5.09 o                         
   5   0   2        492.97        486.71        24.60 o                         
   6   0   2        247.02        254.80        19.76 o                         
   7   0   2         39.11         44.01         8.53 o                         
   8   0   2         52.83         59.58        11.02 o                         
   9   0   2        121.31        130.66        26.12 o                         
  10   0   2         13.41         12.24         9.95 o                         
 -11   1   2          0.20          6.87         5.26 o                         
 -10   1   2          1.50          6.90         5.15 o                         
  -9   1   2          8.55         15.95         6.03 o                         
  -8   1   2        105.88        108.74         9.22 o                         
  -7   1   2        290.43        311.03        19.89 o                         
  -6   1   2        352.98        432.40        16.74 o                         
  -5   1   2        764.30        798.89        29.18 o                         
  -4   1   2       2298.34       2261.56        43.90 o                         
  -3   1   2       3237.99       3174.14        77.53 o                         
  -2   1   2       6483.86       6150.53        47.25 o                         
  -1   1   2        315.30        355.90         8.38 o                         
   0   1   2        906.18        858.70        17.41 o                         
   1   1   2         74.42         61.24         2.83 o                         
   2   1   2       3207.63       3261.67        68.91 o                         
   3   1   2          4.17          5.60         2.51 o                         
   4   1   2        219.59        214.64        15.58 o                         
   5   1   2        441.19        514.34        26.36 o                         
   6   1   2          0.47          3.69         3.15 o                         
   7   1   2        115.05        123.25        22.07 o                         
   8   1   2         36.74         45.10        15.40 o                         
   9   1   2          6.03          4.41         6.66 o                         
  10   1   2          7.25         18.49        12.46 o                         
 -11   2   2          0.01          4.91         4.97 o                         
 -10   2   2         15.33         11.64         7.28 o                         
  -9   2   2         16.84         14.15         5.44 o                         
  -8   2   2          1.23          1.27         1.45 o                         
  -7   2   2        240.01        250.93        15.99 o                         
  -6   2   2         79.04         80.03         8.30 o                         
  -5   2   2       5873.41       5712.21        55.31 o                         
  -4   2   2       1141.61       1073.71        28.44 o                         
  -3   2   2       1789.63       1572.83        58.60 o                         
  -2   2   2       1088.59       1094.12        17.81 o                         
  -1   2   2       1054.68        906.29        40.19 o                         
   0   2   2        655.39        570.15        11.34 o                         
   1   2   2       4439.14       4700.23        51.61 o                         
   2   2   2         56.51         40.79         7.93 o                         
   3   2   2        599.35        383.84       104.30 o                         
   4   2   2         50.99         37.85         9.79 o                         
   5   2   2        106.66         95.84        17.80 o                         
   6   2   2         37.89         47.32        12.23 o                         
   7   2   2          4.39         -0.34         3.37 o                         
   8   2   2          7.43          8.48         8.44 o                         
   9   2   2         16.92         20.25        11.95 o                         
 -11   3   2         35.37         54.47        13.52 o                         
 -10   3   2         12.86          5.41         5.99 o                         
  -9   3   2        288.66        297.07        29.70 o                         
  -8   3   2         42.87         57.83         8.56 o                         
  -7   3   2          3.33          2.50         0.83 o                         
  -6   3   2        569.61        644.07        20.79 o                         
  -5   3   2         27.19         33.93         4.38 o                         
  -4   3   2       2574.11       2592.47        49.09 o                         
  -3   3   2        705.21        679.39        18.59 o                         
  -2   3   2       4303.40       4506.58        43.74 o                         
  -1   3   2        756.27        714.12        14.91 o                         
   0   3   2        493.28        482.65        12.18 o                         
   1   3   2       3699.71       4131.47        60.51 o                         
   2   3   2       1900.35       1884.92        69.12 o                         
   3   3   2        959.19        712.99       205.99 o                         
   4   3   2        220.19        157.33        64.70 o                         
   5   3   2         72.99         45.16        24.35 o                         
   6   3   2        242.02        231.22        31.56 o                         
   7   3   2        420.84        389.64        42.37 o                         
   8   3   2          1.42          9.26         8.60 o                         
   9   3   2          6.86          7.55         7.64 o                         
 -12   4   2         21.20         18.11         8.23 o                         
 -11   4   2         46.86         39.27        11.03 o                         
 -10   4   2        110.53        120.04        17.13 o                         
  -9   4   2         26.21         37.52         7.57 o                         
  -8   4   2          1.43          7.72         2.99 o                         
  -7   4   2          2.58          2.11         2.46 o                         
  -6   4   2        344.44        378.06        14.42 o                         
  -5   4   2         78.85         74.87         6.84 o                         
  -4   4   2       1406.86       1333.11        22.27 o                         
  -3   4   2         94.33        110.13         4.81 o                         
  -2   4   2        626.53        585.36        17.37 o                         
  -1   4   2        153.25        191.67        12.84 o                         
   0   4   2        378.69        363.17        15.38 o                         
   1   4   2        288.09        332.04        18.66 o                         
   2   4   2         33.11         28.84         6.50 o                         
   3   4   2          4.69          1.87         2.33 o                         
   4   4   2         24.91         20.98         8.65 o                         
   5   4   2          0.23         -0.19         4.58 o                         
   6   4   2        174.78        197.97        29.64 o                         
   7   4   2         15.12         17.70        11.05 o                         
   8   4   2         14.71         16.67         9.91 o                         
 -12   5   2          0.03          8.64         6.62 o                         
 -11   5   2         10.40          9.98         6.89 o                         
 -10   5   2         18.21         21.48         5.65 o                         
  -9   5   2         87.00         85.02        11.01 o                         
  -8   5   2         43.09         37.79         6.23 o                         
  -7   5   2         16.21         16.76         3.43 o                         
  -6   5   2          2.25          6.30         2.34 o                         
  -5   5   2         94.72         84.42         8.12 o                         
  -4   5   2         46.96         50.35         5.84 o                         
  -3   5   2         21.92         21.96         2.41 o                         
  -2   5   2         18.80         22.09         4.92 o                         
  -1   5   2       2728.45       2698.66       115.34 o                         
   0   5   2          0.29          1.63         1.46 o                         
   1   5   2       1539.12       1629.89        44.57 o                         
   2   5   2       1053.68       1112.97        44.82 o                         
   3   5   2          7.78         15.65         6.07 o                         
   4   5   2       1211.73       1238.80        66.73 o                         
   5   5   2         76.97         75.67        12.60 o                         
   6   5   2         60.81         55.37        17.63 o                         
   7   5   2         20.36         18.30        11.97 o                         
   8   5   2          4.03          1.80         5.20 o                         
 -12   6   2          1.59          3.25         3.30 o                         
 -11   6   2          0.74         -0.42         1.37 o                         
 -10   6   2         26.95         28.97         7.17 o                         
  -9   6   2         13.35         13.91         4.22 o                         
  -8   6   2         95.47        104.00        13.47 o                         
  -7   6   2          2.52          3.65         1.68 o                         
  -6   6   2        136.34        123.46         9.23 o                         
  -5   6   2          9.44          9.66         3.20 o                         
  -4   6   2        172.54        177.81         8.67 o                         
  -3   6   2       2069.01       2130.17       100.81 o                         
  -2   6   2        266.28        288.06        18.60 o                         
  -1   6   2        892.40        949.26        59.90 o                         
   0   6   2        195.59        180.90        26.41 o                         
   1   6   2        237.26        202.62        17.09 o                         
   2   6   2         20.22         19.82         7.96 o                         
   3   6   2         59.03         49.67         9.64 o                         
   4   6   2         40.16         34.74         8.60 o                         
   5   6   2        148.56        155.83        19.39 o                         
   6   6   2          4.26          6.32         4.86 o                         
   7   6   2          2.18          3.76         4.09 o                         
 -12   7   2         11.08          5.19         3.48 o                         
 -11   7   2          5.58          5.47         3.14 o                         
 -10   7   2         18.94         15.32         6.21 o                         
  -9   7   2        121.53        114.68        22.32 o                         
  -8   7   2         11.11         18.01         4.71 o                         
  -7   7   2          1.37          2.09         4.19 o                         
  -6   7   2        249.29        291.08        37.65 o                         
  -5   7   2        477.45        475.46        61.64 o                         
  -4   7   2       1311.67       1224.63        42.84 o                         
  -3   7   2        253.03        296.74        20.75 o                         
  -2   7   2        507.61        434.88        26.20 o                         
  -1   7   2        289.96        335.32        21.83 o                         
   0   7   2        168.09        158.84        22.62 o                         
   1   7   2        690.37        658.03        33.58 o                         
   2   7   2          2.96          8.77         5.25 o                         
   3   7   2        639.32        635.94        36.57 o                         
   4   7   2          8.51          9.74         6.08 o                         
   5   7   2        111.06        109.91        17.00 o                         
   6   7   2         18.09         16.07         7.27 o                         
 -12   8   2         12.92          4.73         3.52 o                         
 -11   8   2         12.68          4.16         3.23 o                         
 -10   8   2         35.35         29.52         6.62 o                         
  -9   8   2         77.25         59.51        12.11 o                         
  -8   8   2         54.10         41.68        13.84 o                         
  -7   8   2         75.53         76.65        12.68 o                         
  -6   8   2        648.87        689.50        64.73 o                         
  -5   8   2        453.92        409.13        26.75 o                         
  -4   8   2         40.67         39.17         8.53 o                         
  -3   8   2         84.52         79.38        11.51 o                         
  -2   8   2          2.65          3.14         1.55 o                         
  -1   8   2         16.27         11.56         6.84 o                         
   0   8   2        365.72        360.19        36.82 o                         
   1   8   2          0.35          6.38         4.32 o                         
   2   8   2          7.46          7.68         3.39 o                         
   3   8   2         12.19         13.73         7.18 o                         
   4   8   2         35.79         41.98        10.74 o                         
   5   8   2          9.78         12.59         7.08 o                         
   6   8   2         23.83         20.08         8.27 o                         
 -11   9   2          2.77          0.59         3.49 o                         
 -10   9   2          0.48          4.76         4.45 o                         
  -9   9   2        139.73        148.46        19.41 o                         
  -8   9   2         21.05         14.74         8.38 o                         
  -7   9   2         84.99        100.48        14.93 o                         
  -6   9   2        332.05        340.36        27.24 o                         
  -5   9   2        161.59        228.72        21.31 o                         
  -4   9   2        415.59        388.30        27.10 o                         
  -3   9   2        103.74        110.70        14.26 o                         
  -2   9   2        390.55        252.12       103.14 o                         
  -1   9   2          5.68         15.05         9.53 o                         
   0   9   2          0.88          1.42         2.34 o                         
   1   9   2        241.53        293.70        37.86 o                         
   2   9   2        379.29        388.20        30.88 o                         
   3   9   2        637.57        709.03        44.03 o                         
   4   9   2         16.54         12.67         9.25 o                         
   5   9   2          3.00         13.98         6.48 o                         
 -11  10   2          0.54          0.27         4.65 o                         
 -10  10   2         31.82         32.53         9.57 o                         
  -9  10   2         11.83         21.08         8.81 o                         
  -8  10   2        236.88        272.04        27.03 o                         
  -7  10   2          4.34          6.52         2.14 o                         
  -6  10   2        742.07        789.99        42.21 o                         
  -5  10   2        466.11        492.71        32.78 o                         
  -4  10   2        235.95        243.15        22.75 o                         
  -3  10   2         12.87         18.92         6.73 o                         
  -2  10   2         62.98         52.38        18.43 o                         
  -1  10   2        160.79        186.54        29.60 o                         
   0  10   2        428.91        426.51        45.79 o                         
   1  10   2        150.98        169.69        29.88 o                         
   2  10   2          3.18          4.03         5.96 o                         
   3  10   2         61.31         64.04        14.27 o                         
   4  10   2         15.92         25.03        12.39 o                         
 -11  11   2          2.43          2.16         5.16 o                         
 -10  11   2          9.28         10.03         6.75 o                         
  -9  11   2          7.53          6.12         8.20 o                         
  -8  11   2         36.87         38.91        11.62 o                         
  -7  11   2          4.89          6.13         5.30 o                         
  -6  11   2         15.42         13.57         6.34 o                         
  -5  11   2          0.02          0.91         3.88 o                         
  -4  11   2        318.62        309.58        27.61 o                         
  -3  11   2        891.03        841.24        61.55 o                         
  -2  11   2          1.30          1.25         7.03 o                         
  -1  11   2         11.25          6.08         4.69 o                         
   0  11   2         13.47         15.83        11.96 o                         
   1  11   2        134.50        136.43        28.36 o                         
   2  11   2         45.70         66.23        21.24 o                         
   3  11   2          5.20         11.72        11.91 o                         
 -10  12   2          0.20          0.48         1.64 o                         
  -9  12   2          0.02          2.15         6.10 o                         
  -8  12   2         14.77         25.39         9.52 o                         
  -7  12   2        131.26        127.59        26.57 o                         
  -6  12   2        146.91        157.03        20.79 o                         
  -5  12   2        103.89         99.76        16.68 o                         
  -4  12   2          0.20         -4.22         4.22 o                         
  -3  12   2         25.00          6.84         8.08 o                         
  -2  12   2        109.06         92.22        22.59 o                         
  -1  12   2         42.56         41.44        18.20 o                         
   0  12   2          4.93         15.32         9.35 o                         
   1  12   2          3.71          2.89         7.34 o                         
   2  12   2         11.86         13.91         8.91 o                         
 -10  13   2         15.97         12.25        12.52 o                         
  -9  13   2          0.71          2.49         6.04 o                         
  -8  13   2         34.85         57.67        14.49 o                         
  -7  13   2          2.14          5.86         5.09 o                         
  -6  13   2         17.30         34.77        11.61 o                         
  -5  13   2          1.30          7.66         9.13 o                         
  -4  13   2         56.12         46.09        15.13 o                         
  -3  13   2         37.18         44.64        16.96 o                         
  -2  13   2         91.12         73.77        21.55 o                         
  -1  13   2         67.62        114.16        27.75 o                         
   0  13   2         59.38        102.06        27.45 o                         
  -9  14   2          0.93          1.13         2.77 o                         
  -8  14   2          2.31          9.86         5.84 o                         
  -7  14   2          0.23          7.11         6.07 o                         
  -6  14   2         67.65         67.91        22.22 o                         
  -5  14   2         19.67          9.03        12.35 o                         
  -4  14   2          9.47         22.15         9.92 o                         
  -3  14   2         14.28          9.90        10.27 o                         
  -2  14   2          8.18         19.91        14.02 o                         
  -1  14   2         12.35          2.29         6.36 o                         
  -6  15   2          0.44          6.55         9.59 o                         
  -5  15   2         29.77         29.04        14.89 o                         
  -4  15   2          0.39          2.48         5.66 o                         
   2 -16   3          0.04         12.67        10.21 o                         
   3 -16   3         82.57         98.52        26.45 o                         
   4 -16   3          2.88         17.19        11.62 o                         
   5 -16   3         69.80         61.78        20.22 o                         
   6 -16   3          8.30          0.33         5.41 o                         
   0 -15   3         25.29         34.51        15.25 o                         
   1 -15   3        135.90        165.21        34.89 o                         
   2 -15   3          7.15         24.77        13.87 o                         
   3 -15   3         54.70         75.87        22.26 o                         
   4 -15   3         16.04         17.55        11.10 o                         
   5 -15   3          0.26         -3.34         5.01 o                         
   6 -15   3         11.37          8.81         8.49 o                         
   7 -15   3          0.27          4.23         8.18 o                         
   8 -15   3          0.05          4.36         5.73 o                         
  -1 -14   3          0.33         15.93         9.12 o                         
   0 -14   3         97.57        108.26        26.37 o                         
   1 -14   3         21.00         23.21        11.38 o                         
   2 -14   3          6.04         15.68         9.25 o                         
   3 -14   3         91.27        127.59        26.70 o                         
   4 -14   3         87.76        101.68        23.17 o                         
   5 -14   3        173.98        186.43        31.01 o                         
   6 -14   3          3.20          7.20         7.54 o                         
   7 -14   3          0.67         -1.58         4.45 o                         
   8 -14   3         46.29         59.50        21.76 o                         
   9 -14   3         13.23          7.95         4.82 o                         
  -3 -13   3        113.65        110.29        28.23 o                         
  -2 -13   3         12.43         12.64        12.40 o                         
  -1 -13   3         38.78         26.13        13.52 o                         
   0 -13   3          3.76         11.54         9.34 o                         
   1 -13   3        156.18        217.68        34.35 o                         
   2 -13   3         96.27         99.26        22.73 o                         
   3 -13   3        135.39        153.96        27.54 o                         
   4 -13   3         71.30         68.54        18.54 o                         
   5 -13   3        125.28        123.57        23.94 o                         
   6 -13   3          2.36          8.11         7.36 o                         
   7 -13   3         26.73         25.48        10.57 o                         
   8 -13   3          1.52          1.35         1.81 o                         
   9 -13   3         14.49         23.82        13.72 o                         
  10 -13   3          1.91          8.89         7.17 o                         
  -4 -12   3          0.22          7.27         7.45 o                         
  -3 -12   3         97.15         85.99        15.92 o                         
  -2 -12   3          0.58          2.40         3.79 o                         
  -1 -12   3         13.42         21.68        10.41 o                         
   0 -12   3          4.62          7.33         8.30 o                         
   1 -12   3          0.40         10.85         7.32 o                         
   2 -12   3         49.00         35.71        11.37 o                         
   3 -12   3         51.80         55.64        16.17 o                         
   4 -12   3         32.35         24.18        10.57 o                         
   5 -12   3          1.28          0.41         0.47 o                         
   6 -12   3        271.72        279.91        34.39 o                         
   7 -12   3         43.54         52.09        11.48 o                         
   8 -12   3          6.80          5.27         7.77 o                         
   9 -12   3          0.38          4.21         5.80 o                         
  10 -12   3         31.63         45.64        16.52 o                         
  -5 -11   3          4.27          6.77        10.05 o                         
  -4 -11   3         10.25         12.74         7.88 o                         
  -3 -11   3          1.05          4.87         4.94 o                         
  -2 -11   3        125.36        127.11        25.01 o                         
  -1 -11   3         22.00         16.61         6.80 o                         
   0 -11   3          3.17          2.60         2.89 o                         
   1 -11   3        755.48        524.29       196.94 o                         
   2 -11   3         99.81         57.21        46.25 o                         
   3 -11   3          4.29          1.80         1.79 o                         
   4 -11   3        336.81        303.49        33.72 o                         
   5 -11   3        131.86        144.03        22.46 o                         
   6 -11   3          8.35         18.38         8.62 o                         
   7 -11   3        104.69        121.87        35.07 o                         
   8 -11   3          1.59          4.59         7.30 o                         
   9 -11   3        184.76        207.59        33.90 o                         
  10 -11   3          1.72          0.38         3.28 o                         
  11 -11   3         19.51         16.21         9.30 o                         
  -6 -10   3          6.93         17.13        12.51 o                         
  -5 -10   3          1.27          3.37         4.19 o                         
  -4 -10   3        174.01        189.18        31.78 o                         
  -3 -10   3         43.81         46.49         8.33 o                         
  -2 -10   3          0.92          0.82         3.03 o                         
  -1 -10   3          0.11          0.17         1.55 o                         
   0 -10   3        572.64        509.56        56.99 o                         
   1 -10   3        205.97        148.17        11.87 o                         
   2 -10   3        411.39        258.87        99.21 o                         
   3 -10   3        163.67        103.75        51.79 o                         
   4 -10   3        445.94        170.16        32.71 o                         
   5 -10   3          0.76         -0.01         2.67 o                         
   6 -10   3          0.04          3.20         4.27 o                         
   7 -10   3        658.40        603.77        84.32 o                         
   8 -10   3         41.92         55.16        18.86 o                         
   9 -10   3         77.73         94.83        21.86 o                         
  10 -10   3         24.34         23.79         8.58 o                         
  11 -10   3         21.45         26.12        14.99 o                         
  -6  -9   3          3.92          1.47         2.40 o                         
  -5  -9   3        127.97        151.73        20.82 o                         
  -4  -9   3        191.53        213.21        22.56 o                         
  -3  -9   3        604.64        653.03        36.02 o                         
  -2  -9   3        173.67        188.48        17.63 o                         
  -1  -9   3         68.02         66.63         8.09 o                         
   0  -9   3         16.49         17.07         5.29 o                         
   1  -9   3        378.84        322.72        39.89 o                         
   2  -9   3          5.09         11.33         4.22 o                         
   3  -9   3       1282.03       1144.05       130.57 o                         
   4  -9   3        730.26        583.96       107.29 o                         
   5  -9   3        411.87        401.31        33.89 o                         
   6  -9   3          0.45          3.86         3.73 o                         
   7  -9   3         37.72         40.35        13.43 o                         
   8  -9   3        260.50        266.78        23.93 o                         
   9  -9   3         13.40         16.40         5.96 o                         
  10  -9   3         18.52         34.10        14.56 o                         
  11  -9   3          0.13          4.18         7.84 o                         
  -7  -8   3          1.12         10.12         9.88 o                         
  -6  -8   3         71.90         79.96        14.41 o                         
  -5  -8   3        281.03        277.02        20.56 o                         
  -4  -8   3        450.98        485.48        32.24 o                         
  -3  -8   3        263.48        262.19        21.60 o                         
  -2  -8   3        323.62        304.61        37.85 o                         
  -1  -8   3        150.31        133.74        12.75 o                         
   0  -8   3        201.45        207.12        30.43 o                         
   1  -8   3        177.39        145.69        18.70 o                         
   2  -8   3        538.29        502.16        29.52 o                         
   3  -8   3       1852.87       1955.99        62.42 o                         
   4  -8   3         75.00         77.97        13.20 o                         
   5  -8   3        881.50        867.34        63.78 o                         
   6  -8   3        174.81        181.43        19.42 o                         
   7  -8   3        347.61        360.09        25.43 o                         
   8  -8   3        159.92        167.54        14.80 o                         
   9  -8   3          5.44          4.35         2.69 o                         
  10  -8   3          5.69         17.42        12.48 o                         
  11  -8   3          0.12         -2.43         5.39 o                         
  -8  -7   3          7.77         26.14        16.87 o                         
  -7  -7   3         37.12         28.16         9.21 o                         
  -6  -7   3        308.71        330.54        22.72 o                         
  -5  -7   3        617.89        644.90        38.69 o                         
  -4  -7   3        572.29        550.61        24.79 o                         
  -3  -7   3        199.33        181.54        16.82 o                         
  -2  -7   3         17.70         22.58         5.38 o                         
  -1  -7   3        215.14        284.40        17.35 o                         
   0  -7   3        677.04        587.94        23.79 o                         
   1  -7   3          5.26          3.74         1.30 o                         
   2  -7   3       8605.26       8930.04        92.94 o                         
   3  -7   3        222.03        259.77        22.46 o                         
   4  -7   3         28.83         26.17         4.48 o                         
   5  -7   3        361.39        382.11        23.19 o                         
   6  -7   3         32.66         34.46         7.49 o                         
   7  -7   3         23.48         19.01         5.52 o                         
   8  -7   3          3.48          4.85         3.69 o                         
   9  -7   3         11.11         13.46         6.07 o                         
  10  -7   3         19.23         23.00        12.64 o                         
  11  -7   3        114.96        151.40        32.26 o                         
  -8  -6   3          6.50          5.76         3.96 o                         
  -7  -6   3          4.00          3.53         2.58 o                         
  -6  -6   3        129.92        123.99        13.50 o                         
  -5  -6   3        195.98        204.62        15.76 o                         
  -4  -6   3          2.80          5.86         3.34 o                         
  -3  -6   3        222.12        244.95        14.38 o                         
  -2  -6   3        514.77        567.26        40.81 o                         
  -1  -6   3        441.38        461.50        20.78 o                         
   0  -6   3          7.63          9.24         3.18 o                         
   1  -6   3         23.97         12.58         4.62 o                         
   2  -6   3         12.14         18.47         5.08 o                         
   3  -6   3        567.97        449.59       105.64 o                         
   4  -6   3        807.22        918.98        46.83 o                         
   5  -6   3         53.64         56.13         8.22 o                         
   6  -6   3          1.59          2.64         1.57 o                         
   7  -6   3        298.39        297.49        17.49 o                         
   8  -6   3          0.75         -0.14         3.59 o                         
   9  -6   3         16.29         28.19        13.16 o                         
  10  -6   3          2.24          5.39         7.34 o                         
  11  -6   3         29.24         28.09        15.97 o                         
  -9  -5   3          0.40          4.78        10.27 o                         
  -8  -5   3         12.66         10.67         6.97 o                         
  -7  -5   3          6.19          2.68         2.58 o                         
  -6  -5   3        295.32        299.97        19.97 o                         
  -5  -5   3        265.05        259.94        16.74 o                         
  -4  -5   3        188.11        211.35        13.78 o                         
  -3  -5   3          4.47          4.54         2.10 o                         
  -2  -5   3        161.94        166.36        13.09 o                         
  -1  -5   3        314.60        350.28        16.99 o                         
   0  -5   3       1210.41       1036.34       188.65 o                         
   1  -5   3          2.71          1.08         1.11 o                         
   2  -5   3        537.75        656.30        29.65 o                         
   3  -5   3       1438.45       1491.00        94.19 o                         
   4  -5   3        885.01        904.27        26.93 o                         
   5  -5   3        684.85        792.98        25.80 o                         
   6  -5   3         23.17         19.69         4.42 o                         
   7  -5   3         49.90         40.48        11.65 o                         
   8  -5   3        104.69         66.10        21.49 o                         
   9  -5   3          1.42          3.09         7.54 o                         
  10  -5   3        111.38        113.85        25.75 o                         
  11  -5   3         32.10         20.28         7.44 o                         
  -9  -4   3         19.10         21.28        13.80 o                         
  -8  -4   3         17.20         20.76         6.20 o                         
  -7  -4   3         89.77        100.06        11.63 o                         
  -6  -4   3         63.89         84.51        10.41 o                         
  -5  -4   3         40.01         44.74         6.57 o                         
  -4  -4   3         45.94         48.79         6.70 o                         
  -3  -4   3        622.40        698.52        32.12 o                         
  -2  -4   3        536.13        498.80        24.95 o                         
  -1  -4   3         94.30         83.38         9.29 o                         
   0  -4   3          0.14          1.55         1.41 o                         
   1  -4   3         92.14        104.07        10.20 o                         
   2  -4   3       4200.63       4731.33        56.45 o                         
   3  -4   3       2225.43       2010.19       100.56 o                         
   4  -4   3        117.34         69.64        16.84 o                         
   5  -4   3        107.14        101.59         9.86 o                         
   6  -4   3         89.69         84.51        11.01 o                         
   7  -4   3       1179.42        719.32       362.25 o                         
   8  -4   3         24.82         23.78         7.37 o                         
   9  -4   3        312.26        314.86        26.48 o                         
  10  -4   3          2.37          5.30         5.18 o                         
  11  -4   3         29.16         40.22        17.04 o                         
 -10  -3   3          4.90         14.82        13.74 o                         
  -9  -3   3         13.52         14.88         6.02 o                         
  -8  -3   3          2.81          4.41         3.01 o                         
  -7  -3   3          2.05          3.01         2.95 o                         
  -6  -3   3        300.24        312.75        18.13 o                         
  -5  -3   3          7.61         14.52         2.95 o                         
  -4  -3   3        442.74        435.41        28.08 o                         
  -3  -3   3       4828.00       4619.21        68.00 o                         
  -2  -3   3       2335.63       2350.05        52.66 o                         
  -1  -3   3       2592.12       2524.43        45.01 o                         
   0  -3   3        139.12        102.48        17.27 o                         
   1  -3   3       7190.86       8008.83       105.53 o                         
   2  -3   3        967.06       1000.41        16.98 o                         
   3  -3   3        162.80        140.27        12.09 o                         
   4  -3   3        124.63        100.66        30.61 o                         
   5  -3   3        482.34        492.35        19.31 o                         
   6  -3   3         48.47         50.23         6.62 o                         
   7  -3   3        209.86        116.85        63.88 o                         
   8  -3   3        162.65        175.12        19.03 o                         
   9  -3   3        145.56        120.09        18.76 o                         
  10  -3   3          0.18          0.56         3.06 o                         
  11  -3   3         27.42         37.94        15.93 o                         
 -10  -2   3          8.71          6.24         4.93 o                         
  -9  -2   3         72.56         64.05        10.93 o                         
  -8  -2   3        130.90        113.39        12.60 o                         
  -7  -2   3          7.39          9.76         2.70 o                         
  -6  -2   3         34.71         38.52         6.17 o                         
  -5  -2   3        188.00        212.58        13.87 o                         
  -4  -2   3       4637.54       5046.19       493.98 o                         
  -3  -2   3       1609.70       1541.97        37.16 o                         
  -2  -2   3        943.70       1048.49        20.45 o                         
  -1  -2   3         29.74         25.34         4.00 o                         
   0  -2   3       2218.79       2437.13        27.00 o                         
   1  -2   3      20723.90      21252.68       115.88 o                         
   2  -2   3       1535.17       1555.60        34.71 o                         
   3  -2   3       1827.82       1828.22        26.86 o                         
   4  -2   3          2.88          1.67         4.47 o                         
   5  -2   3        946.15       1016.05        23.16 o                         
   6  -2   3         67.74         49.57        12.48 o                         
   7  -2   3        183.43        170.11        17.12 o                         
   8  -2   3         13.41         20.31         6.96 o                         
   9  -2   3         21.27         13.62         5.04 o                         
  10  -2   3         24.79         27.08         8.63 o                         
 -11  -1   3         12.06         12.76        12.60 o                         
 -10  -1   3         12.73         15.01         7.92 o                         
  -9  -1   3          0.46          5.40         3.95 o                         
  -8  -1   3         81.54         94.42        11.33 o                         
  -7  -1   3          7.08          7.21         2.27 o                         
  -6  -1   3        941.40        920.54        47.22 o                         
  -5  -1   3         18.51         24.09         5.57 o                         
  -4  -1   3        425.34        419.32        18.17 o                         
  -3  -1   3        381.63        384.68        15.87 o                         
  -2  -1   3       6891.66       6033.14       170.26 o                         
  -1  -1   3       1837.25       1911.90        20.08 o                         
   0  -1   3       7804.54       7983.54       139.24 o                         
   1  -1   3       3977.65       4040.53       155.74 o                         
   2  -1   3        235.97        196.77        16.71 o                         
   3  -1   3          1.71         13.73         5.51 o                         
   4  -1   3        993.43       1024.65        33.65 o                         
   5  -1   3          4.71          9.63         3.07 o                         
   6  -1   3        524.87        542.67        28.99 o                         
   7  -1   3         25.65         31.06         8.21 o                         
   8  -1   3         11.40         13.55         5.35 o                         
   9  -1   3        103.80         95.42        20.92 o                         
  10  -1   3         26.46         12.86         7.95 o                         
 -11   0   3          4.81          3.48         3.83 o                         
 -10   0   3         16.07         13.33         6.28 o                         
  -9   0   3         59.71         52.78         8.88 o                         
  -8   0   3        106.60        119.95        12.55 o                         
  -7   0   3         76.55         63.33        10.54 o                         
  -6   0   3        574.53        572.64        22.34 o                         
  -5   0   3        862.36        979.37        25.93 o                         
  -4   0   3       1772.69       1611.54        40.63 o                         
  -3   0   3        102.19         95.92        10.75 o                         
  -2   0   3       7004.21       6863.85       111.85 o                         
  -1   0   3       3336.16       3243.13        38.25 o                         
   0   0   3      20576.30      20206.69       417.96 o                         
   1   0   3         66.30         69.10         5.06 o                         
   2   0   3          1.16          1.86         1.33 o                         
   3   0   3         63.60         82.78         8.89 o                         
   4   0   3        428.71        393.02        21.26 o                         
   5   0   3        932.79        872.94        34.79 o                         
   6   0   3         62.66         76.13        11.32 o                         
   7   0   3        134.91        155.43        17.44 o                         
   8   0   3         63.76         74.69        13.16 o                         
   9   0   3         22.99         29.93        14.76 o                         
  10   0   3          9.00         17.99         9.83 o                         
 -11   1   3          2.76          2.92         4.61 o                         
 -10   1   3         13.22         11.90         6.32 o                         
  -9   1   3        222.11        215.88        17.87 o                         
  -8   1   3         66.69         68.73         9.09 o                         
  -7   1   3         37.68         38.21         4.66 o                         
  -6   1   3        824.27        785.67        32.61 o                         
  -5   1   3       1062.32       1039.27        33.60 o                         
  -4   1   3       2907.16       3051.04        51.94 o                         
  -3   1   3         90.86         78.95         6.42 o                         
  -2   1   3       1548.62       1377.83        87.48 o                         
  -1   1   3       3542.02       3278.59        26.93 o                         
   0   1   3         40.01         34.64         2.79 o                         
   1   1   3       1928.31       1746.93        24.24 o                         
   2   1   3        775.05        812.02        29.18 o                         
   3   1   3        447.60        481.50        21.98 o                         
   4   1   3        441.03        398.65        22.51 o                         
   5   1   3          2.49          2.73         4.11 o                         
   6   1   3         78.29         78.23        11.71 o                         
   7   1   3        541.58        584.57        50.35 o                         
   8   1   3         32.86         46.76        16.45 o                         
   9   1   3          2.43          6.64         4.71 o                         
 -11   2   3         54.90         66.23        14.60 o                         
 -10   2   3         23.53         22.45         7.75 o                         
  -9   2   3        139.03        128.84        12.19 o                         
  -8   2   3         86.02         82.55         7.45 o                         
  -7   2   3        107.60        109.68        10.55 o                         
  -6   2   3         59.93         79.97        10.66 o                         
  -5   2   3        929.04       1087.92        22.61 o                         
  -4   2   3        327.76        322.85        16.23 o                         
  -3   2   3         90.73         84.24         6.11 o                         
  -2   2   3        737.06        730.99        28.21 o                         
  -1   2   3         44.72         41.27         3.48 o                         
   0   2   3        814.38        803.35        16.66 o                         
   1   2   3         15.56         13.05         2.15 o                         
   2   2   3        113.36        149.71        11.82 o                         
   3   2   3        243.20        272.32        17.39 o                         
   4   2   3        240.15        101.57        71.75 o                         
   5   2   3          7.46          3.98         4.80 o                         
   6   2   3         61.60         85.69        18.82 o                         
   7   2   3        129.21         98.64        22.16 o                         
   8   2   3         26.91         28.92        13.94 o                         
   9   2   3         78.00         93.23        24.94 o                         
 -12   3   3          8.56          4.96         4.23 o                         
 -11   3   3         43.13         27.37         9.31 o                         
 -10   3   3        115.49        102.41        15.97 o                         
  -9   3   3         29.99         28.61         4.72 o                         
  -8   3   3          3.42          8.37         3.64 o                         
  -7   3   3        286.83        309.66        21.31 o                         
  -6   3   3        104.93        114.71         8.62 o                         
  -5   3   3        183.01        170.18        12.64 o                         
  -4   3   3       1346.83        767.44        50.46 o                         
  -3   3   3       2576.55       2298.98        42.63 o                         
  -2   3   3          5.73          7.17         2.00 o                         
  -1   3   3        532.61        486.82        15.90 o                         
   0   3   3        256.73        261.72        18.04 o                         
   1   3   3        849.94        876.29        28.66 o                         
   2   3   3        336.22        374.66        20.41 o                         
   3   3   3        107.59         93.67        11.12 o                         
   4   3   3        313.12        291.71        20.87 o                         
   5   3   3        225.26        258.84        30.89 o                         
   6   3   3         29.52         33.72        12.15 o                         
   7   3   3         68.55         65.85        18.10 o                         
   8   3   3         23.07         23.34        11.40 o                         
 -12   4   3          5.19          3.01         3.74 o                         
 -11   4   3         11.46          8.88         4.31 o                         
 -10   4   3         50.96         56.71         9.45 o                         
  -9   4   3          8.57         13.98         4.24 o                         
  -8   4   3        154.00        187.27        15.81 o                         
  -7   4   3         10.23          8.30         2.55 o                         
  -6   4   3        201.59        222.64        11.37 o                         
  -5   4   3         57.52         68.99         8.52 o                         
  -4   4   3        510.39        461.51        14.16 o                         
  -3   4   3         24.62         19.70         3.28 o                         
  -2   4   3       1123.86       1045.84        53.22 o                         
  -1   4   3        358.94        317.59        13.94 o                         
   0   4   3       1018.92       1021.99        40.10 o                         
   1   4   3        314.64        312.41        31.98 o                         
   2   4   3         10.73         11.50         4.78 o                         
   3   4   3        509.61        534.19        28.09 o                         
   4   4   3        399.34        348.75        24.48 o                         
   5   4   3        644.19        615.79        35.04 o                         
   6   4   3          2.35          2.99         6.03 o                         
   7   4   3         17.19         10.22         5.26 o                         
   8   4   3          3.05          4.23         5.26 o                         
 -12   5   3          0.04         -0.02         3.94 o                         
 -11   5   3          0.81          1.65         2.72 o                         
 -10   5   3         54.37         54.96         9.73 o                         
  -9   5   3          0.35          0.36         1.31 o                         
  -8   5   3         15.26         23.78         4.44 o                         
  -7   5   3         35.42         31.99         4.52 o                         
  -6   5   3        133.96        115.79         9.54 o                         
  -5   5   3        170.01        189.02        11.61 o                         
  -4   5   3         43.40         38.63         3.81 o                         
  -3   5   3        218.42        194.82         9.99 o                         
  -2   5   3       2269.57       2201.17        49.33 o                         
  -1   5   3        601.33        669.63        27.45 o                         
   0   5   3        311.02        296.52        15.25 o                         
   1   5   3        449.69        468.42        25.28 o                         
   2   5   3          0.60          0.25         2.73 o                         
   3   5   3         26.16         22.15         6.52 o                         
   4   5   3          0.07          6.56         5.44 o                         
   5   5   3         11.40          9.79         6.22 o                         
   6   5   3         43.73         57.07        12.44 o                         
   7   5   3          1.46          4.83         3.71 o                         
 -12   6   3          2.35          0.34         1.58 o                         
 -11   6   3         66.86         28.81         9.17 o                         
 -10   6   3         77.73         63.30        18.43 o                         
  -9   6   3         27.64         24.74         4.85 o                         
  -8   6   3         11.70         20.54         4.07 o                         
  -7   6   3         56.67         58.82         7.36 o                         
  -6   6   3         93.15         86.66        12.92 o                         
  -5   6   3          3.27          3.32         1.65 o                         
  -4   6   3        101.88        104.01         6.18 o                         
  -3   6   3        476.36        503.58        16.32 o                         
  -2   6   3        523.55        564.26        27.04 o                         
  -1   6   3        728.19        825.50        32.83 o                         
   0   6   3         21.42         21.82         6.06 o                         
   1   6   3         31.46         34.38         8.04 o                         
   2   6   3         27.62         44.27         9.15 o                         
   3   6   3        363.29        381.46        27.53 o                         
   4   6   3         35.47         46.13        10.29 o                         
   5   6   3        253.10        234.96        24.67 o                         
   6   6   3        107.12        104.16        39.38 o                         
   7   6   3          1.50          2.87         6.02 o                         
 -12   7   3          0.55         -0.69         1.19 o                         
 -11   7   3         16.91          7.51         3.50 o                         
 -10   7   3         50.84         33.93        31.99 o                         
  -9   7   3         40.22         32.40        12.13 o                         
  -8   7   3         14.73         16.63         3.63 o                         
  -7   7   3        194.01        201.65        16.96 o                         
  -6   7   3        373.08        399.98        24.08 o                         
  -5   7   3         40.11         41.51         5.23 o                         
  -4   7   3        606.83        589.12        21.82 o                         
  -3   7   3          0.98          1.55         1.39 o                         
  -2   7   3        791.40        782.30        34.46 o                         
  -1   7   3        164.24        193.57        17.48 o                         
   0   7   3         12.01         23.21         5.83 o                         
   1   7   3        238.47        245.58        21.29 o                         
   2   7   3         50.19         59.22        10.99 o                         
   3   7   3        540.75        568.39        35.95 o                         
   4   7   3        359.05        380.37        31.30 o                         
   5   7   3          5.94          0.58         2.95 o                         
   6   7   3          9.40          9.61         5.87 o                         
 -12   8   3         17.48         19.85        14.72 o                         
 -11   8   3          0.11          1.64         3.22 o                         
 -10   8   3         28.78         25.96         7.82 o                         
  -9   8   3        112.30        113.00        16.32 o                         
  -8   8   3         13.58         10.70         9.10 o                         
  -7   8   3        177.71        207.98        21.20 o                         
  -6   8   3         87.10        102.84        14.15 o                         
  -5   8   3         73.38         63.13        11.68 o                         
  -4   8   3         72.49         71.96        11.30 o                         
  -3   8   3        143.92        125.88        11.16 o                         
  -2   8   3        508.07        499.24        29.10 o                         
  -1   8   3        129.21        164.12        24.68 o                         
   0   8   3         63.70         75.47        17.74 o                         
   1   8   3        703.19        789.04        46.48 o                         
   2   8   3        316.49        319.15        27.08 o                         
   3   8   3        120.32        124.63        17.83 o                         
   4   8   3         58.89         62.28        14.29 o                         
   5   8   3        251.07        277.46        30.18 o                         
 -11   9   3          3.38          6.09         7.48 o                         
 -10   9   3        129.46        127.70        23.08 o                         
  -9   9   3          1.67          9.55         8.42 o                         
  -8   9   3        175.38        213.67        34.56 o                         
  -7   9   3        268.21        283.34        25.62 o                         
  -6   9   3        124.12        124.21        16.50 o                         
  -5   9   3         35.23         39.15         9.14 o                         
  -4   9   3         10.69          5.62         4.33 o                         
  -3   9   3         19.11         11.86         3.74 o                         
  -2   9   3         14.80         13.24         6.19 o                         
  -1   9   3         14.68         19.09        10.33 o                         
   0   9   3          6.58         22.37        11.78 o                         
   1   9   3          1.00          2.00         4.28 o                         
   2   9   3        315.02        338.42        30.27 o                         
   3   9   3         81.11         84.96        16.72 o                         
   4   9   3          0.77          2.06         9.44 o                         
 -11  10   3          1.74         -2.02         2.88 o                         
 -10  10   3         39.38         40.57        16.99 o                         
  -9  10   3          0.04         -0.27         4.04 o                         
  -8  10   3        145.73        146.52        20.64 o                         
  -7  10   3         40.92         49.09        12.25 o                         
  -6  10   3         17.14         21.52         7.28 o                         
  -5  10   3         94.76         95.61        19.15 o                         
  -4  10   3         72.34         64.77        12.07 o                         
  -3  10   3         73.25         66.38        12.39 o                         
  -2  10   3          0.01          6.91         5.64 o                         
  -1  10   3          3.30         18.45        10.97 o                         
   0  10   3          7.23         24.83        12.71 o                         
   1  10   3         24.05         42.08        16.54 o                         
   2  10   3          1.36         -1.52         1.52 o                         
   3  10   3        107.26        128.83        21.02 o                         
 -11  11   3          1.74          0.22         2.49 o                         
 -10  11   3         61.61         41.35        14.29 o                         
  -9  11   3         19.01         14.87        10.34 o                         
  -8  11   3         97.32         98.51        17.61 o                         
  -7  11   3        179.74        214.17        24.60 o                         
  -6  11   3         43.52         38.78        10.19 o                         
  -5  11   3          3.67          0.26         3.08 o                         
  -4  11   3        234.49        242.99        24.95 o                         
  -3  11   3         51.25         58.37        17.06 o                         
  -2  11   3         59.49         52.57        16.81 o                         
  -1  11   3         17.52         13.13         9.57 o                         
   0  11   3         18.16         19.90        11.79 o                         
   1  11   3         77.15         74.61        21.95 o                         
   2  11   3         13.09         12.07         9.46 o                         
 -10  12   3          0.33          1.54         5.59 o                         
  -9  12   3          2.59         12.74         7.28 o                         
  -8  12   3         84.93         93.28        17.86 o                         
  -7  12   3        151.92        158.44        21.58 o                         
  -6  12   3         29.50         28.23         9.48 o                         
  -5  12   3          3.66         17.49         7.96 o                         
  -4  12   3         84.36         94.84        16.89 o                         
  -3  12   3          0.03          0.32         7.43 o                         
  -2  12   3         50.79         74.19        21.02 o                         
  -1  12   3        107.96        150.49        31.20 o                         
   0  12   3          5.76         16.02        12.64 o                         
   1  12   3         18.91         29.80        17.48 o                         
  -9  13   3         17.56         20.58         9.65 o                         
  -8  13   3         60.64         72.02        16.43 o                         
  -7  13   3         17.42         17.19         7.84 o                         
  -6  13   3          5.77         14.88         7.60 o                         
  -5  13   3          2.07         10.84         8.17 o                         
  -4  13   3         55.19         57.73        18.55 o                         
  -3  13   3          3.77          1.46         6.24 o                         
  -2  13   3          0.67          4.09        11.00 o                         
  -1  13   3         81.26        100.15        27.34 o                         
   0  13   3          8.99         19.54        13.99 o                         
  -8  14   3          4.64         11.24         7.74 o                         
  -7  14   3          9.00         11.98         7.02 o                         
  -6  14   3         63.68         74.98        17.58 o                         
  -5  14   3          4.44         21.83        13.15 o                         
  -4  14   3         43.82         50.62        20.10 o                         
  -3  14   3          0.79         13.75        10.57 o                         
  -2  14   3         55.99         71.92        24.93 o                         
   2 -16   4          0.53          8.11        11.77 o                         
   3 -16   4         54.95         71.39        22.15 o                         
   4 -16   4          1.63          0.91         1.64 o                         
   5 -16   4          6.72         13.65         9.00 o                         
   6 -16   4         16.84         20.47        12.37 o                         
   0 -15   4         45.68         56.09        19.40 o                         
   1 -15   4         27.65         24.64        12.99 o                         
   2 -15   4          8.57         21.30        13.56 o                         
   3 -15   4          5.95         13.04         8.99 o                         
   4 -15   4         19.96         23.56        12.03 o                         
   5 -15   4         15.60         19.82        11.84 o                         
   6 -15   4         53.55         66.30        19.54 o                         
   7 -15   4         10.21          3.52         2.84 o                         
   8 -15   4         15.86          8.14         5.16 o                         
  -2 -14   4          1.29         14.46         8.91 o                         
  -1 -14   4         31.39         50.25        18.23 o                         
   0 -14   4          5.88          1.96         6.51 o                         
   1 -14   4         60.74         78.48        22.16 o                         
   2 -14   4         16.45         17.49        12.43 o                         
   3 -14   4        110.32        145.04        28.60 o                         
   4 -14   4          0.31          1.01         5.97 o                         
   5 -14   4         74.82         71.47        18.85 o                         
   6 -14   4         32.02         27.59        11.31 o                         
   7 -14   4          8.90          7.21         7.08 o                         
   8 -14   4         11.90         14.52        11.38 o                         
   9 -14   4          2.98         12.84        11.94 o                         
  -3 -13   4          4.14         13.00        11.50 o                         
  -2 -13   4          7.19         14.79        12.08 o                         
  -1 -13   4         29.74         33.82        14.44 o                         
   0 -13   4        203.64        282.12        39.85 o                         
   1 -13   4          2.95          0.51         4.68 o                         
   2 -13   4          1.16          6.45         7.64 o                         
   3 -13   4         99.10        119.10        24.79 o                         
   4 -13   4         22.84         33.26        13.38 o                         
   5 -13   4         70.91         68.73        17.59 o                         
   6 -13   4         76.55         68.74        17.00 o                         
   7 -13   4         24.19         34.93         9.97 o                         
   8 -13   4         21.20         18.82        10.34 o                         
   9 -13   4          9.86          5.18         9.49 o                         
  10 -13   4          0.53         12.13        11.18 o                         
  -4 -12   4          0.51          5.93         2.62 o                         
  -3 -12   4        119.77         88.12        52.46 o                         
  -2 -12   4          0.02          3.64        10.20 o                         
  -1 -12   4        186.77        144.81        52.44 o                         
   0 -12   4          1.02          1.24         2.26 o                         
   1 -12   4         22.83         24.90        12.45 o                         
   2 -12   4        111.18        117.38        23.08 o                         
   3 -12   4         63.58         88.79        20.61 o                         
   4 -12   4          6.39         14.81         9.32 o                         
   5 -12   4         50.50         55.90        14.75 o                         
   6 -12   4       1126.86       1009.96        62.60 o                         
   7 -12   4        179.62        196.17        43.78 o                         
   8 -12   4         18.39         25.72         7.55 o                         
   9 -12   4          7.61          7.28         6.23 o                         
  10 -12   4         19.81         30.68        15.05 o                         
  -5 -11   4        113.84        155.67        32.80 o                         
  -4 -11   4          0.03          1.05         2.64 o                         
  -3 -11   4         60.64         39.93         9.89 o                         
  -2 -11   4        121.07         95.14        27.52 o                         
  -1 -11   4          0.19          2.93         3.04 o                         
   0 -11   4          3.06          3.19         2.60 o                         
   1 -11   4         84.77         49.63        27.30 o                         
   2 -11   4          6.70          5.47         5.09 o                         
   3 -11   4         42.63         22.23        18.97 o                         
   4 -11   4        406.21        207.10       135.09 o                         
   5 -11   4        223.88        162.81        51.62 o                         
   6 -11   4         27.65         24.55         6.78 o                         
   7 -11   4        108.10        116.85        15.38 o                         
   8 -11   4        182.50        199.15        33.07 o                         
   9 -11   4          0.02          0.68         3.83 o                         
  10 -11   4         29.31         28.28        10.55 o                         
  -6 -10   4          0.11          1.92         5.28 o                         
  -5 -10   4          8.46         14.74         7.47 o                         
  -4 -10   4        191.32        211.34        23.60 o                         
  -3 -10   4         54.61         49.29        10.75 o                         
  -2 -10   4         17.33         16.23         8.45 o                         
  -1 -10   4          0.48          9.58         4.55 o                         
   0 -10   4         17.40         20.85         5.93 o                         
   1 -10   4        106.57        120.91        14.46 o                         
   2 -10   4       1021.58        557.31        98.84 o                         
   3 -10   4        318.97        164.63        11.25 o                         
   4 -10   4        599.39        379.06       176.03 o                         
   5 -10   4        212.19        195.03        23.72 o                         
   6 -10   4        660.80        638.54       110.64 o                         
   7 -10   4         79.57         73.82        12.70 o                         
   8 -10   4        226.43        241.97        35.13 o                         
   9 -10   4          6.03         18.16         7.08 o                         
  10 -10   4         54.77         65.51        14.62 o                         
  11 -10   4         23.04         27.48        13.87 o                         
  -7  -9   4          2.23          9.92        10.80 o                         
  -6  -9   4          0.62          1.51         2.31 o                         
  -5  -9   4         75.25         84.07        15.58 o                         
  -4  -9   4          0.78         -0.19         2.45 o                         
  -3  -9   4          1.97          0.16         4.04 o                         
  -2  -9   4         50.20         63.72        10.06 o                         
  -1  -9   4        152.87        160.28        20.14 o                         
   0  -9   4         22.75         21.63         5.44 o                         
   1  -9   4         42.61         43.91         7.16 o                         
   2  -9   4         76.95         82.11         7.27 o                         
   3  -9   4        530.69        530.63        23.01 o                         
   4  -9   4       3605.72       3769.34        97.28 o                         
   5  -9   4        430.41        466.95        27.26 o                         
   6  -9   4         29.49         27.86         6.72 o                         
   7  -9   4        113.94        125.15        23.45 o                         
   8  -9   4         88.05         82.39        13.88 o                         
   9  -9   4          0.01         -1.62         2.13 o                         
  10  -9   4          4.23          5.61         6.05 o                         
  11  -9   4          0.05         17.64        15.16 o                         
  -7  -8   4         22.86         12.66         5.94 o                         
  -6  -8   4          2.75          2.67         2.03 o                         
  -5  -8   4         94.08         81.74        14.15 o                         
  -4  -8   4         62.23         77.49        12.60 o                         
  -3  -8   4         63.13         67.71        11.14 o                         
  -2  -8   4        422.96        474.15        26.52 o                         
  -1  -8   4         17.35         10.21         4.39 o                         
   0  -8   4        487.72        453.26        22.70 o                         
   1  -8   4         22.41         22.25         4.93 o                         
   2  -8   4       3316.61       3526.41        57.93 o                         
   3  -8   4        470.50        469.58        21.29 o                         
   4  -8   4        515.97        614.99        28.64 o                         
   5  -8   4         34.78         41.10         7.51 o                         
   6  -8   4          5.13          9.33         6.82 o                         
   7  -8   4        121.56        173.35        26.11 o                         
   8  -8   4         32.99         33.69         7.96 o                         
   9  -8   4         23.37         34.04        13.96 o                         
  10  -8   4         66.37         81.83        22.18 o                         
  11  -8   4          6.38         10.75         6.15 o                         
  -8  -7   4         14.17          8.45         4.55 o                         
  -7  -7   4         78.89         68.86        10.78 o                         
  -6  -7   4        114.86        114.76        12.90 o                         
  -5  -7   4        768.69        819.88        54.73 o                         
  -4  -7   4        101.38        107.53        14.42 o                         
  -3  -7   4         12.05         20.61         5.53 o                         
  -2  -7   4        178.76        189.35        15.50 o                         
  -1  -7   4          6.71         17.79         5.88 o                         
   0  -7   4        511.32        541.94        31.30 o                         
   1  -7   4        354.92        384.03        18.84 o                         
   2  -7   4         31.20         33.87         7.08 o                         
   3  -7   4       3475.14       3569.44        81.33 o                         
   4  -7   4        251.42        271.11        17.51 o                         
   5  -7   4        284.77        265.49        17.17 o                         
   6  -7   4        267.38        267.80        29.80 o                         
   7  -7   4         16.12         12.19         4.84 o                         
   8  -7   4         99.55         78.84        20.19 o                         
   9  -7   4          5.83         -0.05         3.04 o                         
  10  -7   4          3.67         12.90        10.18 o                         
  11  -7   4          1.05         -0.27         6.72 o                         
  -9  -6   4          0.08          4.41         2.22 o                         
  -8  -6   4         11.54          7.12         4.81 o                         
  -7  -6   4         43.25         51.92         9.37 o                         
  -6  -6   4         57.00         64.59         9.21 o                         
  -5  -6   4         55.30         79.21         9.49 o                         
  -4  -6   4         24.64         27.59         5.29 o                         
  -3  -6   4       1023.75       1053.45        40.04 o                         
  -2  -6   4       1684.12       1777.54        72.04 o                         
  -1  -6   4       1708.71       1387.03       330.81 o                         
   0  -6   4         21.16         26.03         6.42 o                         
   1  -6   4          0.79          2.53         2.78 o                         
   2  -6   4       2103.49       2188.74        59.45 o                         
   3  -6   4       4367.77       4674.59        90.49 o                         
   4  -6   4        316.25        277.13        15.54 o                         
   5  -6   4         32.97         37.82         7.44 o                         
   6  -6   4         20.68         17.69         4.12 o                         
   7  -6   4        178.54        188.68        27.15 o                         
   8  -6   4          0.02          8.08         7.34 o                         
   9  -6   4        205.55        184.84        31.90 o                         
  10  -6   4          0.64          6.93         7.15 o                         
  11  -6   4          7.64          9.32         7.43 o                         
  -9  -5   4          0.33         -1.81         3.29 o                         
  -8  -5   4        131.11        133.85        15.09 o                         
  -7  -5   4          4.43          2.56         1.97 o                         
  -6  -5   4          9.61         11.30         3.66 o                         
  -5  -5   4        163.46        177.10        13.47 o                         
  -4  -5   4         16.88         23.34         4.70 o                         
  -3  -5   4        205.55        220.46        16.66 o                         
  -2  -5   4          1.25          0.11         0.94 o                         
  -1  -5   4        207.53         95.39        48.03 o                         
   0  -5   4         11.04         10.49         6.45 o                         
   1  -5   4       1001.45        938.28        38.01 o                         
   2  -5   4       1786.70       1948.34        44.07 o                         
   3  -5   4        398.78        368.48        15.82 o                         
   4  -5   4       1087.56        814.85       174.84 o                         
   5  -5   4       1272.41        818.23       224.04 o                         
   6  -5   4        415.63        319.17       110.51 o                         
   7  -5   4         14.01          9.24         8.03 o                         
   8  -5   4          5.22          5.50         9.87 o                         
   9  -5   4         20.39         21.45        14.06 o                         
  10  -5   4          0.15          7.86         5.17 o                         
  11  -5   4          1.11          5.02         6.86 o                         
 -10  -4   4         13.03         17.80        15.09 o                         
  -9  -4   4          7.01         15.54         7.71 o                         
  -8  -4   4        147.55        129.84        14.33 o                         
  -7  -4   4        162.65        161.49        14.40 o                         
  -6  -4   4          1.27          2.23         1.62 o                         
  -5  -4   4        184.84        180.78        12.95 o                         
  -4  -4   4        614.77        654.88        42.74 o                         
  -3  -4   4        198.96        167.55         9.47 o                         
  -2  -4   4        522.78        330.18       119.94 o                         
  -1  -4   4        203.26        243.18        19.26 o                         
   0  -4   4        239.48        278.06        20.50 o                         
   1  -4   4         31.19         29.65         8.32 o                         
   2  -4   4        718.72        770.69        30.73 o                         
   3  -4   4        846.52        914.94        30.34 o                         
   4  -4   4        176.61         97.27        20.94 o                         
   5  -4   4        156.90         69.13        41.12 o                         
   6  -4   4        503.64        340.79       126.75 o                         
   7  -4   4        734.19        730.99        53.51 o                         
   8  -4   4        203.71        201.61        30.09 o                         
   9  -4   4         60.86         66.84        13.20 o                         
  10  -4   4          1.30          7.41         6.09 o                         
 -10  -3   4         21.25         41.04        19.20 o                         
  -9  -3   4        158.42        149.31        15.85 o                         
  -8  -3   4          0.15          2.86         3.11 o                         
  -7  -3   4          3.48          6.16         3.17 o                         
  -6  -3   4        224.79        214.26        14.64 o                         
  -5  -3   4       1839.89       1916.66        29.12 o                         
  -4  -3   4        367.17        438.22        16.28 o                         
  -3  -3   4        330.43        298.52        11.66 o                         
  -2  -3   4       1621.97       1462.82       124.19 o                         
  -1  -3   4         13.59          9.24         2.27 o                         
   0  -3   4        405.84        451.36        28.17 o                         
   1  -3   4        795.11        774.60        37.29 o                         
   2  -3   4          0.18          1.20         2.31 o                         
   3  -3   4        121.77        107.48         8.26 o                         
   4  -3   4         39.24         34.51         4.76 o                         
   5  -3   4        439.87        470.36        35.95 o                         
   6  -3   4          0.47          3.31         5.71 o                         
   7  -3   4         86.57         64.12        16.17 o                         
   8  -3   4         40.45         47.65        10.16 o                         
   9  -3   4         25.15         24.60         7.59 o                         
  10  -3   4          7.72          8.66         2.99 o                         
 -10  -2   4          4.80          9.66         5.67 o                         
  -9  -2   4         12.72         20.68         5.62 o                         
  -8  -2   4         36.21         40.26         7.56 o                         
  -7  -2   4          0.60          4.94         3.01 o                         
  -6  -2   4         93.52        117.67        10.42 o                         
  -5  -2   4        581.39        570.73        20.18 o                         
  -4  -2   4          1.62          1.33         0.95 o                         
  -3  -2   4        880.42        853.30        40.34 o                         
  -2  -2   4         66.23         46.79        10.05 o                         
  -1  -2   4        370.24        342.36        10.96 o                         
   0  -2   4       3584.32       3527.09       129.53 o                         
   1  -2   4       1244.33       1187.20        40.48 o                         
   2  -2   4       6805.79       6887.50       106.86 o                         
   3  -2   4       2697.36       2549.40        83.81 o                         
   4  -2   4          1.01         -0.94         2.75 o                         
   5  -2   4         17.29         20.81         7.84 o                         
   6  -2   4          2.78          3.37         2.88 o                         
   7  -2   4          6.46         13.10         6.80 o                         
   8  -2   4        276.44        280.08        24.65 o                         
   9  -2   4         90.75        102.32        15.89 o                         
  10  -2   4         14.50         13.91         7.58 o                         
 -11  -1   4         17.16         32.90        16.96 o                         
 -10  -1   4         33.41         33.23         8.08 o                         
  -9  -1   4         57.71         58.46         9.40 o                         
  -8  -1   4         96.12         89.17        10.55 o                         
  -7  -1   4        718.04        707.34        36.69 o                         
  -6  -1   4        410.06        446.23        19.63 o                         
  -5  -1   4        744.80        784.11        33.76 o                         
  -4  -1   4         46.47         50.44         4.77 o                         
  -3  -1   4        149.97        149.18         7.48 o                         
  -2  -1   4      15249.12      13816.39       639.29 o                         
  -1  -1   4       1164.34       1234.91        16.48 o                         
   0  -1   4       6373.13       5790.33        53.53 o                         
   1  -1   4       2337.87       2247.00        20.85 o                         
   2  -1   4        471.09        572.29        57.58 o                         
   3  -1   4          8.03          6.49         2.63 o                         
   4  -1   4         46.49         43.19         7.59 o                         
   5  -1   4        397.26        360.89        22.93 o                         
   6  -1   4         51.80         41.49         8.64 o                         
   7  -1   4         24.49         29.01         7.73 o                         
   8  -1   4         25.21         21.43         6.72 o                         
   9  -1   4         10.39         22.24         8.46 o                         
  10  -1   4          1.71          2.90         3.81 o                         
 -11   0   4          0.35          5.98        12.28 o                         
 -10   0   4         24.88         24.75         6.68 o                         
  -9   0   4        182.31        184.06        16.83 o                         
  -8   0   4          0.24          4.61         2.72 o                         
  -7   0   4        379.52        368.46        19.44 o                         
  -6   0   4        247.91        256.39        14.75 o                         
  -5   0   4         14.14         14.15         3.33 o                         
  -4   0   4        949.57        948.34        30.90 o                         
  -3   0   4       2451.60       2123.62        56.44 o                         
  -2   0   4       5568.20       5850.27        49.60 o                         
  -1   0   4        137.24        106.16         5.33 o                         
   0   0   4       2734.17       2799.32        36.76 o                         
   1   0   4      10073.25      10117.16       135.36 o                         
   2   0   4        418.05        354.99        27.34 o                         
   3   0   4       1468.67       1429.88        40.05 o                         
   4   0   4       1263.28       1222.89        40.22 o                         
   5   0   4          8.35          1.00         4.26 o                         
   6   0   4        423.51        436.00        28.14 o                         
   7   0   4         22.10         23.76         7.75 o                         
   8   0   4         71.94        103.90        15.65 o                         
   9   0   4          7.28         20.92        13.10 o                         
 -11   1   4          0.13         -0.30         3.19 o                         
 -10   1   4         16.24         13.70         4.40 o                         
  -9   1   4          7.99          7.64         3.37 o                         
  -8   1   4         42.19         45.67         7.49 o                         
  -7   1   4          1.29          9.09         3.89 o                         
  -6   1   4        405.63        397.62        17.98 o                         
  -5   1   4         95.08         87.86         9.71 o                         
  -4   1   4       2930.07       3004.04        75.04 o                         
  -3   1   4        103.01        101.36        11.13 o                         
  -2   1   4        224.75        192.36         8.21 o                         
  -1   1   4       1328.13       1241.94        36.33 o                         
   0   1   4        500.87        537.68        12.72 o                         
   1   1   4         12.26         17.61         2.37 o                         
   2   1   4        691.23        844.10        28.73 o                         
   3   1   4        690.59        787.31        37.72 o                         
   4   1   4         13.34         13.39         3.85 o                         
   5   1   4        528.81        503.61        29.39 o                         
   6   1   4        661.97        655.76        35.96 o                         
   7   1   4         35.19         24.93        11.50 o                         
   8   1   4          8.75         18.65        10.01 o                         
   9   1   4          0.21         15.80        12.05 o                         
 -11   2   4          9.66         14.25         4.93 o                         
 -10   2   4         53.87         64.25        10.79 o                         
  -9   2   4         90.64        102.70        12.03 o                         
  -8   2   4        128.22         92.41        16.16 o                         
  -7   2   4         81.72        102.56        10.04 o                         
  -6   2   4        139.55        134.64        13.18 o                         
  -5   2   4         92.28        113.57         9.82 o                         
  -4   2   4         31.09         40.30         8.62 o                         
  -3   2   4          5.76          1.43         1.99 o                         
  -2   2   4         41.05         41.14         4.12 o                         
  -1   2   4        325.56        322.14        10.49 o                         
   0   2   4       2156.70       2121.12        36.44 o                         
   1   2   4        571.62        522.84        23.35 o                         
   2   2   4        196.00        254.92        16.46 o                         
   3   2   4         89.89         90.98        10.48 o                         
   4   2   4        425.54        408.06        23.91 o                         
   5   2   4         28.79         19.55         6.34 o                         
   6   2   4         16.40         23.83        10.31 o                         
   7   2   4         87.50         91.01        22.61 o                         
   8   2   4         55.35         58.48        18.68 o                         
 -12   3   4          2.64          5.00         8.41 o                         
 -11   3   4         32.55         31.80         8.16 o                         
 -10   3   4         82.86         97.22        12.76 o                         
  -9   3   4         65.04         71.82        10.12 o                         
  -8   3   4          3.14          4.02         5.05 o                         
  -7   3   4        166.41        164.03        15.95 o                         
  -6   3   4       1054.74       1062.55        41.31 o                         
  -5   3   4         27.96         30.10         7.38 o                         
  -4   3   4          6.40          6.03         2.04 o                         
  -3   3   4       1739.89       1643.54       104.68 o                         
  -2   3   4        327.81        308.16        16.84 o                         
  -1   3   4          3.89          1.52         1.55 o                         
   0   3   4        182.55        175.23        10.41 o                         
   1   3   4        219.01        177.12        10.59 o                         
   2   3   4        436.14        470.92        28.72 o                         
   3   3   4        334.37        328.15        21.80 o                         
   4   3   4          1.03          0.13         1.28 o                         
   5   3   4         97.31         82.72        12.26 o                         
   6   3   4          5.46          3.61         2.33 o                         
   7   3   4          5.15          7.12         5.16 o                         
   8   3   4         14.56         29.33        13.95 o                         
 -12   4   4         12.88          7.16         4.03 o                         
 -11   4   4         37.74         25.11        14.84 o                         
 -10   4   4          0.37          6.11         2.64 o                         
  -9   4   4         31.84         20.07         5.24 o                         
  -8   4   4         26.83         25.90         4.72 o                         
  -7   4   4         19.97         17.65         3.55 o                         
  -6   4   4          2.92          4.31         3.42 o                         
  -5   4   4         14.04          8.07         2.89 o                         
  -4   4   4        380.76        351.32        13.11 o                         
  -3   4   4         91.91         79.97         7.13 o                         
  -2   4   4        988.57       1002.45        46.83 o                         
  -1   4   4        373.04        351.42        15.71 o                         
   0   4   4       1510.33       1533.88        57.64 o                         
   1   4   4        254.82        244.02        13.64 o                         
   2   4   4          2.97          4.09         1.30 o                         
   3   4   4          9.91         18.45         5.84 o                         
   4   4   4        294.49        265.53        22.16 o                         
   5   4   4        175.22        187.43        20.04 o                         
   6   4   4          7.71          4.00         4.65 o                         
   7   4   4         13.18         12.08         9.04 o                         
 -12   5   4         29.54         13.36         5.26 o                         
 -11   5   4         29.40         16.40         6.89 o                         
 -10   5   4         28.29         22.91         5.43 o                         
  -9   5   4         38.21         42.53         6.05 o                         
  -8   5   4        186.18        195.09        14.98 o                         
  -7   5   4         67.10         61.60         9.95 o                         
  -6   5   4         27.22         25.38         5.63 o                         
  -5   5   4         37.60         36.98         5.47 o                         
  -4   5   4        288.11        232.30        12.27 o                         
  -3   5   4        486.18        499.91        18.14 o                         
  -2   5   4        245.24        237.59        16.99 o                         
  -1   5   4        242.79        269.24        14.70 o                         
   0   5   4       1915.34       1953.68        47.12 o                         
   1   5   4         20.82         10.81         3.87 o                         
   2   5   4        243.08        217.24        19.11 o                         
   3   5   4          0.30          0.90         3.13 o                         
   4   5   4        107.00        118.40        15.97 o                         
   5   5   4         59.04         71.36        13.62 o                         
   6   5   4          0.01          4.24         4.95 o                         
   7   5   4         63.49         43.87        35.31 o                         
 -12   6   4          3.51          0.03         1.81 o                         
 -11   6   4          0.31         -1.30         1.97 o                         
 -10   6   4          4.99          3.92         2.53 o                         
  -9   6   4         92.79        109.05        15.11 o                         
  -8   6   4         27.76         36.61         6.63 o                         
  -7   6   4         86.24         88.61        11.79 o                         
  -6   6   4         56.61         49.49         8.01 o                         
  -5   6   4        291.25        306.65        15.43 o                         
  -4   6   4        954.12        827.78        31.95 o                         
  -3   6   4        350.80        342.12        15.46 o                         
  -2   6   4        729.03        745.34        32.65 o                         
  -1   6   4         63.80         77.85        10.54 o                         
   0   6   4          5.48          6.69         2.62 o                         
   1   6   4        232.00        224.14        19.54 o                         
   2   6   4          0.06          3.32         3.00 o                         
   3   6   4        591.61        665.45        37.90 o                         
   4   6   4         13.47         24.85         8.59 o                         
   5   6   4          1.65          1.50         7.14 o                         
   6   6   4         38.71         37.69        16.18 o                         
 -12   7   4          7.42          1.56         1.88 o                         
 -11   7   4         30.28         12.78         5.88 o                         
 -10   7   4          0.32         -1.22         2.05 o                         
  -9   7   4         27.32         25.47         5.98 o                         
  -8   7   4         26.43         30.72         7.41 o                         
  -7   7   4         91.44         93.11        11.54 o                         
  -6   7   4        162.61        167.78        12.20 o                         
  -5   7   4        251.39        256.34        20.97 o                         
  -4   7   4        352.60        256.73        39.09 o                         
  -3   7   4        586.55        580.05        26.36 o                         
  -2   7   4          0.11          0.54         2.60 o                         
  -1   7   4       1706.95       1689.98        52.59 o                         
   0   7   4         20.88         25.53         6.87 o                         
   1   7   4        445.97        461.55        30.28 o                         
   2   7   4         10.27          9.36         2.84 o                         
   3   7   4        102.54        117.36        17.17 o                         
   4   7   4         13.85         16.78         7.89 o                         
   5   7   4          0.16          2.36         5.28 o                         
   6   7   4         47.56         29.13        29.12 o                         
 -12   8   4          7.81          8.10         6.14 o                         
 -11   8   4         25.47         17.22        12.72 o                         
 -10   8   4          3.60         14.80        12.00 o                         
  -9   8   4          0.46          2.13         1.88 o                         
  -8   8   4         45.38         51.02         9.17 o                         
  -7   8   4        131.83        118.45        10.82 o                         
  -6   8   4        277.13        243.63        13.99 o                         
  -5   8   4          7.35          3.44         1.57 o                         
  -4   8   4        122.36        119.38        19.19 o                         
  -3   8   4         29.89         25.95         4.61 o                         
  -2   8   4         76.81         83.79        12.38 o                         
  -1   8   4        142.93        163.25        17.84 o                         
   0   8   4        102.03        127.12        22.92 o                         
   1   8   4        191.79        199.82        21.41 o                         
   2   8   4        280.85        316.57        28.45 o                         
   3   8   4        113.99        115.62        17.84 o                         
   4   8   4          0.00          9.19         6.98 o                         
   5   8   4          0.40          6.94         8.82 o                         
 -11   9   4          0.01          8.89        10.00 o                         
 -10   9   4         59.95        123.11        30.43 o                         
  -9   9   4         31.49         39.43        19.05 o                         
  -8   9   4        212.45        273.56        40.68 o                         
  -7   9   4        364.77        377.50        30.16 o                         
  -6   9   4        129.03        129.68        17.19 o                         
  -5   9   4         43.04         42.42         9.50 o                         
  -4   9   4         65.79         42.23        18.73 o                         
  -3   9   4          9.19         11.40         3.69 o                         
  -2   9   4          1.40          3.15         4.47 o                         
  -1   9   4        194.51        221.23        31.97 o                         
   0   9   4          0.00         -1.95         2.53 o                         
   1   9   4        147.90        157.91        29.04 o                         
   2   9   4         26.67         40.91        11.36 o                         
   3   9   4         99.23        108.66        18.84 o                         
   4   9   4         24.71         30.72        10.35 o                         
 -11  10   4          5.29         10.71        11.89 o                         
 -10  10   4         20.95         28.61        17.06 o                         
  -9  10   4        158.67        214.19        39.07 o                         
  -8  10   4         57.64         87.92        16.11 o                         
  -7  10   4        238.08        265.90        32.62 o                         
  -6  10   4        158.54        184.92        21.81 o                         
  -5  10   4         43.91         42.79        10.43 o                         
  -4  10   4         26.65         20.25        10.99 o                         
  -3  10   4        229.89        244.87        24.33 o                         
  -2  10   4          0.05          0.01         5.80 o                         
  -1  10   4          9.46         13.50         8.52 o                         
   0  10   4         90.39        110.94        24.96 o                         
   1  10   4         50.58         73.86        22.64 o                         
   2  10   4         91.58        108.13        27.08 o                         
   3  10   4          7.73          8.29         5.94 o                         
 -10  11   4          0.46          0.92         5.69 o                         
  -9  11   4         12.00         24.10        14.15 o                         
  -8  11   4          2.37          9.79         5.49 o                         
  -7  11   4         32.31         43.12        11.16 o                         
  -6  11   4          1.28         15.30         7.94 o                         
  -5  11   4          8.91         10.93         6.70 o                         
  -4  11   4          4.64         12.14         6.37 o                         
  -3  11   4          1.43         -1.40         1.98 o                         
  -2  11   4        141.15        146.81        27.83 o                         
  -1  11   4         33.50         22.23         9.77 o                         
   0  11   4        296.32        354.37        47.31 o                         
   1  11   4         69.13         65.87        22.05 o                         
   2  11   4         44.03         35.76        18.62 o                         
 -10  12   4          1.25          1.84         5.55 o                         
  -9  12   4          0.20          4.38         7.27 o                         
  -8  12   4         26.81         22.39         9.43 o                         
  -7  12   4         27.05         21.56         9.18 o                         
  -6  12   4         69.65         82.16        19.09 o                         
  -5  12   4         12.08         23.05         8.67 o                         
  -4  12   4         12.55         18.77        13.36 o                         
  -3  12   4         93.72        111.59        26.29 o                         
  -2  12   4         82.79         81.43        22.79 o                         
  -1  12   4          3.90          3.03         0.87 o                         
   0  12   4        197.24        217.98        39.84 o                         
  -9  13   4         22.15         32.76        12.78 o                         
  -8  13   4         33.77         50.31        14.32 o                         
  -7  13   4          5.25         11.25         6.90 o                         
  -6  13   4          0.36          3.56         6.22 o                         
  -5  13   4          3.88         17.12         9.86 o                         
  -4  13   4        104.46        108.52        27.15 o                         
  -3  13   4        107.06         97.36        25.26 o                         
  -2  13   4          0.03          5.36         4.73 o                         
  -1  13   4          0.34         11.76        11.20 o                         
  -7  14   4          4.70          7.40         6.07 o                         
  -6  14   4         15.70         24.48        11.22 o                         
  -5  14   4          1.00         -0.32         1.78 o                         
  -4  14   4         27.86         22.48        11.58 o                         
   2 -16   5          3.99         -1.08         5.39 o                         
   3 -16   5        104.22        139.97        31.06 o                         
   4 -16   5          1.32         15.47        10.69 o                         
   5 -16   5         10.94          6.49         6.35 o                         
   6 -16   5          1.58          7.00         7.63 o                         
   0 -15   5         25.91         48.56        20.31 o                         
   1 -15   5         26.69         14.63        11.82 o                         
   2 -15   5          2.68         -4.94         5.86 o                         
   3 -15   5          6.55         16.31        11.84 o                         
   4 -15   5          0.47          6.79         8.03 o                         
   5 -15   5         30.71         23.47        13.58 o                         
   6 -15   5         38.31         39.94        16.06 o                         
   7 -15   5          1.95          3.73         3.45 o                         
   8 -15   5         16.70         21.48        13.04 o                         
  -2 -14   5         10.56         22.67        14.12 o                         
  -1 -14   5          0.34          1.58         4.32 o                         
   0 -14   5        126.41        156.20        31.55 o                         
   1 -14   5          6.60          9.62         8.12 o                         
   2 -14   5          0.01          9.58         8.08 o                         
   3 -14   5        122.04        141.82        28.59 o                         
   4 -14   5         20.76         23.61        11.15 o                         
   5 -14   5         43.25         44.94        15.44 o                         
   6 -14   5         19.35         14.24         9.08 o                         
   7 -14   5          6.54          3.85         3.34 o                         
   8 -14   5         30.75         48.66        20.08 o                         
   9 -14   5         39.02         32.93        15.57 o                         
  -3 -13   5         11.87          8.68         9.94 o                         
  -2 -13   5        120.73         94.59        27.06 o                         
  -1 -13   5          7.75          3.56         3.95 o                         
   0 -13   5          3.03          8.22         9.79 o                         
   1 -13   5         33.37         38.73        13.63 o                         
   2 -13   5        132.33        165.75        28.67 o                         
   3 -13   5          0.17          9.63         7.94 o                         
   4 -13   5         21.84         30.18        11.97 o                         
   5 -13   5        563.96        563.87        49.37 o                         
   6 -13   5        187.94        198.75        39.70 o                         
   7 -13   5         22.51         26.55         8.11 o                         
   8 -13   5          6.83          0.29         3.67 o                         
   9 -13   5          0.71          2.83         7.69 o                         
  -4 -12   5          0.46          1.09         3.13 o                         
  -3 -12   5          3.59          0.65         2.20 o                         
  -2 -12   5         18.31         12.14         5.72 o                         
  -1 -12   5         17.88         15.08         5.76 o                         
   0 -12   5        269.15        194.63        62.00 o                         
   1 -12   5        176.85        125.48        52.28 o                         
   2 -12   5        120.10         88.16        34.74 o                         
   3 -12   5        141.51         90.81        43.52 o                         
   4 -12   5        413.83        444.16        41.27 o                         
   5 -12   5        429.16        357.00        36.47 o                         
   6 -12   5          4.30         10.44         5.75 o                         
   7 -12   5         26.01         36.37         8.55 o                         
   8 -12   5         65.44        106.65        25.55 o                         
   9 -12   5         36.16         34.07        15.84 o                         
  10 -12   5          9.22          6.76         9.49 o                         
  -5 -11   5          2.61          1.05         1.49 o                         
  -4 -11   5         65.02         35.20        16.71 o                         
  -3 -11   5        291.67        169.43        28.23 o                         
  -2 -11   5        136.45        115.14        27.43 o                         
  -1 -11   5        802.73        872.56        40.52 o                         
   0 -11   5        564.56        528.06        58.00 o                         
   1 -11   5          0.06          1.03         5.01 o                         
   2 -11   5         76.92         54.21        35.21 o                         
   3 -11   5        581.57        319.04       214.15 o                         
   4 -11   5        903.63        672.85       227.41 o                         
   5 -11   5         71.57         42.71         8.13 o                         
   6 -11   5        161.98        148.58        17.05 o                         
   7 -11   5         90.05         76.63        18.20 o                         
   8 -11   5          3.97          5.84         8.30 o                         
   9 -11   5          1.45          1.72         5.80 o                         
  10 -11   5         49.39         52.78        13.77 o                         
  -6 -10   5         35.08         23.74        11.33 o                         
  -5 -10   5         47.40         58.97        13.55 o                         
  -4 -10   5         69.64         71.08        13.40 o                         
  -3 -10   5         57.05         61.94        16.48 o                         
  -2 -10   5         64.76         60.20        16.12 o                         
  -1 -10   5        421.22        422.92        26.33 o                         
   0 -10   5         54.30         36.47         7.21 o                         
   1 -10   5         13.23          6.16         4.57 o                         
   2 -10   5        234.36        219.60        19.16 o                         
   3 -10   5         93.31        104.05        19.85 o                         
   4 -10   5        957.10        723.05       209.80 o                         
   5 -10   5         35.08         51.87         9.51 o                         
   6 -10   5         10.82          8.75         4.64 o                         
   7 -10   5         29.58         45.96        16.35 o                         
   8 -10   5          0.13          3.76         4.84 o                         
   9 -10   5         16.01         27.29         9.68 o                         
  10 -10   5          0.86          4.05         7.09 o                         
  -7  -9   5          0.68         -0.86         3.40 o                         
  -6  -9   5          0.31         -0.24         6.19 o                         
  -5  -9   5          2.71          7.79         5.65 o                         
  -4  -9   5          0.53         -3.18         3.80 o                         
  -3  -9   5        128.21        155.79        24.52 o                         
  -2  -9   5          4.47          5.03         6.05 o                         
  -1  -9   5         46.48         34.46         9.97 o                         
   0  -9   5         69.41         57.39         8.44 o                         
   1  -9   5        152.92        128.73        14.53 o                         
   2  -9   5        325.06        304.13        40.25 o                         
   3  -9   5        219.69        251.14        17.01 o                         
   4  -9   5        641.97        679.41        36.88 o                         
   5  -9   5         38.23         34.86         7.45 o                         
   6  -9   5        265.73        228.39        19.60 o                         
   7  -9   5         31.04         25.46        11.12 o                         
   8  -9   5          0.25          4.75         3.63 o                         
   9  -9   5         18.98         33.47        15.26 o                         
  10  -9   5          0.04         -2.03         2.03 o                         
  -8  -8   5          3.49          4.54         6.23 o                         
  -7  -8   5          0.19          4.68         3.82 o                         
  -6  -8   5          9.14         19.73         7.46 o                         
  -5  -8   5        118.10        169.03        20.71 o                         
  -4  -8   5        235.82        301.38        25.74 o                         
  -3  -8   5        193.02        198.63        18.87 o                         
  -2  -8   5         16.67         17.16         7.38 o                         
  -1  -8   5         96.39         78.90        14.09 o                         
   0  -8   5        260.26        264.40        23.61 o                         
   1  -8   5        372.67        367.06        20.11 o                         
   2  -8   5         37.43         41.27         6.80 o                         
   3  -8   5         32.32         29.14         7.81 o                         
   4  -8   5          5.88         17.74         7.65 o                         
   5  -8   5        751.68        699.28        50.54 o                         
   6  -8   5        128.76        138.11        23.15 o                         
   7  -8   5          0.52          3.16         2.21 o                         
   8  -8   5         42.00         31.64        13.04 o                         
   9  -8   5          4.64          6.43         6.99 o                         
  10  -8   5          4.88         17.97        12.17 o                         
  -8  -7   5          0.34          4.54         4.67 o                         
  -7  -7   5          5.18          3.56         3.62 o                         
  -6  -7   5         96.21         88.62        10.76 o                         
  -5  -7   5         59.39         58.41        11.23 o                         
  -4  -7   5        146.33        166.98        18.42 o                         
  -3  -7   5          3.49          2.93         2.33 o                         
  -2  -7   5       2384.58       2270.10        77.44 o                         
  -1  -7   5        428.22        452.97        32.20 o                         
   0  -7   5        392.25        396.44        27.49 o                         
   1  -7   5        764.39        710.01        26.90 o                         
   2  -7   5         20.60         17.32         4.10 o                         
   3  -7   5       1262.23       1383.92        46.00 o                         
   4  -7   5         62.53         80.18         9.23 o                         
   5  -7   5         14.97         13.72         4.33 o                         
   6  -7   5          8.84          4.72         2.11 o                         
   7  -7   5         12.19         16.19        10.25 o                         
   8  -7   5         91.55         99.25        21.94 o                         
   9  -7   5          5.83          9.48         6.14 o                         
  10  -7   5         20.13         26.36        14.15 o                         
  -9  -6   5          0.63          3.73         7.21 o                         
  -8  -6   5         38.54         50.44        14.13 o                         
  -7  -6   5        247.74        267.18        21.23 o                         
  -6  -6   5          4.15          3.12         2.86 o                         
  -5  -6   5         13.67         23.17         5.10 o                         
  -4  -6   5         19.93         26.23         7.17 o                         
  -3  -6   5        125.65        115.15         9.92 o                         
  -2  -6   5        864.56        612.65       253.93 o                         
  -1  -6   5        146.15        125.22        15.78 o                         
   0  -6   5         31.64         34.71         8.70 o                         
   1  -6   5        513.43        525.63        31.77 o                         
   2  -6   5        102.37        127.93        11.16 o                         
   3  -6   5        464.76        471.53        19.80 o                         
   4  -6   5        234.95        184.37        16.75 o                         
   5  -6   5         31.13         24.73         4.22 o                         
   6  -6   5         36.12         20.29         4.77 o                         
   7  -6   5        126.25        124.09        23.23 o                         
   8  -6   5         28.94         43.48        15.60 o                         
   9  -6   5         10.15         14.67        10.45 o                         
  10  -6   5          8.39         25.79        16.79 o                         
  -9  -5   5          4.54          2.93         9.15 o                         
  -8  -5   5          0.25          9.38         6.23 o                         
  -7  -5   5          0.08          2.62         1.75 o                         
  -6  -5   5         21.39         30.90         6.09 o                         
  -5  -5   5         12.42         24.96         5.18 o                         
  -4  -5   5        455.03        472.69        15.68 o                         
  -3  -5   5         23.58         13.25         5.91 o                         
  -2  -5   5        550.89        424.06       182.36 o                         
  -1  -5   5         29.15         30.85         7.63 o                         
   0  -5   5       1963.33       2176.58        64.03 o                         
   1  -5   5       3307.02       3531.75       212.69 o                         
   2  -5   5        113.85         97.29         8.40 o                         
   3  -5   5         71.32         71.99         5.75 o                         
   4  -5   5        465.62        458.47        24.48 o                         
   5  -5   5          1.85          1.25         0.87 o                         
   6  -5   5        563.18        371.59       139.26 o                         
   7  -5   5         50.72         77.05        18.16 o                         
   8  -5   5        151.58        146.24        26.46 o                         
   9  -5   5          7.81          6.50         4.00 o                         
  10  -5   5         47.99         42.50        11.67 o                         
 -10  -4   5          7.95         10.03         6.93 o                         
  -9  -4   5          5.21         13.76         7.23 o                         
  -8  -4   5          5.58          0.95         2.26 o                         
  -7  -4   5        446.19        435.69        23.03 o                         
  -6  -4   5          0.88          1.14         2.89 o                         
  -5  -4   5          0.45          1.47         1.53 o                         
  -4  -4   5        409.72        411.99        24.74 o                         
  -3  -4   5        308.22        201.54        51.87 o                         
  -2  -4   5        688.07        500.84        88.43 o                         
  -1  -4   5        170.75        160.15        17.14 o                         
   0  -4   5        670.85        754.54        39.45 o                         
   1  -4   5        442.08        435.81        18.78 o                         
   2  -4   5       1033.20       1023.43        37.10 o                         
   3  -4   5         84.34         69.62        13.52 o                         
   4  -4   5       1442.85       1408.43        33.76 o                         
   5  -4   5         55.35         41.47        20.27 o                         
   6  -4   5        325.49        242.25       108.32 o                         
   7  -4   5        114.63        118.15        21.63 o                         
   8  -4   5          0.00          7.17         9.80 o                         
   9  -4   5        275.01        291.44        27.65 o                         
  10  -4   5          6.13         10.72         6.57 o                         
 -10  -3   5          6.24         14.91        10.05 o                         
  -9  -3   5          0.07         -0.42         4.14 o                         
  -8  -3   5         87.06         81.87        10.38 o                         
  -7  -3   5        158.65        148.13        12.91 o                         
  -6  -3   5        184.21        174.84        12.55 o                         
  -5  -3   5          0.10          0.21         0.49 o                         
  -4  -3   5         90.02        102.98         6.98 o                         
  -3  -3   5        209.12        214.53        21.92 o                         
  -2  -3   5        139.96        141.96        21.01 o                         
  -1  -3   5         30.28         30.60         3.85 o                         
   0  -3   5        306.71        346.95        13.97 o                         
   1  -3   5        225.54        249.39        14.24 o                         
   2  -3   5       1208.04       1358.63        50.30 o                         
   3  -3   5        982.14       1017.74        34.92 o                         
   4  -3   5        212.63        183.38        11.46 o                         
   5  -3   5         19.65         11.38         3.39 o                         
   6  -3   5         30.74         26.65        10.40 o                         
   7  -3   5         12.74         20.79         7.52 o                         
   8  -3   5          2.81          4.93         4.86 o                         
   9  -3   5         94.93         99.34        15.85 o                         
  10  -3   5          3.06         13.25         8.36 o                         
 -10  -2   5          1.24         -2.37         3.42 o                         
  -9  -2   5         23.25         30.84         6.99 o                         
  -8  -2   5        256.88        255.62        18.07 o                         
  -7  -2   5        356.56        318.78        36.50 o                         
  -6  -2   5         54.47         51.01         6.69 o                         
  -5  -2   5        273.70        263.92        22.75 o                         
  -4  -2   5        355.06        410.80        20.28 o                         
  -3  -2   5        786.56        756.24       105.15 o                         
  -2  -2   5        115.02        111.98         8.46 o                         
  -1  -2   5       1217.59       1342.79        23.81 o                         
   0  -2   5        665.06        782.06        38.99 o                         
   1  -2   5        233.31        210.12        11.46 o                         
   2  -2   5         30.04         31.80         7.99 o                         
   3  -2   5        223.22        231.43         8.96 o                         
   4  -2   5        441.42        424.08        16.19 o                         
   5  -2   5        181.89        165.03        22.91 o                         
   6  -2   5        438.47        466.77        28.93 o                         
   7  -2   5         54.79         50.75        10.31 o                         
   8  -2   5          8.66         16.01         6.96 o                         
   9  -2   5          7.09          7.72         4.91 o                         
  10  -2   5         17.95         24.07         9.12 o                         
 -11  -1   5          3.33          6.39         6.03 o                         
 -10  -1   5         16.56         15.64         8.17 o                         
  -9  -1   5         68.36         85.90        11.27 o                         
  -8  -1   5         20.82         26.14         5.27 o                         
  -7  -1   5         33.30         37.66         6.18 o                         
  -6  -1   5         47.15         61.31         6.95 o                         
  -5  -1   5          5.87          1.95         1.75 o                         
  -4  -1   5         76.53         74.26         6.52 o                         
  -3  -1   5        772.49        753.31        62.52 o                         
  -2  -1   5       1409.10       1477.68        22.40 o                         
  -1  -1   5        751.75        740.88        19.60 o                         
   0  -1   5         75.62         72.00         5.60 o                         
   1  -1   5       2447.13       2365.32        35.98 o                         
   2  -1   5        100.82        136.21        15.71 o                         
   3  -1   5       4055.71       3844.74        99.85 o                         
   4  -1   5         73.94         64.82         6.60 o                         
   5  -1   5        210.03        200.28        17.91 o                         
   6  -1   5        228.08        235.96        20.84 o                         
   7  -1   5         12.57         10.09         5.36 o                         
   8  -1   5         17.23         17.16         7.20 o                         
   9  -1   5         55.08         60.31        13.00 o                         
 -11   0   5         26.88         16.28         8.29 o                         
 -10   0   5         15.01         18.83         6.58 o                         
  -9   0   5          0.90          5.03         3.78 o                         
  -8   0   5         22.07         30.97         6.36 o                         
  -7   0   5          6.69          3.51         2.31 o                         
  -6   0   5         34.03         44.32         5.96 o                         
  -5   0   5         48.73         44.75         7.04 o                         
  -4   0   5       1272.99       1244.44        50.63 o                         
  -3   0   5       1684.76       1770.84        36.03 o                         
  -2   0   5       2627.43       2657.05        32.27 o                         
  -1   0   5       1229.07       1236.59        62.11 o                         
   0   0   5       2977.78       2881.36        44.71 o                         
   1   0   5        287.72        281.96        13.04 o                         
   2   0   5          3.80          3.48         1.07 o                         
   3   0   5        349.08        370.68        28.84 o                         
   4   0   5        173.21        174.91        11.94 o                         
   5   0   5        101.06         94.76        14.76 o                         
   6   0   5        157.26        189.74        19.52 o                         
   7   0   5         62.63         74.14        13.21 o                         
   8   0   5         47.80         62.19        12.84 o                         
   9   0   5          5.76          4.11         6.76 o                         
 -11   1   5          6.85         18.46         8.88 o                         
 -10   1   5         44.36         37.39         7.81 o                         
  -9   1   5         67.60         67.88         9.84 o                         
  -8   1   5        187.37        215.84        16.07 o                         
  -7   1   5          5.52         11.17         3.40 o                         
  -6   1   5         57.34         59.71         9.54 o                         
  -5   1   5         15.17          7.85         4.19 o                         
  -4   1   5         59.66         70.68         5.90 o                         
  -3   1   5        490.03        548.70        19.81 o                         
  -2   1   5       3701.29       3836.01        44.06 o                         
  -1   1   5        973.30       1005.17        18.17 o                         
   0   1   5         23.20         35.71         3.79 o                         
   1   1   5        727.18        744.73        23.94 o                         
   2   1   5        384.52        381.05        20.14 o                         
   3   1   5        745.04        704.59        24.00 o                         
   4   1   5        108.90        125.97        11.04 o                         
   5   1   5         12.80         17.74         4.28 o                         
   6   1   5         84.17         62.84        12.83 o                         
   7   1   5         96.69         79.36        34.77 o                         
   8   1   5        127.56        171.19        32.22 o                         
 -11   2   5          6.98          6.86         3.76 o                         
 -10   2   5        163.76        191.86        17.94 o                         
  -9   2   5         19.16         23.74         6.31 o                         
  -8   2   5         14.20         20.45         5.71 o                         
  -7   2   5         17.41         22.87         6.46 o                         
  -6   2   5        146.04        135.74         7.76 o                         
  -5   2   5       1273.85       1290.66        54.07 o                         
  -4   2   5        190.73        168.40        11.21 o                         
  -3   2   5         26.22         24.48         4.15 o                         
  -2   2   5       2574.82       2915.02        43.23 o                         
  -1   2   5       1349.57       1401.66        35.36 o                         
   0   2   5         32.63         38.80         4.46 o                         
   1   2   5        364.25        430.51        18.13 o                         
   2   2   5         42.89         53.41         8.20 o                         
   3   2   5          4.41          8.01         3.27 o                         
   4   2   5          0.66          3.54         3.88 o                         
   5   2   5        113.44        105.87        36.23 o                         
   6   2   5         13.27          6.11         4.59 o                         
   7   2   5         59.76         42.06        19.10 o                         
   8   2   5          3.50          8.32         8.65 o                         
 -12   3   5         23.29         10.28        10.54 o                         
 -11   3   5          5.68          5.50         4.35 o                         
 -10   3   5         28.88         39.74         8.12 o                         
  -9   3   5         26.46         24.06         6.05 o                         
  -8   3   5          0.58          3.52         9.11 o                         
  -7   3   5          1.17          3.92         4.67 o                         
  -6   3   5         71.33         79.53        14.28 o                         
  -5   3   5        133.83        152.46        18.65 o                         
  -4   3   5         14.08         12.36         4.49 o                         
  -3   3   5       1012.81       1101.48        45.72 o                         
  -2   3   5        632.49        642.60        25.87 o                         
  -1   3   5         14.42         19.73         3.83 o                         
   0   3   5        102.87        110.04         8.83 o                         
   1   3   5        660.74        739.13        33.10 o                         
   2   3   5        789.92        810.99        33.40 o                         
   3   3   5         28.02         28.38         6.95 o                         
   4   3   5          0.90          5.01         2.88 o                         
   5   3   5        596.39        485.91        98.70 o                         
   6   3   5         10.68          4.37         3.58 o                         
   7   3   5         30.63         26.36        11.36 o                         
   8   3   5          0.31         20.85        12.81 o                         
 -12   4   5          3.19          1.48         3.52 o                         
 -11   4   5         11.53          4.12         4.50 o                         
 -10   4   5         92.30        100.61        12.64 o                         
  -9   4   5          0.03          3.02         3.23 o                         
  -8   4   5        120.45         85.72        19.60 o                         
  -7   4   5         45.42         37.09         6.51 o                         
  -6   4   5        168.36        173.92        20.39 o                         
  -5   4   5        672.31        684.24        37.90 o                         
  -4   4   5         49.98         50.53         6.16 o                         
  -3   4   5        120.58        130.64         9.79 o                         
  -2   4   5        512.69        522.07        25.29 o                         
  -1   4   5         14.12         14.94         3.34 o                         
   0   4   5         63.48         63.15         7.08 o                         
   1   4   5          8.78         12.12         3.10 o                         
   2   4   5          6.20          7.74         2.65 o                         
   3   4   5         30.79         30.57         7.53 o                         
   4   4   5         90.08         92.10        13.86 o                         
   5   4   5          4.06          5.37         3.90 o                         
   6   4   5         29.80         14.07         5.58 o                         
   7   4   5          2.29          9.37        10.34 o                         
 -12   5   5          6.52          4.59         3.17 o                         
 -11   5   5          1.96          2.28         1.55 o                         
 -10   5   5         19.09         17.40         5.90 o                         
  -9   5   5          3.90         11.42         5.27 o                         
  -8   5   5         35.25         35.38         6.96 o                         
  -7   5   5         49.77         65.26        10.47 o                         
  -6   5   5        157.71        183.94        16.08 o                         
  -5   5   5       1386.32       1458.60        45.23 o                         
  -4   5   5        273.74        268.24        14.40 o                         
  -3   5   5        254.78        255.63        14.13 o                         
  -2   5   5        167.07        191.31        16.02 o                         
  -1   5   5         66.18         56.50         7.04 o                         
   0   5   5         79.51         84.51         8.83 o                         
   1   5   5        191.38        170.48        16.64 o                         
   2   5   5         45.10         46.21         9.38 o                         
   3   5   5        305.02        272.42        23.62 o                         
   4   5   5          0.89          8.06         5.98 o                         
   5   5   5        173.16        126.06        42.18 o                         
   6   5   5         10.33          2.02         7.47 o                         
 -12   6   5          0.54         -0.79         0.89 o                         
 -11   6   5          9.40          1.04         2.55 o                         
 -10   6   5          2.39          2.61         5.04 o                         
  -9   6   5          2.94          0.94         1.94 o                         
  -8   6   5         58.62         69.20        11.72 o                         
  -7   6   5         97.08        109.19        13.09 o                         
  -6   6   5        526.36        519.11        50.13 o                         
  -5   6   5        458.59        442.89        19.38 o                         
  -4   6   5          0.32          1.90         1.22 o                         
  -3   6   5        520.76        515.79        20.96 o                         
  -2   6   5         14.17         16.02         5.33 o                         
  -1   6   5         50.97         55.56         7.53 o                         
   0   6   5         11.73         19.99         5.01 o                         
   1   6   5       1131.55       1157.36       100.25 o                         
   2   6   5        151.79        127.47        16.36 o                         
   3   6   5        165.18        154.53        19.16 o                         
   4   6   5         42.62         48.99        11.60 o                         
   5   6   5          4.26         11.07         6.56 o                         
   6   6   5          0.06          0.21         5.46 o                         
 -12   7   5          0.01          2.42         3.85 o                         
 -11   7   5          0.12         -2.35         2.75 o                         
 -10   7   5         33.76         23.32        10.30 o                         
  -9   7   5         78.33         84.01        10.51 o                         
  -8   7   5         56.26         65.46        12.79 o                         
  -7   7   5         43.37         47.75         8.92 o                         
  -6   7   5        137.21        135.82        11.42 o                         
  -5   7   5        515.74        519.41        21.13 o                         
  -4   7   5        335.91        346.94        17.09 o                         
  -3   7   5          0.70          2.33         2.63 o                         
  -2   7   5        102.85        108.33        13.76 o                         
  -1   7   5        919.97        952.80        41.56 o                         
   0   7   5        189.38        185.57        15.24 o                         
   1   7   5        338.91        368.41        28.14 o                         
   2   7   5        128.19        137.29        18.37 o                         
   3   7   5         19.48         17.92         5.95 o                         
   4   7   5        145.64        179.78        23.05 o                         
   5   7   5         47.84         44.09        18.30 o                         
 -11   8   5         24.57         16.28        10.91 o                         
 -10   8   5          0.36         -0.82         3.30 o                         
  -9   8   5        200.22        197.96        21.88 o                         
  -8   8   5          0.56          3.82         2.33 o                         
  -7   8   5        189.26        182.50        15.62 o                         
  -6   8   5          9.97         14.49         3.90 o                         
  -5   8   5        577.72        521.65        35.73 o                         
  -4   8   5         41.63         41.70         6.17 o                         
  -3   8   5         34.26         27.53         6.76 o                         
  -2   8   5         18.00         13.05         6.07 o                         
  -1   8   5          4.21         10.55         5.36 o                         
   0   8   5         13.74         14.18         6.15 o                         
   1   8   5        590.84        604.36        38.43 o                         
   2   8   5        143.26        157.88        20.60 o                         
   3   8   5         35.86         26.88         9.22 o                         
   4   8   5        120.88        122.08        20.38 o                         
 -11   9   5         28.97         29.93        16.38 o                         
 -10   9   5          0.31          6.33        12.17 o                         
  -9   9   5          3.26          4.89        11.17 o                         
  -8   9   5        237.18        324.07        45.19 o                         
  -7   9   5        120.88        129.72        19.05 o                         
  -6   9   5         95.79         96.52        15.59 o                         
  -5   9   5        244.36        225.74        22.98 o                         
  -4   9   5          7.97          6.61         2.61 o                         
  -3   9   5          0.72          6.55         4.06 o                         
  -2   9   5         12.31         14.03         6.22 o                         
  -1   9   5         28.18         39.40        14.29 o                         
   0   9   5         84.04         97.27        22.57 o                         
   1   9   5         26.02         19.14         7.83 o                         
   2   9   5         40.25         66.01        15.24 o                         
   3   9   5         32.98         34.49        11.58 o                         
 -11  10   5          1.52          1.66         8.98 o                         
 -10  10   5         22.36         38.54        19.20 o                         
  -9  10   5        148.43        210.06        40.28 o                         
  -8  10   5        270.73        297.80        30.12 o                         
  -7  10   5          2.28          1.93         6.27 o                         
  -6  10   5         48.38         46.90        10.77 o                         
  -5  10   5         10.68         10.01         5.63 o                         
  -4  10   5         12.04         19.49         8.00 o                         
  -3  10   5         27.09         24.45         8.31 o                         
  -2  10   5          0.48          3.28         5.22 o                         
  -1  10   5         43.41         45.56        16.36 o                         
   0  10   5        163.76        170.94        32.43 o                         
   1  10   5         11.25         16.60        10.47 o                         
   2  10   5          0.14          4.98         4.75 o                         
 -10  11   5         15.28          6.06         6.63 o                         
  -9  11   5         99.70        135.56        32.79 o                         
  -8  11   5         27.04         33.15        10.02 o                         
  -7  11   5         49.68         59.44        13.45 o                         
  -6  11   5         47.44         69.42        14.71 o                         
  -5  11   5         55.34         51.17        12.78 o                         
  -4  11   5         28.95         32.44         9.45 o                         
  -3  11   5         88.20        102.08        21.82 o                         
  -2  11   5          4.42          9.82         8.01 o                         
  -1  11   5        162.01        131.90        29.71 o                         
   0  11   5         51.40         52.23        19.78 o                         
   1  11   5          0.09          5.90        10.79 o                         
  -9  12   5          0.01         -8.75         8.75 o                         
  -8  12   5         37.66         40.57        12.65 o                         
  -7  12   5          0.67          7.21         4.15 o                         
  -6  12   5          0.44          3.66         3.86 o                         
  -5  12   5          1.93          2.90         6.47 o                         
  -4  12   5          3.78          9.30         7.25 o                         
  -3  12   5          1.31         10.63        12.22 o                         
  -2  12   5          7.73         15.69        12.47 o                         
  -1  12   5         45.21         51.13        18.74 o                         
   0  12   5        185.31        240.30        43.35 o                         
  -8  13   5         22.06         33.79        12.57 o                         
  -7  13   5          0.82          4.56         4.71 o                         
  -6  13   5          2.92          5.53         4.18 o                         
  -5  13   5        109.70        118.72        21.37 o                         
  -4  13   5         39.46         27.71        15.31 o                         
  -3  13   5         30.60         37.62        17.11 o                         
  -2  13   5         47.49         59.26        22.28 o                         
   2 -16   6          6.37          1.22         1.16 o                         
   3 -16   6         61.31         65.73        21.35 o                         
   4 -16   6          4.85         23.71        13.72 o                         
   5 -16   6         29.04         19.98        11.30 o                         
   6 -16   6          1.19          1.26         4.12 o                         
  -1 -15   6         74.11         89.44        26.27 o                         
   0 -15   6          3.55         15.37        12.29 o                         
   1 -15   6        106.58        106.98        26.36 o                         
   2 -15   6         24.75         34.62        14.45 o                         
   3 -15   6          0.01          5.41         8.17 o                         
   4 -15   6         12.93         24.84        11.85 o                         
   5 -15   6        108.16        113.30        24.35 o                         
   6 -15   6          0.25          2.18         3.68 o                         
   7 -15   6          1.34         -0.35         1.37 o                         
   8 -15   6         27.26         40.86        19.36 o                         
  -2 -14   6         15.13         17.37        12.78 o                         
  -1 -14   6         12.04         10.49         8.40 o                         
   0 -14   6          0.24          8.71         9.74 o                         
   1 -14   6          3.56         11.65         9.71 o                         
   2 -14   6          7.91         13.92         9.69 o                         
   3 -14   6         51.16         63.16        18.43 o                         
   4 -14   6        141.85        147.14        26.39 o                         
   5 -14   6          0.01         -2.37         4.96 o                         
   6 -14   6         37.29         51.06        12.48 o                         
   7 -14   6         57.93         40.48        27.67 o                         
   8 -14   6          8.34         27.27        16.99 o                         
  -3 -13   6          2.38         -0.69         4.85 o                         
  -2 -13   6         12.72          8.38        12.40 o                         
  -1 -13   6          0.33          3.10         3.63 o                         
   0 -13   6          1.09          5.49         4.20 o                         
   1 -13   6         53.72         71.31        18.43 o                         
   2 -13   6        114.90        138.42        25.48 o                         
   3 -13   6        137.03        155.17        26.25 o                         
   4 -13   6          1.52          1.72         4.81 o                         
   5 -13   6          0.63          4.08         2.36 o                         
   6 -13   6        130.49        131.47        26.74 o                         
   7 -13   6          2.96          8.21         5.80 o                         
   8 -13   6          0.71         -3.65         6.98 o                         
   9 -13   6          3.33          7.28         9.44 o                         
  -4 -12   6          9.42          4.24         4.59 o                         
  -3 -12   6        106.85         38.99        13.91 o                         
  -2 -12   6         18.14         12.30         6.08 o                         
  -1 -12   6         43.71         29.15        10.00 o                         
   0 -12   6          2.02          2.11         4.91 o                         
   1 -12   6        129.79        116.99        51.47 o                         
   2 -12   6        187.86        130.38        52.89 o                         
   3 -12   6          1.89         -0.64         3.37 o                         
   4 -12   6         11.64          9.46         3.83 o                         
   5 -12   6         17.35         24.72         9.87 o                         
   6 -12   6        114.77        109.86        27.41 o                         
   7 -12   6          0.99          4.36         3.46 o                         
   8 -12   6         11.85          9.53         9.16 o                         
   9 -12   6          4.84         13.97         8.86 o                         
  -5 -11   6          0.06         -0.12         1.97 o                         
  -4 -11   6         19.00         12.94         9.04 o                         
  -3 -11   6         11.18         15.27        10.30 o                         
  -2 -11   6        111.78        128.67        22.61 o                         
  -1 -11   6         96.67        110.18        14.48 o                         
   0 -11   6          6.27          8.46         3.47 o                         
   1 -11   6        690.68        632.96        85.64 o                         
   2 -11   6        159.55        103.72        56.54 o                         
   3 -11   6          2.50          2.15         3.70 o                         
   4 -11   6       1503.93       1460.39       194.85 o                         
   5 -11   6         90.56         64.43         9.53 o                         
   6 -11   6          7.86          9.12         1.67 o                         
   7 -11   6         23.73         17.94         5.85 o                         
   8 -11   6          0.00          7.97         6.42 o                         
   9 -11   6        102.41        132.29        20.49 o                         
  10 -11   6          5.33         26.58        15.85 o                         
  -6 -10   6         35.83         29.23        10.13 o                         
  -5 -10   6          3.88          9.32         8.09 o                         
  -4 -10   6          0.07         -1.60         2.00 o                         
  -3 -10   6         43.35         61.95        17.31 o                         
  -2 -10   6        102.85        125.78        20.94 o                         
  -1 -10   6        104.68         85.19        16.51 o                         
   0 -10   6        400.29        412.73        25.14 o                         
   1 -10   6        108.70        108.93        12.10 o                         
   2 -10   6          8.26          6.61         3.39 o                         
   3 -10   6          8.96          9.37         4.00 o                         
   4 -10   6         96.31         91.84        11.58 o                         
   5 -10   6          1.96          2.39         2.74 o                         
   6 -10   6         93.72         89.56        14.28 o                         
   7 -10   6        267.90        317.57        28.17 o                         
   8 -10   6          0.19          2.56         7.60 o                         
   9 -10   6          2.96          8.85         8.15 o                         
  10 -10   6         18.67         30.71        13.28 o                         
  -7  -9   6         26.68         29.57        11.08 o                         
  -6  -9   6        127.50        145.24        21.73 o                         
  -5  -9   6          0.99          2.57         4.97 o                         
  -4  -9   6          0.18         17.08        13.10 o                         
  -3  -9   6          8.34         23.34        11.17 o                         
  -2  -9   6         54.83         66.28        15.21 o                         
  -1  -9   6         31.59         32.47         9.39 o                         
   0  -9   6         57.91         53.03        12.01 o                         
   1  -9   6        968.51        981.84        35.36 o                         
   2  -9   6         87.88        106.88        14.66 o                         
   3  -9   6        246.01        262.36        19.54 o                         
   4  -9   6         50.20         64.21         9.64 o                         
   5  -9   6          8.49         13.86         4.61 o                         
   6  -9   6         11.60         20.75         9.30 o                         
   7  -9   6        155.67        173.98        19.78 o                         
   8  -9   6          0.00          3.38         2.35 o                         
   9  -9   6         17.03         20.67         9.15 o                         
  10  -9   6          1.53          8.86        10.98 o                         
  -8  -8   6          9.22         -3.73         4.72 o                         
  -7  -8   6         12.10         33.97        11.85 o                         
  -6  -8   6         10.31         12.70         5.78 o                         
  -5  -8   6         29.92         45.47        10.89 o                         
  -4  -8   6          0.77          6.79        10.43 o                         
  -3  -8   6         78.69         65.34        15.61 o                         
  -2  -8   6          0.52          1.39         1.07 o                         
  -1  -8   6         58.91         66.96        13.47 o                         
   0  -8   6          0.21         -0.34         0.95 o                         
   1  -8   6        273.05        252.36        17.23 o                         
   2  -8   6        241.90        261.63        15.14 o                         
   3  -8   6         14.66         22.99         5.35 o                         
   4  -8   6        222.94        182.26        37.36 o                         
   5  -8   6         71.39         69.94         8.75 o                         
   6  -8   6         22.94         21.69         7.14 o                         
   7  -8   6        217.35        266.74        24.33 o                         
   8  -8   6         29.76         32.56        12.34 o                         
   9  -8   6          2.54         14.63        11.42 o                         
  10  -8   6          0.65          8.10         8.60 o                         
  -8  -7   6          3.68          6.41         3.62 o                         
  -7  -7   6         42.64         52.68        13.09 o                         
  -6  -7   6          7.04          6.66         4.12 o                         
  -5  -7   6         49.71         62.28        12.20 o                         
  -4  -7   6         21.50         21.79         9.67 o                         
  -3  -7   6        158.08        130.46        54.76 o                         
  -2  -7   6        691.18        607.46        94.40 o                         
  -1  -7   6        895.64        895.62        45.92 o                         
   0  -7   6          1.69          8.07         4.84 o                         
   1  -7   6        177.87        190.29        21.35 o                         
   2  -7   6         72.72         93.23         8.58 o                         
   3  -7   6        137.05        152.81        12.58 o                         
   4  -7   6          1.65          4.52         1.99 o                         
   5  -7   6          7.08          6.76         4.01 o                         
   6  -7   6         15.80         15.96         5.31 o                         
   7  -7   6        456.02        462.59        46.10 o                         
   8  -7   6         63.29         44.74        16.02 o                         
   9  -7   6          1.23          8.29         7.24 o                         
  10  -7   6         40.34         41.88        17.63 o                         
  -9  -6   6          7.05          5.76         5.37 o                         
  -8  -6   6         11.47         25.05        10.16 o                         
  -7  -6   6         97.22        112.66        18.27 o                         
  -6  -6   6          3.20          6.69         3.31 o                         
  -5  -6   6         28.54         24.69         6.44 o                         
  -4  -6   6         19.65         10.99         3.68 o                         
  -3  -6   6         81.70         71.49         8.53 o                         
  -2  -6   6         11.83         10.44         8.35 o                         
  -1  -6   6        200.71        198.96        21.28 o                         
   0  -6   6         23.26         36.12         9.58 o                         
   1  -6   6        129.64        136.47        13.09 o                         
   2  -6   6         61.96         79.57         8.51 o                         
   3  -6   6        505.55        505.14        34.74 o                         
   4  -6   6        103.83         98.11        13.25 o                         
   5  -6   6         21.49         20.86         6.49 o                         
   6  -6   6         26.65         36.03        12.09 o                         
   7  -6   6          1.45         -1.91         4.50 o                         
   8  -6   6         44.04         48.33        14.99 o                         
   9  -6   6         20.43         37.91        14.94 o                         
  10  -6   6         11.11         18.74        13.50 o                         
  -9  -5   6         57.76         75.46        16.65 o                         
  -8  -5   6         18.86         16.27         5.92 o                         
  -7  -5   6          6.40          3.09         3.32 o                         
  -6  -5   6         53.44         49.16         7.01 o                         
  -5  -5   6         40.80         33.23        12.66 o                         
  -4  -5   6        350.40        286.32        83.53 o                         
  -3  -5   6        210.39        107.64        75.61 o                         
  -2  -5   6       1030.71        629.58       275.53 o                         
  -1  -5   6        206.10        208.37        21.44 o                         
   0  -5   6       1381.92       1636.35        42.80 o                         
   1  -5   6        599.81        623.99        24.55 o                         
   2  -5   6         93.57         99.65         7.04 o                         
   3  -5   6        701.64        716.93        29.95 o                         
   4  -5   6        241.00        178.54        78.65 o                         
   5  -5   6          1.32          5.43         4.90 o                         
   6  -5   6         43.74         56.60        15.40 o                         
   7  -5   6        729.96        739.58        56.56 o                         
   8  -5   6          2.81          6.31         4.81 o                         
   9  -5   6         44.63         64.72        19.44 o                         
  10  -5   6         15.02         12.88         6.10 o                         
 -10  -4   6          7.48          9.28         8.61 o                         
  -9  -4   6          6.41         13.51         8.15 o                         
  -8  -4   6          0.13          8.16         6.17 o                         
  -7  -4   6         11.01         16.86         5.54 o                         
  -6  -4   6        123.67        119.10        10.29 o                         
  -5  -4   6         10.71          7.11         2.09 o                         
  -4  -4   6         21.16         22.49         6.73 o                         
  -3  -4   6          3.37          4.92         4.30 o                         
  -2  -4   6         49.34         55.70        14.06 o                         
  -1  -4   6        720.69        939.55        38.57 o                         
   0  -4   6          9.57         10.28         2.56 o                         
   1  -4   6        416.24        420.55        19.94 o                         
   2  -4   6        220.25        221.14        10.02 o                         
   3  -4   6        966.34        914.79        46.80 o                         
   4  -4   6        370.70        333.94        35.24 o                         
   5  -4   6         23.95         26.13         8.67 o                         
   6  -4   6        245.84        228.68        29.11 o                         
   7  -4   6         87.32         96.17        20.26 o                         
   8  -4   6          1.15          6.48         5.58 o                         
   9  -4   6          4.81         11.05         7.31 o                         
  10  -4   6          0.73          4.95         5.88 o                         
 -10  -3   6         14.75         20.03         9.83 o                         
  -9  -3   6         24.88         22.73         9.25 o                         
  -8  -3   6         39.99         38.29         6.99 o                         
  -7  -3   6          1.51          1.95         3.32 o                         
  -6  -3   6          0.03          1.62         1.50 o                         
  -5  -3   6         37.15         40.68         4.59 o                         
  -4  -3   6        268.35        318.89        48.11 o                         
  -3  -3   6         53.38         74.16        14.59 o                         
  -2  -3   6       1592.31       1863.29        78.54 o                         
  -1  -3   6          2.50          3.47         1.69 o                         
   0  -3   6        889.01        868.70        25.55 o                         
   1  -3   6        130.49        118.47        13.55 o                         
   2  -3   6       2864.79       3061.05        79.22 o                         
   3  -3   6         73.13         51.67        10.73 o                         
   4  -3   6        325.58        323.12        28.76 o                         
   5  -3   6        479.74        206.53         8.05 o                         
   6  -3   6        175.12         83.60        59.24 o                         
   7  -3   6        152.88        165.85        19.39 o                         
   8  -3   6         14.32         14.76         5.54 o                         
   9  -3   6         85.49         93.64        16.09 o                         
 -10  -2   6         16.22         22.86         9.11 o                         
  -9  -2   6         20.51         31.74        10.20 o                         
  -8  -2   6         26.16         27.76         5.78 o                         
  -7  -2   6          0.50          4.82         3.30 o                         
  -6  -2   6        268.75        241.51        13.52 o                         
  -5  -2   6        181.79        147.34         9.46 o                         
  -4  -2   6         11.13          5.20         4.22 o                         
  -3  -2   6          1.67         -0.91         1.88 o                         
  -2  -2   6       1000.62       1155.06        28.27 o                         
  -1  -2   6       2552.01       2817.95        81.10 o                         
   0  -2   6        514.87        484.75        80.19 o                         
   1  -2   6        806.13        774.19        35.52 o                         
   2  -2   6        333.33        329.96        26.55 o                         
   3  -2   6         30.93         43.13        10.12 o                         
   4  -2   6        119.02         75.57        45.64 o                         
   5  -2   6         13.42          6.90         4.26 o                         
   6  -2   6         54.82         43.14        15.50 o                         
   7  -2   6          4.40          4.09         2.15 o                         
   8  -2   6         58.79         69.89        13.66 o                         
   9  -2   6         44.66         52.68        13.27 o                         
 -11  -1   6          2.83          3.02         5.32 o                         
 -10  -1   6         34.17         47.12        12.27 o                         
  -9  -1   6         26.60         31.08         6.60 o                         
  -8  -1   6        472.67        482.32        33.79 o                         
  -7  -1   6        342.40        340.32        18.02 o                         
  -6  -1   6        104.59        104.90         8.91 o                         
  -5  -1   6          6.26          5.33         0.92 o                         
  -4  -1   6        384.55        442.18        15.09 o                         
  -3  -1   6         66.47         74.51         4.33 o                         
  -2  -1   6        250.09        228.57         8.56 o                         
  -1  -1   6         51.26         41.65         4.61 o                         
   0  -1   6        191.66        155.84        20.67 o                         
   1  -1   6        195.75        211.55        12.37 o                         
   2  -1   6        455.76        425.11        14.66 o                         
   3  -1   6        255.91        273.30        12.56 o                         
   4  -1   6        142.23        123.62        20.67 o                         
   5  -1   6          3.54          4.14         1.95 o                         
   6  -1   6          7.39          1.59         2.15 o                         
   7  -1   6         28.46         30.88         9.36 o                         
   8  -1   6          1.59          5.00         6.20 o                         
   9  -1   6          0.85          7.01         4.76 o                         
 -11   0   6          0.32          8.50         6.67 o                         
 -10   0   6          2.17         -0.66         6.06 o                         
  -9   0   6         31.76         37.39         7.52 o                         
  -8   0   6         47.25         62.69        10.56 o                         
  -7   0   6        106.33        117.72        10.88 o                         
  -6   0   6         33.41         30.22         8.93 o                         
  -5   0   6        145.18        177.30        22.05 o                         
  -4   0   6       1633.08       1424.00        32.90 o                         
  -3   0   6        256.23        260.05        22.86 o                         
  -2   0   6        727.02        742.91        31.54 o                         
  -1   0   6       1814.65       1707.91       156.83 o                         
   0   0   6        686.69        744.76        20.34 o                         
   1   0   6        648.61        682.19        32.06 o                         
   2   0   6        659.50        618.88        24.02 o                         
   3   0   6         73.17         77.44         7.70 o                         
   4   0   6          1.92          4.81         1.87 o                         
   5   0   6        165.10        183.27        18.50 o                         
   6   0   6        162.54        124.89        26.41 o                         
   7   0   6         73.23         75.82        13.85 o                         
   8   0   6          0.40          4.12         5.09 o                         
 -11   1   6          0.16          3.27         3.48 o                         
 -10   1   6         27.44         28.17         7.07 o                         
  -9   1   6          4.77          4.32         2.49 o                         
  -8   1   6         18.79         25.03         5.32 o                         
  -7   1   6        181.95        168.56        15.22 o                         
  -6   1   6          1.42         -1.40         5.51 o                         
  -5   1   6          2.47          4.64         2.95 o                         
  -4   1   6        964.87        959.66       102.49 o                         
  -3   1   6         31.37         24.01         5.02 o                         
  -2   1   6       1764.16       1462.50       226.44 o                         
  -1   1   6       5057.30       5287.14        56.67 o                         
   0   1   6       2659.05       2832.26        74.16 o                         
   1   1   6        903.64        935.54        20.45 o                         
   2   1   6        320.81        304.39        11.44 o                         
   3   1   6        125.38        120.53        10.22 o                         
   4   1   6        318.66        290.85        17.39 o                         
   5   1   6        189.51        173.99        26.54 o                         
   6   1   6         61.14         55.65        11.78 o                         
   7   1   6         13.47         13.05         8.56 o                         
   8   1   6         21.47         24.58        13.13 o                         
 -11   2   6          2.50          0.93         1.42 o                         
 -10   2   6         14.40         20.03         6.21 o                         
  -9   2   6         17.01         18.64         5.41 o                         
  -8   2   6          0.75          8.76         8.84 o                         
  -7   2   6         92.60        100.46        18.25 o                         
  -6   2   6         28.52         35.54        10.14 o                         
  -5   2   6        352.75        321.08        15.98 o                         
  -4   2   6          0.09          4.99         2.53 o                         
  -3   2   6          2.19         -1.26         1.69 o                         
  -2   2   6         89.48         86.63         9.29 o                         
  -1   2   6        252.05        302.32        17.55 o                         
   0   2   6        421.77        455.68        18.80 o                         
   1   2   6        623.92        635.26        20.48 o                         
   2   2   6         51.62         39.59         4.46 o                         
   3   2   6        155.55        150.89        14.94 o                         
   4   2   6          6.03          3.48         3.68 o                         
   5   2   6          3.84          1.88         1.92 o                         
   6   2   6         17.97         12.95         7.50 o                         
   7   2   6          9.87         14.33         9.46 o                         
   8   2   6          8.76         13.88        11.55 o                         
 -12   3   6          1.02          4.12         9.46 o                         
 -11   3   6         62.46         85.79        17.50 o                         
 -10   3   6          3.03          3.79         2.44 o                         
  -9   3   6        134.31        139.68        16.73 o                         
  -8   3   6        284.50        319.21        36.16 o                         
  -7   3   6        184.37        184.10        24.97 o                         
  -6   3   6         90.92         84.41        14.89 o                         
  -5   3   6        260.10        295.90        26.06 o                         
  -4   3   6        364.67        409.01        30.08 o                         
  -3   3   6          3.85          2.38         0.83 o                         
  -2   3   6       1139.92       1157.60        29.44 o                         
  -1   3   6        750.27        811.36        37.08 o                         
   0   3   6        345.03        336.74        16.10 o                         
   1   3   6        254.04        212.35        12.85 o                         
   2   3   6          7.00          4.28         3.83 o                         
   3   3   6        154.41        132.18        14.86 o                         
   4   3   6         15.70         17.50         6.34 o                         
   5   3   6         28.87         23.75         8.56 o                         
   6   3   6         23.47         17.41         6.17 o                         
   7   3   6          2.55         10.51        10.21 o                         
 -12   4   6         21.18         14.27         7.06 o                         
 -11   4   6         12.13         10.63         4.24 o                         
 -10   4   6          8.47          8.22         4.78 o                         
  -9   4   6          0.88          1.57         7.18 o                         
  -8   4   6        102.77         89.46        14.71 o                         
  -7   4   6         18.84         30.92        10.51 o                         
  -6   4   6          2.77         -1.38         3.67 o                         
  -5   4   6        284.77        255.85        23.76 o                         
  -4   4   6         32.98         23.94         4.42 o                         
  -3   4   6         33.63         45.09         6.11 o                         
  -2   4   6         12.67         19.44         5.33 o                         
  -1   4   6         35.12         41.49         6.44 o                         
   0   4   6        380.09        405.03        18.83 o                         
   1   4   6        402.34        384.88        18.59 o                         
   2   4   6         14.06         12.14         4.68 o                         
   3   4   6          4.39          7.43         4.43 o                         
   4   4   6         62.17         46.17        11.48 o                         
   5   4   6          2.74          3.70         1.42 o                         
   6   4   6         43.80         25.33        10.94 o                         
 -12   5   6          0.76         -2.59         3.29 o                         
 -11   5   6          1.12         -0.37         4.46 o                         
 -10   5   6         43.23         58.57        13.45 o                         
  -9   5   6         40.15         45.86        10.95 o                         
  -8   5   6        243.46        288.52        24.59 o                         
  -7   5   6         12.64          4.90         4.69 o                         
  -6   5   6         21.99         22.20         5.12 o                         
  -5   5   6        181.91        194.13        13.59 o                         
  -4   5   6         18.21         19.64         4.25 o                         
  -3   5   6        561.01        555.04        22.46 o                         
  -2   5   6        419.18        437.53        25.69 o                         
  -1   5   6       2009.59       1995.52        50.75 o                         
   0   5   6         35.60         51.53         7.37 o                         
   1   5   6          1.12         -0.19         2.09 o                         
   2   5   6          0.38          2.86         3.92 o                         
   3   5   6        176.03        199.55        20.88 o                         
   4   5   6         57.62         53.21        14.56 o                         
   5   5   6          0.63          0.33         3.85 o                         
   6   5   6          0.74          1.17         9.05 o                         
 -12   6   6          9.00          2.14         2.67 o                         
 -11   6   6          0.00          5.20         3.87 o                         
 -10   6   6          6.13          8.36         5.26 o                         
  -9   6   6         59.45         73.99        13.05 o                         
  -8   6   6         16.44         14.68         8.67 o                         
  -7   6   6         30.14         28.93         7.00 o                         
  -6   6   6          0.05          0.05         1.38 o                         
  -5   6   6          0.03          1.60         1.52 o                         
  -4   6   6        153.76        137.87        11.60 o                         
  -3   6   6         89.15         91.80         9.43 o                         
  -2   6   6        257.64        245.46        20.44 o                         
  -1   6   6          4.41          7.02         2.92 o                         
   0   6   6          2.90          3.48         2.27 o                         
   1   6   6        749.49        784.50        50.68 o                         
   2   6   6        218.35        211.85        22.25 o                         
   3   6   6         37.39         36.39        10.13 o                         
   4   6   6         14.80         11.26         6.43 o                         
   5   6   6         26.73         11.04        12.33 o                         
 -11   7   6         78.73         46.00        14.60 o                         
 -10   7   6        112.03        122.21        20.64 o                         
  -9   7   6          0.33          2.18         2.97 o                         
  -8   7   6         27.56         26.84         8.08 o                         
  -7   7   6         25.35         20.72         5.60 o                         
  -6   7   6          7.13          6.32         3.84 o                         
  -5   7   6         17.21         15.01         4.15 o                         
  -4   7   6         76.41         74.90         8.68 o                         
  -3   7   6         25.65         22.02         7.43 o                         
  -2   7   6        129.79        115.89        15.24 o                         
  -1   7   6        447.27        510.31        31.52 o                         
   0   7   6         21.54         23.89         6.22 o                         
   1   7   6         77.63         78.49        13.33 o                         
   2   7   6         17.22         25.29         8.81 o                         
   3   7   6         26.66         35.85        10.80 o                         
   4   7   6         21.27         17.10         8.73 o                         
 -11   8   6          8.42         12.22        11.94 o                         
 -10   8   6          0.05          6.05         6.35 o                         
  -9   8   6        190.43        266.75        42.78 o                         
  -8   8   6         30.76         29.81         8.75 o                         
  -7   8   6         31.48         27.37         6.97 o                         
  -6   8   6          6.81         11.67         4.15 o                         
  -5   8   6        437.39        417.99        21.02 o                         
  -4   8   6        411.46        412.21        21.35 o                         
  -3   8   6        247.56        245.98        23.63 o                         
  -2   8   6         10.33         17.15         7.39 o                         
  -1   8   6        163.99        129.55        17.18 o                         
   0   8   6        421.81        441.99        32.50 o                         
   1   8   6         52.22         58.92        12.39 o                         
   2   8   6         97.41        110.89        18.27 o                         
   3   8   6         98.24        101.88        18.04 o                         
   4   8   6          1.17          6.94         5.66 o                         
 -11   9   6         83.01         65.81        25.40 o                         
 -10   9   6         60.27         72.72        24.39 o                         
  -9   9   6          1.19          8.14        11.50 o                         
  -8   9   6         45.03         45.10        18.11 o                         
  -7   9   6          2.26         11.78         7.74 o                         
  -6   9   6        514.38        504.53        36.12 o                         
  -5   9   6          3.39          2.18         1.17 o                         
  -4   9   6         25.21         25.35         7.82 o                         
  -3   9   6        126.75        144.53        19.67 o                         
  -2   9   6        789.15        815.42        45.05 o                         
  -1   9   6        634.46        686.66        41.73 o                         
   0   9   6          2.29          1.72         0.79 o                         
   1   9   6         20.90         35.09        11.18 o                         
   2   9   6        125.74        162.36        23.15 o                         
   3   9   6          2.88          2.80         5.19 o                         
 -10  10   6         31.42         58.84        25.52 o                         
  -9  10   6          5.60         11.74        13.57 o                         
  -8  10   6         37.63         39.97        11.67 o                         
  -7  10   6         30.01         31.57        10.08 o                         
  -6  10   6          0.23          3.78         2.63 o                         
  -5  10   6        125.99        146.50        20.72 o                         
  -4  10   6          2.01          3.92         5.02 o                         
  -3  10   6        866.47        937.79        51.34 o                         
  -2  10   6        143.42        159.75        21.77 o                         
  -1  10   6         41.14         33.61        14.01 o                         
   0  10   6          0.65         10.52        11.62 o                         
   1  10   6          1.39          5.13         8.70 o                         
 -10  11   6         44.16         26.75        15.72 o                         
  -9  11   6        120.56        122.48        33.42 o                         
  -8  11   6          0.12          9.70         7.23 o                         
  -7  11   6         26.19         33.00        10.75 o                         
  -6  11   6         37.10         49.91        12.37 o                         
  -5  11   6          6.56          2.61         4.43 o                         
  -4  11   6          0.01          1.02         5.33 o                         
  -3  11   6          1.42          2.39         3.50 o                         
  -2  11   6        192.56        196.67        35.93 o                         
  -1  11   6        107.82        113.60        28.53 o                         
   0  11   6         10.88         11.23         9.63 o                         
  -9  12   6          0.03         13.18        11.76 o                         
  -8  12   6         14.15         15.57         8.19 o                         
  -7  12   6         15.24         14.33         8.63 o                         
  -6  12   6         73.81         81.30        17.21 o                         
  -5  12   6          5.75         20.51         9.71 o                         
  -4  12   6         69.17         84.44        18.04 o                         
  -3  12   6        132.35        141.51        32.76 o                         
  -2  12   6         70.43         83.09        24.76 o                         
  -1  12   6         14.38         11.07         9.68 o                         
  -7  13   6        150.40        165.79        26.32 o                         
  -6  13   6          2.75          5.40         4.53 o                         
  -5  13   6         25.12         31.41        12.06 o                         
  -4  13   6          0.01         15.79        13.86 o                         
   2 -16   7          1.07          5.33         8.96 o                         
   3 -16   7          4.05          7.46         9.64 o                         
   4 -16   7         10.17         12.12         8.42 o                         
   5 -16   7         21.40          6.35         6.31 o                         
   6 -16   7        121.43        147.66        37.02 o                         
  -1 -15   7          0.52          4.48         9.81 o                         
   0 -15   7         13.15         16.84         9.80 o                         
   1 -15   7         29.32         34.67        15.34 o                         
   2 -15   7        130.00        137.72        28.36 o                         
   3 -15   7          0.24          2.51         3.07 o                         
   4 -15   7         10.12         14.87        11.73 o                         
   5 -15   7         36.67         56.19        21.44 o                         
   6 -15   7         10.10         10.73        11.27 o                         
   7 -15   7         12.80         41.31        19.85 o                         
  -2 -14   7         41.41         44.02        17.64 o                         
  -1 -14   7          6.08         14.29        10.66 o                         
   0 -14   7         27.51         41.79        17.29 o                         
   1 -14   7         31.77         23.35        11.89 o                         
   2 -14   7         25.83         29.78        13.16 o                         
   3 -14   7         56.78         58.53        17.30 o                         
   4 -14   7         16.24         14.77         9.77 o                         
   5 -14   7          0.02          2.54         3.15 o                         
   6 -14   7        101.13         92.77        46.88 o                         
   7 -14   7         29.04         39.72        17.43 o                         
   8 -14   7          1.03          6.45         4.04 o                         
  -3 -13   7          1.61          2.32         6.14 o                         
  -2 -13   7         99.72         78.35        47.74 o                         
  -1 -13   7          0.12          3.79         5.30 o                         
   0 -13   7          5.73          4.26         3.88 o                         
   1 -13   7         41.22         31.87        16.81 o                         
   2 -13   7         75.86         93.04        20.31 o                         
   3 -13   7         35.51         50.07        13.98 o                         
   4 -13   7         20.10         18.84         9.24 o                         
   5 -13   7         70.84         76.02        13.16 o                         
   6 -13   7         16.58         15.49         7.23 o                         
   7 -13   7         19.68         38.37        17.71 o                         
   8 -13   7         14.07         11.29        10.17 o                         
   9 -13   7          2.11          4.33         3.34 o                         
  -4 -12   7         16.21          8.37         7.15 o                         
  -3 -12   7         29.50         10.36         7.70 o                         
  -2 -12   7        202.79        126.55        23.82 o                         
  -1 -12   7         18.57         14.51        12.19 o                         
   0 -12   7         10.99          9.15         5.11 o                         
   1 -12   7        434.24        313.93       102.73 o                         
   2 -12   7        834.68        663.50       284.16 o                         
   3 -12   7        130.34        102.07        27.38 o                         
   4 -12   7        221.26        249.58        39.09 o                         
   5 -12   7        150.74        158.91        22.85 o                         
   6 -12   7          0.74         -1.33         5.25 o                         
   7 -12   7         16.77         31.20        15.75 o                         
   8 -12   7         67.89         86.07        16.29 o                         
   9 -12   7         58.75         70.19        16.26 o                         
  -5 -11   7         58.78         25.42        13.27 o                         
  -4 -11   7          0.24          6.81         9.15 o                         
  -3 -11   7         32.21         40.28        15.29 o                         
  -2 -11   7        121.34        131.95        23.17 o                         
  -1 -11   7        110.78         83.47        17.42 o                         
   0 -11   7        844.60        889.60        86.97 o                         
   1 -11   7         24.22         26.60         8.18 o                         
   2 -11   7        660.81        744.90        74.98 o                         
   3 -11   7         12.55          7.94         3.67 o                         
   4 -11   7         13.93          9.86         3.68 o                         
   5 -11   7         61.58         64.07        19.42 o                         
   6 -11   7          0.02          1.55         2.27 o                         
   7 -11   7         14.48         23.33         9.12 o                         
   8 -11   7        137.18        152.55        21.42 o                         
   9 -11   7         20.53         30.62        11.39 o                         
  -6 -10   7          0.49          3.28         7.36 o                         
  -5 -10   7          0.33         21.16        12.41 o                         
  -4 -10   7         13.73         15.39        11.10 o                         
  -3 -10   7         24.24         31.84        12.37 o                         
  -2 -10   7         14.08          9.54         6.32 o                         
  -1 -10   7         20.37         12.52         5.39 o                         
   0 -10   7         66.64         73.43        15.41 o                         
   1 -10   7         67.31         47.55         8.69 o                         
   2 -10   7        150.75        153.45        15.25 o                         
   3 -10   7        239.44        286.89        17.77 o                         
   4 -10   7          2.17          4.23         2.31 o                         
   5 -10   7         81.23         78.22        12.70 o                         
   6 -10   7        277.20        236.84        30.60 o                         
   7 -10   7          2.42         12.76         7.11 o                         
   8 -10   7         93.16        124.24        19.26 o                         
   9 -10   7          7.22          9.92         7.63 o                         
  10 -10   7         13.51         10.65        11.23 o                         
  -7  -9   7          3.06          5.59         7.99 o                         
  -6  -9   7         46.02         68.53        21.20 o                         
  -5  -9   7         18.09         24.43        15.03 o                         
  -4  -9   7         61.87         57.88        16.80 o                         
  -3  -9   7         24.91         25.70         8.47 o                         
  -2  -9   7         74.13         71.17        15.96 o                         
  -1  -9   7         26.34         29.86        10.00 o                         
   0  -9   7        127.65        123.18        18.37 o                         
   1  -9   7          3.63          8.71         3.81 o                         
   2  -9   7        107.50        118.22        10.94 o                         
   3  -9   7         10.18          9.27         3.51 o                         
   4  -9   7         86.94         75.14         9.94 o                         
   5  -9   7          1.96          5.38         2.82 o                         
   6  -9   7          5.09          2.36         4.08 o                         
   7  -9   7         59.74         44.65        10.54 o                         
   8  -9   7          0.44          7.11         5.92 o                         
   9  -9   7          4.17         12.99        10.74 o                         
  10  -9   7         11.52         19.46        13.22 o                         
  -8  -8   7          2.96          2.97         4.45 o                         
  -7  -8   7         68.55         83.72        17.49 o                         
  -6  -8   7         28.80         43.46        17.15 o                         
  -5  -8   7        362.25        423.22        45.73 o                         
  -4  -8   7         29.24         34.75        13.49 o                         
  -3  -8   7         20.00         20.64         8.22 o                         
  -2  -8   7        193.26        207.51        26.07 o                         
  -1  -8   7         18.14         17.49         6.89 o                         
   0  -8   7        459.19        504.84        37.19 o                         
   1  -8   7         76.80         93.19        12.04 o                         
   2  -8   7        351.51        412.40        19.36 o                         
   3  -8   7         41.24         41.01         7.08 o                         
   4  -8   7         21.73         26.85         4.67 o                         
   5  -8   7         89.21        108.08        14.63 o                         
   6  -8   7         85.58         85.40        13.75 o                         
   7  -8   7          0.63          3.86         8.88 o                         
   8  -8   7         76.05         81.26        20.98 o                         
   9  -8   7         42.50         78.64        22.08 o                         
  10  -8   7          6.19          0.44         3.64 o                         
  -8  -7   7         28.11         36.09        11.91 o                         
  -7  -7   7        194.06        207.55        25.67 o                         
  -6  -7   7        193.44        257.91        37.72 o                         
  -5  -7   7         29.17         38.35        13.70 o                         
  -4  -7   7         98.30        126.26        22.65 o                         
  -3  -7   7         44.38         38.76        18.71 o                         
  -2  -7   7        845.94        770.40        69.92 o                         
  -1  -7   7          9.98          7.01         6.00 o                         
   0  -7   7         41.27         34.82         7.49 o                         
   1  -7   7        271.10        289.62        20.51 o                         
   2  -7   7          5.68         10.45         3.48 o                         
   3  -7   7          1.16          2.27         2.31 o                         
   4  -7   7         61.01         58.29         8.69 o                         
   5  -7   7         15.35         15.63         4.47 o                         
   6  -7   7         25.38         26.39        10.53 o                         
   7  -7   7         11.30          7.30         6.85 o                         
   8  -7   7        116.65        127.73        25.80 o                         
   9  -7   7          0.00          6.07         7.22 o                         
  10  -7   7          5.41         19.38        13.50 o                         
  -9  -6   7         14.27         17.53         8.52 o                         
  -8  -6   7          2.20          9.21         8.64 o                         
  -7  -6   7         54.95         69.37        14.82 o                         
  -6  -6   7         10.36         14.36         8.70 o                         
  -5  -6   7        141.32        164.99        25.99 o                         
  -4  -6   7         87.11         61.81        21.80 o                         
  -3  -6   7         88.81         53.11        22.00 o                         
  -2  -6   7        106.69         45.16        27.49 o                         
  -1  -6   7         87.93        119.50        12.73 o                         
   0  -6   7        221.62        242.39        17.92 o                         
   1  -6   7         54.68         54.09         6.54 o                         
   2  -6   7        158.50        194.46        10.98 o                         
   3  -6   7        115.75        118.19         7.52 o                         
   4  -6   7         13.25         12.71         5.05 o                         
   5  -6   7          0.82          1.85         3.67 o                         
   6  -6   7         13.38         24.95        11.87 o                         
   7  -6   7          3.29          3.04         1.98 o                         
   8  -6   7        114.84        140.94        26.90 o                         
   9  -6   7         44.61         40.25        16.20 o                         
  10  -6   7          5.87          6.39         4.85 o                         
  -9  -5   7          1.24          8.81         6.82 o                         
  -8  -5   7         60.93         93.39        17.81 o                         
  -7  -5   7         60.43         69.04        13.94 o                         
  -6  -5   7        204.50        224.89        31.19 o                         
  -5  -5   7          9.72          3.11         5.08 o                         
  -4  -5   7        452.29        516.14        41.56 o                         
  -3  -5   7         64.79         67.94        13.77 o                         
  -2  -5   7        119.92        152.66        13.23 o                         
  -1  -5   7        940.94       1069.99        25.21 o                         
   0  -5   7       1111.64       1272.67        33.31 o                         
   1  -5   7        388.43        410.95        40.51 o                         
   2  -5   7         78.46        104.31         7.07 o                         
   3  -5   7        445.34        498.81        36.27 o                         
   4  -5   7         24.87         22.29        12.85 o                         
   5  -5   7          9.58          6.43         8.21 o                         
   6  -5   7        107.11        117.65        21.87 o                         
   7  -5   7         79.44         79.37        18.88 o                         
   8  -5   7         46.69         40.24        14.18 o                         
   9  -5   7         55.69         52.72        12.62 o                         
 -10  -4   7          7.06         19.10         9.73 o                         
  -9  -4   7          2.80          5.34         4.77 o                         
  -8  -4   7         69.76        101.80        17.38 o                         
  -7  -4   7        167.37        167.54        20.29 o                         
  -6  -4   7        128.71         92.00        28.02 o                         
  -5  -4   7        125.73        147.63        22.93 o                         
  -4  -4   7        235.57        258.65        20.87 o                         
  -3  -4   7        263.32        366.26        58.86 o                         
  -2  -4   7         29.32         30.18         3.09 o                         
  -1  -4   7       1614.31       1737.53        30.64 o                         
   0  -4   7        319.60        371.79        20.41 o                         
   1  -4   7         56.48         69.99        10.73 o                         
   2  -4   7         22.60         19.70         6.10 o                         
   3  -4   7        396.21        427.02        33.18 o                         
   4  -4   7         13.93         13.36         6.80 o                         
   5  -4   7        584.87        596.70        45.36 o                         
   6  -4   7        138.14        140.80        24.18 o                         
   7  -4   7        349.65        369.82        41.33 o                         
   8  -4   7        111.34        113.99        17.37 o                         
   9  -4   7         21.51         34.61        10.62 o                         
 -10  -3   7          3.60         11.29         8.98 o                         
  -9  -3   7         92.07         86.47        16.32 o                         
  -8  -3   7         38.80         44.10        11.47 o                         
  -7  -3   7        229.57        186.64        34.39 o                         
  -6  -3   7        349.07        365.66        25.77 o                         
  -5  -3   7        207.13        101.67        62.68 o                         
  -4  -3   7        863.45        848.69        25.91 o                         
  -3  -3   7         70.60         68.76         7.90 o                         
  -2  -3   7        116.99        131.32         6.81 o                         
  -1  -3   7        365.52        405.22        26.68 o                         
   0  -3   7       1288.58       1155.53       227.88 o                         
   1  -3   7        130.66        122.13        13.08 o                         
   2  -3   7        164.24        189.93        20.36 o                         
   3  -3   7        267.48        211.68        23.65 o                         
   4  -3   7          5.54          3.76         1.88 o                         
   5  -3   7        158.85        165.16        24.70 o                         
   6  -3   7          9.11          8.62         2.46 o                         
   7  -3   7        222.38        227.84        23.28 o                         
   8  -3   7         64.50         50.40        11.77 o                         
   9  -3   7         46.02         62.88        14.47 o                         
 -10  -2   7          0.23          6.48         6.45 o                         
  -9  -2   7         29.15         24.48        10.00 o                         
  -8  -2   7        122.37        124.16        19.01 o                         
  -7  -2   7        577.93        491.77       103.21 o                         
  -6  -2   7         45.50         42.19         5.43 o                         
  -5  -2   7         97.54         99.59        18.24 o                         
  -4  -2   7        379.85        380.28        31.27 o                         
  -3  -2   7         41.49         48.91        11.23 o                         
  -2  -2   7         25.88         30.15         3.36 o                         
  -1  -2   7        100.16        129.86         8.70 o                         
   0  -2   7       1585.13       1473.47       238.23 o                         
   1  -2   7         26.60         27.20         4.61 o                         
   2  -2   7       3638.67       3419.41        88.84 o                         
   3  -2   7       1546.46       1549.37        65.61 o                         
   4  -2   7        116.81        121.41        14.34 o                         
   5  -2   7         61.94         35.13        14.46 o                         
   6  -2   7        175.96        202.90        20.76 o                         
   7  -2   7        274.64        303.83        27.25 o                         
   8  -2   7          5.22          0.83         5.50 o                         
   9  -2   7         45.05         54.82        13.81 o                         
 -11  -1   7          4.48          6.91         7.65 o                         
 -10  -1   7         14.26         20.78         8.82 o                         
  -9  -1   7         50.15         59.26        15.54 o                         
  -8  -1   7        695.79        687.51        58.28 o                         
  -7  -1   7          7.64          8.74         3.08 o                         
  -6  -1   7        368.59        358.71        17.87 o                         
  -5  -1   7        137.18        117.85        10.11 o                         
  -4  -1   7        972.74        991.67        39.08 o                         
  -3  -1   7       1777.40       1842.35        33.45 o                         
  -2  -1   7       2906.75       3049.59        92.11 o                         
  -1  -1   7       1434.15       1573.92        36.18 o                         
   0  -1   7       2602.11       2746.86        65.40 o                         
   1  -1   7        105.97         87.27         7.45 o                         
   2  -1   7        330.19        363.19        14.77 o                         
   3  -1   7         18.44         17.91         4.32 o                         
   4  -1   7         81.54         43.19        14.46 o                         
   5  -1   7        159.51        157.40        17.12 o                         
   6  -1   7         32.40         29.70         7.69 o                         
   7  -1   7          5.47          3.35         6.79 o                         
   8  -1   7         15.28         12.03         6.25 o                         
 -11   0   7          0.10          2.00         6.80 o                         
 -10   0   7          0.06          5.83         8.76 o                         
  -9   0   7         25.20         20.06         6.06 o                         
  -8   0   7         93.30         90.64        12.21 o                         
  -7   0   7          8.70          9.36         3.91 o                         
  -6   0   7         20.47         26.19         8.77 o                         
  -5   0   7        119.47         94.96        13.94 o                         
  -4   0   7        791.56        699.40        19.20 o                         
  -3   0   7        129.55        121.92         8.85 o                         
  -2   0   7       3120.73       3301.40        51.10 o                         
  -1   0   7       1322.72       1501.23        37.51 o                         
   0   0   7          0.83         -0.96         1.04 o                         
   1   0   7        589.52        568.57        19.64 o                         
   2   0   7        213.04        212.81         9.63 o                         
   3   0   7        108.57        109.93         9.54 o                         
   4   0   7         34.20         30.48         6.28 o                         
   5   0   7        236.30        249.94        22.62 o                         
   6   0   7         62.77         59.27        11.80 o                         
   7   0   7        206.24        236.66        25.41 o                         
   8   0   7          6.68          8.64         7.33 o                         
 -11   1   7         12.00         18.83         8.71 o                         
 -10   1   7          3.21          1.62        11.96 o                         
  -9   1   7          0.27          5.84         4.92 o                         
  -8   1   7          5.14         10.70         4.23 o                         
  -7   1   7          0.02          2.40         1.85 o                         
  -6   1   7        584.88        659.89        46.30 o                         
  -5   1   7         42.50         25.27        11.00 o                         
  -4   1   7       2258.05       1632.16       592.78 o                         
  -3   1   7        306.15        365.25        30.73 o                         
  -2   1   7       2405.42       2445.01        50.64 o                         
  -1   1   7         67.02         88.31         7.87 o                         
   0   1   7       1162.53       1151.64        29.05 o                         
   1   1   7        681.32        719.50        22.49 o                         
   2   1   7         34.22         30.80         3.91 o                         
   3   1   7         53.34         50.44         6.89 o                         
   4   1   7         46.48         26.85         5.41 o                         
   5   1   7         22.64         21.72         5.26 o                         
   6   1   7         12.15         14.66         6.51 o                         
   7   1   7         18.79         26.09        15.22 o                         
   8   1   7          0.00         -0.16         5.23 o                         
 -11   2   7         34.66         59.50        21.03 o                         
 -10   2   7         16.40         19.54         7.19 o                         
  -9   2   7         62.48         66.59        11.31 o                         
  -8   2   7          0.16          4.27         6.70 o                         
  -7   2   7         95.32        108.48        20.02 o                         
  -6   2   7        179.50        174.96        23.98 o                         
  -5   2   7        512.05        382.30       105.96 o                         
  -4   2   7        166.41        123.19        30.98 o                         
  -3   2   7       2336.47       2811.68        84.90 o                         
  -2   2   7          4.21          5.76         2.18 o                         
  -1   2   7        186.42        193.41        14.86 o                         
   0   2   7        142.97        147.14        10.64 o                         
   1   2   7       1105.50       1079.91        39.77 o                         
   2   2   7         11.95          7.37         2.66 o                         
   3   2   7          1.64          5.69         3.92 o                         
   4   2   7         29.19         24.35         7.08 o                         
   5   2   7        494.22        341.65        87.07 o                         
   6   2   7         22.59         35.67        13.85 o                         
   7   2   7         82.74         88.84        23.94 o                         
 -11   3   7          0.76         13.15        11.90 o                         
 -10   3   7          3.65          3.36         2.88 o                         
  -9   3   7         85.28         71.33        19.00 o                         
  -8   3   7         79.47        103.38        20.86 o                         
  -7   3   7        529.87        310.00       177.07 o                         
  -6   3   7        123.21         88.41        37.26 o                         
  -5   3   7        112.58        100.51        40.99 o                         
  -4   3   7        919.01        961.77        49.90 o                         
  -3   3   7         17.77         14.02         4.24 o                         
  -2   3   7        100.62         99.85         9.19 o                         
  -1   3   7         64.03         68.23         7.79 o                         
   0   3   7         41.65         39.48         5.52 o                         
   1   3   7        414.51        410.07        19.11 o                         
   2   3   7         13.27         11.02         3.20 o                         
   3   3   7        503.46        454.13        28.63 o                         
   4   3   7        248.98        169.16        83.85 o                         
   5   3   7         95.50         62.89        20.79 o                         
   6   3   7         88.55         80.93        22.37 o                         
   7   3   7          0.13          4.90         9.74 o                         
 -11   4   7          0.37          9.35         9.39 o                         
 -10   4   7         22.03         24.42        11.12 o                         
  -9   4   7          3.24         12.30         8.83 o                         
  -8   4   7          8.43          8.36         6.78 o                         
  -7   4   7        133.77        104.67        37.92 o                         
  -6   4   7        307.29        344.27        31.92 o                         
  -5   4   7         51.07         49.17        11.11 o                         
  -4   4   7        104.18        104.66        10.20 o                         
  -3   4   7        258.72        272.02        16.12 o                         
  -2   4   7         10.27          8.69         3.00 o                         
  -1   4   7        131.81        126.25        11.20 o                         
   0   4   7          3.00          3.24         3.10 o                         
   1   4   7        136.90        125.58        11.18 o                         
   2   4   7          3.86          0.31         2.47 o                         
   3   4   7         54.69         57.50        11.04 o                         
   4   4   7         89.97         65.57        19.22 o                         
   5   4   7         11.47          8.76         4.78 o                         
   6   4   7          0.88          3.33         6.43 o                         
 -11   5   7          0.34          0.18         4.74 o                         
 -10   5   7         83.46         85.16        15.52 o                         
  -9   5   7          0.25          6.01         7.81 o                         
  -8   5   7         12.30         14.60         4.90 o                         
  -7   5   7        147.75        166.99        17.74 o                         
  -6   5   7          3.59          4.59         3.55 o                         
  -5   5   7        264.25        260.02        20.18 o                         
  -4   5   7        161.15        155.53        12.77 o                         
  -3   5   7        120.65        114.98        11.11 o                         
  -2   5   7        379.94        424.36        33.90 o                         
  -1   5   7          6.25          8.58         3.05 o                         
   0   5   7       1260.05       1196.00        36.86 o                         
   1   5   7          1.57          0.67         1.92 o                         
   2   5   7        145.32        125.84        16.60 o                         
   3   5   7          2.11          4.89         4.72 o                         
   4   5   7         65.43         43.20        23.60 o                         
   5   5   7         14.25          8.04         4.06 o                         
 -11   6   7          3.63          0.62         1.11 o                         
 -10   6   7         16.05         15.81         6.71 o                         
  -9   6   7         11.81         19.31         6.87 o                         
  -8   6   7         48.84         56.86        11.06 o                         
  -7   6   7         10.09          9.24         4.23 o                         
  -6   6   7        160.33        165.97        16.44 o                         
  -5   6   7          1.67          4.37         2.79 o                         
  -4   6   7         38.37         45.13         7.29 o                         
  -3   6   7         84.70        102.38        10.93 o                         
  -2   6   7        301.69        298.66        23.96 o                         
  -1   6   7        282.67        263.30        18.34 o                         
   0   6   7         60.49         78.92        10.18 o                         
   1   6   7         65.63         55.96        10.89 o                         
   2   6   7         42.22         50.05        11.20 o                         
   3   6   7        120.87        109.10        16.98 o                         
   4   6   7          0.03          3.67         3.75 o                         
   5   6   7          0.61          6.45         3.86 o                         
 -11   7   7          7.22         11.17        10.57 o                         
 -10   7   7          3.48          6.52         5.21 o                         
  -9   7   7          6.11          7.28         4.92 o                         
  -8   7   7        146.45        162.85        24.63 o                         
  -7   7   7         10.07          9.02        12.48 o                         
  -6   7   7        386.43        378.75        27.54 o                         
  -5   7   7        234.27        226.06        16.39 o                         
  -4   7   7          1.98          1.38         1.56 o                         
  -3   7   7        255.89        263.02        23.89 o                         
  -2   7   7        392.69        425.91        30.51 o                         
  -1   7   7        236.20        234.30        18.53 o                         
   0   7   7         82.35         82.35        10.97 o                         
   1   7   7         12.55          9.27         5.83 o                         
   2   7   7         58.26         68.93        13.94 o                         
   3   7   7         29.14         20.21        10.41 o                         
   4   7   7         17.03          8.17         7.38 o                         
 -11   8   7          8.89         10.84         9.96 o                         
 -10   8   7         66.70         93.22        26.89 o                         
  -9   8   7          0.32         -0.22         0.22 o                         
  -8   8   7          9.09         21.90        11.89 o                         
  -7   8   7          0.04          2.60         9.18 o                         
  -6   8   7        151.85        141.81        13.13 o                         
  -5   8   7        229.18        211.75        18.34 o                         
  -4   8   7         13.71         16.84         4.49 o                         
  -3   8   7          9.37         22.17         8.04 o                         
  -2   8   7        288.76        270.93        26.11 o                         
  -1   8   7        269.44        256.32        24.82 o                         
   0   8   7         29.35         35.96        10.76 o                         
   1   8   7        107.03        107.78        17.80 o                         
   2   8   7         80.11         82.54        15.98 o                         
   3   8   7          1.07          8.10         6.58 o                         
 -11   9   7          9.05          8.79         9.00 o                         
 -10   9   7          0.09         10.82        13.48 o                         
  -9   9   7          5.77          7.47         9.77 o                         
  -8   9   7         70.93        124.97        30.55 o                         
  -7   9   7         51.66         57.12        13.59 o                         
  -6   9   7         22.90         29.01         9.71 o                         
  -5   9   7          0.34          1.16         1.26 o                         
  -4   9   7        191.02        179.45        21.99 o                         
  -3   9   7        325.23        353.41        31.57 o                         
  -2   9   7         81.46         93.14        15.78 o                         
  -1   9   7         76.07         72.92        14.59 o                         
   0   9   7         14.20         26.52        13.89 o                         
   1   9   7         18.77         18.76        10.66 o                         
   2   9   7          8.51          5.47         2.85 o                         
 -10  10   7         72.36        104.23        31.26 o                         
  -9  10   7          1.02         17.24        13.90 o                         
  -8  10   7          3.50         19.62        13.25 o                         
  -7  10   7         97.98         79.50        16.34 o                         
  -6  10   7         89.61        115.07        18.92 o                         
  -5  10   7          4.12         -0.07         3.38 o                         
  -4  10   7         64.67         75.56        15.31 o                         
  -3  10   7          1.62          9.46         6.04 o                         
  -2  10   7         31.20         40.19        11.14 o                         
  -1  10   7         89.02         98.16        25.63 o                         
   0  10   7          3.71          0.45         0.82 o                         
   1  10   7          2.36          0.45         3.23 o                         
  -9  11   7          0.07         10.86         8.60 o                         
  -8  11   7          6.03         20.32         8.61 o                         
  -7  11   7        111.90        147.00        23.02 o                         
  -6  11   7          1.77         11.23         5.14 o                         
  -5  11   7          0.16          8.58         6.53 o                         
  -4  11   7         75.30         99.29        19.21 o                         
  -3  11   7         44.33         60.27        15.04 o                         
  -2  11   7        104.37        113.26        29.00 o                         
  -1  11   7         16.07         21.42        13.97 o                         
  -8  12   7         28.57         23.38        10.49 o                         
  -7  12   7          0.23          7.75         7.64 o                         
  -6  12   7          3.74         10.18         7.38 o                         
  -5  12   7         12.84         14.71         7.03 o                         
  -4  12   7         15.59         22.17        10.88 o                         
  -3  12   7          5.69         13.07        13.02 o                         
   2 -16   8          1.33          8.84         8.80 o                         
   3 -16   8          0.29         10.67        10.70 o                         
   4 -16   8         15.66          9.49         6.65 o                         
   5 -16   8          3.01          0.41         2.05 o                         
  -1 -15   8          4.26         19.08        13.20 o                         
   0 -15   8          6.27         21.65        14.23 o                         
   1 -15   8         87.99         81.89        23.24 o                         
   2 -15   8         66.24         62.76        18.42 o                         
   3 -15   8          0.04          5.75         7.60 o                         
   4 -15   8          9.68         17.21         7.78 o                         
   5 -15   8         45.31         31.16        21.31 o                         
   6 -15   8        245.77        357.50        54.65 o                         
   7 -15   8        102.02        104.70        28.91 o                         
  -2 -14   8          1.29         21.93        14.13 o                         
  -1 -14   8          2.48         18.40        13.15 o                         
   0 -14   8        105.94        133.53        28.32 o                         
   1 -14   8         37.02         62.37        19.50 o                         
   2 -14   8          5.60         13.70         8.40 o                         
   3 -14   8         14.01         14.40         8.78 o                         
   4 -14   8         22.66         24.19         8.96 o                         
   5 -14   8         22.96         20.11         8.60 o                         
   6 -14   8         17.05         31.79        16.97 o                         
   7 -14   8         10.38         21.80        13.89 o                         
   8 -14   8         11.35         19.78         9.45 o                         
  -3 -13   8         65.34         27.92        13.28 o                         
  -2 -13   8          2.65          5.29         4.06 o                         
  -1 -13   8          2.18          3.71         6.88 o                         
   0 -13   8        127.90        104.39        41.41 o                         
   1 -13   8          4.52          3.14         4.75 o                         
   2 -13   8          3.33          2.98         2.97 o                         
   3 -13   8         12.27          4.13         6.01 o                         
   4 -13   8         66.22         75.98        13.57 o                         
   5 -13   8          3.21          8.36         4.45 o                         
   6 -13   8         14.00         13.43        10.22 o                         
   7 -13   8         45.34         44.35        18.72 o                         
   8 -13   8          0.00         -1.21         3.70 o                         
  -4 -12   8          0.61          0.25         0.44 o                         
  -3 -12   8         14.56          5.05         6.67 o                         
  -2 -12   8          0.01         -1.14         4.79 o                         
  -1 -12   8         75.45         60.48        26.41 o                         
   0 -12   8        708.39        551.93       169.25 o                         
   1 -12   8         86.43         69.06        26.61 o                         
   2 -12   8          4.12          0.49         2.28 o                         
   3 -12   8         55.92         48.86        11.92 o                         
   4 -12   8        150.96        104.33        19.89 o                         
   5 -12   8         21.47         22.58         5.77 o                         
   6 -12   8         25.88         21.56        13.36 o                         
   7 -12   8          0.76          9.95         5.78 o                         
   8 -12   8         26.41         21.02         8.47 o                         
   9 -12   8          6.50         11.71         7.16 o                         
  -5 -11   8         42.42         19.00        12.89 o                         
  -4 -11   8          0.33          0.25         6.63 o                         
  -3 -11   8         47.52         40.26        14.32 o                         
  -2 -11   8        239.75        265.00        34.58 o                         
  -1 -11   8          1.00         -0.03         3.19 o                         
   0 -11   8          1.74          9.13         5.01 o                         
   1 -11   8        376.39        404.13        36.94 o                         
   2 -11   8         52.81         56.62        10.74 o                         
   3 -11   8          9.73         10.38         3.41 o                         
   4 -11   8          1.72          3.80         2.88 o                         
   5 -11   8         18.44         17.39         4.85 o                         
   6 -11   8         19.94         28.60         9.73 o                         
   7 -11   8         48.25         56.89        12.90 o                         
   8 -11   8          4.18         19.53         9.60 o                         
   9 -11   8          0.07          7.42        12.25 o                         
  -6 -10   8          6.14          6.36         8.43 o                         
  -5 -10   8         17.34         22.09        14.15 o                         
  -4 -10   8          1.07         -1.64         1.64 o                         
  -3 -10   8          6.77          4.44         8.24 o                         
  -2 -10   8         63.34         81.07        18.14 o                         
  -1 -10   8          6.30         11.51         7.57 o                         
   0 -10   8         72.13         74.48        15.51 o                         
   1 -10   8         47.45         49.25         9.09 o                         
   2 -10   8         39.77         45.08         7.54 o                         
   3 -10   8         24.93         27.85         6.03 o                         
   4 -10   8         45.39         50.59         8.88 o                         
   5 -10   8          2.41          3.68         3.30 o                         
   6 -10   8        101.60        113.61        17.56 o                         
   7 -10   8          0.17          4.01         5.04 o                         
   8 -10   8          2.14         10.79        11.08 o                         
   9 -10   8         40.97         49.76        18.50 o                         
  -7  -9   8         12.50         11.84        10.30 o                         
  -6  -9   8         36.01         52.14        19.01 o                         
  -5  -9   8         30.49         48.74        18.17 o                         
  -4  -9   8         41.60         27.10        12.15 o                         
  -3  -9   8        231.28        264.60        33.65 o                         
  -2  -9   8         92.03        100.98        20.15 o                         
  -1  -9   8        368.77        372.71        35.14 o                         
   0  -9   8          6.58          5.77         4.82 o                         
   1  -9   8          6.96          5.56         4.00 o                         
   2  -9   8         44.66         48.19         7.25 o                         
   3  -9   8        133.56        141.09        11.93 o                         
   4  -9   8        126.61        136.57        11.09 o                         
   5  -9   8         38.15         27.78         8.38 o                         
   6  -9   8         36.87         27.31         7.53 o                         
   7  -9   8          7.57         10.02         9.24 o                         
   8  -9   8          0.88          1.88         6.27 o                         
   9  -9   8         14.37         40.38        18.47 o                         
  -8  -8   8          0.64          3.79         6.98 o                         
  -7  -8   8        113.96        144.19        32.09 o                         
  -6  -8   8          0.03         16.40        12.73 o                         
  -5  -8   8         97.64        113.02        25.07 o                         
  -4  -8   8         32.47         45.85        15.73 o                         
  -3  -8   8         26.23         26.33         9.24 o                         
  -2  -8   8         60.59         43.80        12.08 o                         
  -1  -8   8         59.24         60.17        13.31 o                         
   0  -8   8        449.64        518.98        61.68 o                         
   1  -8   8          0.36          2.86         3.73 o                         
   2  -8   8        376.58        380.48        22.80 o                         
   3  -8   8         21.90         27.41         4.70 o                         
   4  -8   8        244.72        216.31        33.02 o                         
   5  -8   8         98.38        118.06        15.62 o                         
   6  -8   8        120.53        140.03        25.73 o                         
   7  -8   8          3.58          4.70         5.47 o                         
   8  -8   8          0.51          5.78         6.63 o                         
   9  -8   8          2.07         -4.81         4.81 o                         
  -8  -7   8         17.33         25.23        16.40 o                         
  -7  -7   8         11.28         35.16        15.96 o                         
  -6  -7   8        109.73        152.51        28.95 o                         
  -5  -7   8         31.70         48.04        15.46 o                         
  -4  -7   8        288.61        334.16        37.49 o                         
  -3  -7   8        105.63         67.32        42.61 o                         
  -2  -7   8        377.12        282.75        72.83 o                         
  -1  -7   8        101.95        121.30        13.79 o                         
   0  -7   8         35.09         41.23         8.26 o                         
   1  -7   8          0.71          2.85         2.02 o                         
   2  -7   8         50.95         47.89         6.01 o                         
   3  -7   8          2.93          2.20         3.67 o                         
   4  -7   8         12.25          4.59         4.22 o                         
   5  -7   8          6.23         16.66         9.15 o                         
   6  -7   8         59.81         80.00        19.11 o                         
   7  -7   8         25.60         28.77        12.44 o                         
   8  -7   8          7.77          3.57         9.88 o                         
   9  -7   8         21.09         25.66        13.33 o                         
  -9  -6   8          1.30         13.74        11.86 o                         
  -8  -6   8          1.31         20.00        14.12 o                         
  -7  -6   8         37.67         38.85        17.23 o                         
  -6  -6   8         86.44        100.35        22.46 o                         
  -5  -6   8          0.17          5.21         7.67 o                         
  -4  -6   8         39.73         35.34        10.62 o                         
  -3  -6   8          1.53          0.92         1.79 o                         
  -2  -6   8        428.33        540.16        65.96 o                         
  -1  -6   8          4.60          6.47         2.39 o                         
   0  -6   8          9.14          9.42         3.06 o                         
   1  -6   8          0.95         -0.16         2.12 o                         
   2  -6   8         56.59         44.63         9.83 o                         
   3  -6   8         83.25        108.71        12.96 o                         
   4  -6   8         34.22         53.68        13.96 o                         
   5  -6   8        121.14        157.42        24.20 o                         
   6  -6   8         13.51          5.11         2.65 o                         
   7  -6   8          4.14          6.76        10.20 o                         
   8  -6   8          6.72          5.21         7.46 o                         
   9  -6   8         19.49         36.01        17.06 o                         
  -9  -5   8          9.29         22.70        13.55 o                         
  -8  -5   8         42.14         66.83        22.06 o                         
  -7  -5   8         69.57         76.73        20.65 o                         
  -6  -5   8          0.60          9.23         7.13 o                         
  -5  -5   8          0.66         -0.22         1.45 o                         
  -4  -5   8         11.19         14.95         4.79 o                         
  -3  -5   8        207.28        219.28        16.67 o                         
  -2  -5   8        388.37        399.67        22.77 o                         
  -1  -5   8          3.57          6.55         2.44 o                         
   0  -5   8        303.45        313.58        15.49 o                         
   1  -5   8        213.18        203.62        15.43 o                         
   2  -5   8        750.22        791.87        44.01 o                         
   3  -5   8          7.19          9.84         7.74 o                         
   4  -5   8         10.56          7.22         2.42 o                         
   5  -5   8        126.49        123.07        21.69 o                         
   6  -5   8          1.64          3.52         6.61 o                         
   7  -5   8         29.28         44.09        13.47 o                         
   8  -5   8         23.40         16.28        11.38 o                         
   9  -5   8         15.00         21.20         9.07 o                         
 -10  -4   8          4.06         15.29        11.81 o                         
  -9  -4   8          2.11         11.99        14.24 o                         
  -8  -4   8        127.49        141.81        29.44 o                         
  -7  -4   8         63.15         79.95        20.81 o                         
  -6  -4   8         25.26         20.14         9.02 o                         
  -5  -4   8         10.38          3.74         1.74 o                         
  -4  -4   8        191.89        131.71        14.79 o                         
  -3  -4   8         65.37         75.07         9.23 o                         
  -2  -4   8         39.25         42.58         4.33 o                         
  -1  -4   8          1.25          2.97         1.50 o                         
   0  -4   8         58.63         67.39         8.73 o                         
   1  -4   8        837.15        987.42        45.21 o                         
   2  -4   8          4.82          1.34         3.42 o                         
   3  -4   8         77.27         91.54        17.01 o                         
   4  -4   8          1.90         -0.27         1.04 o                         
   5  -4   8        452.22        485.19        42.73 o                         
   6  -4   8         14.45         21.06        12.48 o                         
   7  -4   8        123.95        142.11        19.07 o                         
   8  -4   8          0.11          2.22         5.26 o                         
   9  -4   8          0.19          5.48         5.06 o                         
 -10  -3   8         20.70         28.87        13.81 o                         
  -9  -3   8         17.55         35.27        17.16 o                         
  -8  -3   8        102.86        124.30        25.31 o                         
  -7  -3   8          4.64          5.09         2.01 o                         
  -6  -3   8         45.82         55.27        13.92 o                         
  -5  -3   8        126.91        100.90        19.93 o                         
  -4  -3   8         53.04         54.12        12.58 o                         
  -3  -3   8        145.64        162.33        21.68 o                         
  -2  -3   8       1139.39       1362.29        71.13 o                         
  -1  -3   8          3.02          1.07         0.97 o                         
   0  -3   8         46.28         48.15         9.35 o                         
   1  -3   8         39.37         48.58         5.97 o                         
   2  -3   8        654.95        719.92        42.28 o                         
   3  -3   8          5.78          5.27         3.24 o                         
   4  -3   8         46.85         27.65        17.62 o                         
   5  -3   8        127.87        142.33        17.18 o                         
   6  -3   8         12.57         14.99         6.57 o                         
   7  -3   8         63.96         67.45        13.20 o                         
   8  -3   8         10.66         17.12         6.50 o                         
   9  -3   8          4.43          1.89         5.28 o                         
 -10  -2   8          7.27         16.62        12.58 o                         
  -9  -2   8         47.84         44.33        18.47 o                         
  -8  -2   8         53.31         56.53        17.39 o                         
  -7  -2   8          0.06         -0.34         1.35 o                         
  -6  -2   8        126.35        115.47        21.04 o                         
  -5  -2   8        402.08        384.56        36.05 o                         
  -4  -2   8       1050.61       1103.14        29.86 o                         
  -3  -2   8       1836.22       1850.13        94.27 o                         
  -2  -2   8       1302.27       1248.95        28.01 o                         
  -1  -2   8        109.66        110.05        14.91 o                         
   0  -2   8        139.73        112.08        41.82 o                         
   1  -2   8        264.59        217.48        14.20 o                         
   2  -2   8        462.35        442.49        34.61 o                         
   3  -2   8        262.51        239.61        29.09 o                         
   4  -2   8        199.10        230.56        20.44 o                         
   5  -2   8         29.05         32.17         7.81 o                         
   6  -2   8         77.51         73.09        12.99 o                         
   7  -2   8         30.50         45.98        10.85 o                         
   8  -2   8         18.86         23.84         9.36 o                         
 -11  -1   8         10.78         26.12        17.36 o                         
 -10  -1   8         27.29         19.42        12.59 o                         
  -9  -1   8          0.18         19.80        13.35 o                         
  -8  -1   8          0.07          7.13         5.05 o                         
  -7  -1   8        170.29        152.65        33.64 o                         
  -6  -1   8         15.53         12.69         5.06 o                         
  -5  -1   8          2.81          2.95         1.92 o                         
  -4  -1   8          6.14          3.84         1.28 o                         
  -3  -1   8        756.77        725.26        27.03 o                         
  -2  -1   8        136.69        195.37        11.29 o                         
  -1  -1   8        549.57        659.23        25.51 o                         
   0  -1   8        571.02        600.93        26.06 o                         
   1  -1   8        507.96        546.69        26.49 o                         
   2  -1   8        115.71        117.64         9.29 o                         
   3  -1   8        228.21        202.68        28.18 o                         
   4  -1   8         91.49         97.41        13.64 o                         
   5  -1   8         13.02         13.74         4.50 o                         
   6  -1   8         40.88         42.33        10.78 o                         
   7  -1   8         51.24         49.17        12.08 o                         
   8  -1   8          7.26         15.76         8.06 o                         
 -11   0   8         28.07         51.17        21.36 o                         
 -10   0   8          6.89         26.60        15.04 o                         
  -9   0   8         20.02         38.36        16.55 o                         
  -8   0   8        162.21        154.67        14.99 o                         
  -7   0   8          1.81          3.30         2.03 o                         
  -6   0   8        867.07        721.83       161.98 o                         
  -5   0   8          0.96          2.29         1.23 o                         
  -4   0   8        198.60        124.03        15.72 o                         
  -3   0   8         80.91        121.58        11.34 o                         
  -2   0   8        633.81        652.07        21.58 o                         
  -1   0   8        251.24        269.97        17.18 o                         
   0   0   8        448.25        473.86        23.97 o                         
   1   0   8        865.38        808.14        25.51 o                         
   2   0   8         24.73         25.86         3.55 o                         
   3   0   8         62.39         35.96        10.27 o                         
   4   0   8         20.44         13.90         4.35 o                         
   5   0   8         58.32         51.88        10.91 o                         
   6   0   8          6.62         10.00         6.49 o                         
   7   0   8          7.99          4.50         4.19 o                         
 -11   1   8         15.56         23.34        14.06 o                         
 -10   1   8          0.04         20.65        16.41 o                         
  -9   1   8         12.48          7.73         8.16 o                         
  -8   1   8         79.26         75.47        10.79 o                         
  -7   1   8         26.82         26.13        10.09 o                         
  -6   1   8         46.79         51.15        15.47 o                         
  -5   1   8         13.94         14.43         6.12 o                         
  -4   1   8        328.51        345.98        32.12 o                         
  -3   1   8          3.03          8.48         6.00 o                         
  -2   1   8          2.38          3.71         3.82 o                         
  -1   1   8         30.12         36.63         5.60 o                         
   0   1   8         18.64         20.65         4.13 o                         
   1   1   8          5.06          7.64         2.14 o                         
   2   1   8         23.02         23.90         3.74 o                         
   3   1   8         39.53         41.47         6.63 o                         
   4   1   8         67.37         61.73        12.80 o                         
   5   1   8        155.97        164.21        19.79 o                         
   6   1   8        142.76        136.43        27.33 o                         
   7   1   8         12.76         30.08        13.96 o                         
 -11   2   8          0.06         16.04        13.48 o                         
 -10   2   8          2.29         15.02        14.54 o                         
  -9   2   8        138.68        152.07        16.88 o                         
  -8   2   8         38.58         42.62        13.80 o                         
  -7   2   8        125.58        156.12        24.23 o                         
  -6   2   8          2.56          5.71         7.13 o                         
  -5   2   8         37.77         28.62         9.26 o                         
  -4   2   8          1.34          8.51         6.74 o                         
  -3   2   8          0.46          2.41         3.61 o                         
  -2   2   8        220.07        246.67        17.55 o                         
  -1   2   8         59.56         47.28         8.24 o                         
   0   2   8        316.83        360.72        17.62 o                         
   1   2   8         12.53         11.79         3.24 o                         
   2   2   8          6.43          5.51         2.36 o                         
   3   2   8        323.66        309.57        22.84 o                         
   4   2   8        112.00         80.90        23.78 o                         
   5   2   8         40.57         47.53        16.18 o                         
   6   2   8          0.54          4.42         4.81 o                         
   7   2   8          1.36         -3.17         3.31 o                         
 -11   3   8          0.01         -4.51         4.70 o                         
 -10   3   8         10.04         30.72        16.21 o                         
  -9   3   8        193.87        246.33        34.82 o                         
  -8   3   8        118.44        151.85        25.18 o                         
  -7   3   8          2.38         -0.35         5.59 o                         
  -6   3   8        443.48        357.83        79.41 o                         
  -5   3   8          1.48          3.40         3.40 o                         
  -4   3   8         44.19         42.26        12.03 o                         
  -3   3   8        198.83        241.32        19.31 o                         
  -2   3   8        221.06        236.05        15.30 o                         
  -1   3   8        356.72        334.78        17.74 o                         
   0   3   8         22.79         21.19         4.95 o                         
   1   3   8         53.30         53.03         8.44 o                         
   2   3   8          3.00          1.82         1.31 o                         
   3   3   8         51.12         41.46        19.03 o                         
   4   3   8         10.13          8.94         5.92 o                         
   5   3   8         45.40         35.56        16.07 o                         
   6   3   8         24.78         40.34        17.88 o                         
 -11   4   8          4.22         10.46         8.86 o                         
 -10   4   8         69.40         90.55        23.24 o                         
  -9   4   8         34.58         38.46        14.69 o                         
  -8   4   8        484.10        468.78        44.69 o                         
  -7   4   8        180.83        198.26        26.49 o                         
  -6   4   8          2.25          3.88         5.49 o                         
  -5   4   8          7.22          5.75         4.22 o                         
  -4   4   8        277.82        280.97        17.93 o                         
  -3   4   8         19.64         16.10         4.55 o                         
  -2   4   8        201.11        207.61        14.86 o                         
  -1   4   8         26.43         28.91         5.96 o                         
   0   4   8         15.15         15.39         4.06 o                         
   1   4   8          7.35         10.41         3.22 o                         
   2   4   8         26.58         31.95         8.30 o                         
   3   4   8        132.34         85.95        39.77 o                         
   4   4   8         17.39         14.34         6.60 o                         
   5   4   8          0.04         -0.59         0.59 o                         
 -11   5   8          0.56          3.96        12.14 o                         
 -10   5   8        143.24        134.91        21.80 o                         
  -9   5   8        397.16        433.80        45.47 o                         
  -8   5   8         24.48         26.05         8.08 o                         
  -7   5   8        120.40        150.46        17.70 o                         
  -6   5   8         31.18         21.33         6.05 o                         
  -5   5   8        220.52        246.16        20.84 o                         
  -4   5   8         47.76         63.27         8.70 o                         
  -3   5   8        322.10        327.33        19.52 o                         
  -2   5   8        241.04        236.52        16.93 o                         
  -1   5   8         93.56        104.17        11.50 o                         
   0   5   8        294.01        289.05        19.14 o                         
   1   5   8        314.59        305.03        19.34 o                         
   2   5   8        201.34        181.53        20.67 o                         
   3   5   8         96.53         66.01        32.35 o                         
   4   5   8         34.27         31.42        14.55 o                         
   5   5   8          2.46          4.27         9.68 o                         
 -11   6   8          6.97          1.76         4.92 o                         
 -10   6   8         12.72         22.47         8.99 o                         
  -9   6   8         35.31         39.64        10.38 o                         
  -8   6   8         47.11         27.47         8.21 o                         
  -7   6   8         16.80         18.53         4.76 o                         
  -6   6   8         37.93         34.91         7.65 o                         
  -5   6   8          3.82          3.03         2.33 o                         
  -4   6   8         93.24        110.90        12.05 o                         
  -3   6   8        678.39        661.53        29.11 o                         
  -2   6   8         17.37         21.45         7.40 o                         
  -1   6   8       1156.92       1283.67        42.58 o                         
   0   6   8         10.66         12.01         4.95 o                         
   1   6   8        401.07        419.61        31.86 o                         
   2   6   8        104.36        106.08        16.66 o                         
   3   6   8         18.66          7.83         5.81 o                         
   4   6   8         80.23         72.01        34.61 o                         
 -11   7   8          8.80         13.51        11.07 o                         
 -10   7   8         20.09         11.64         8.45 o                         
  -9   7   8          0.66          2.84         4.76 o                         
  -8   7   8          0.15          0.40         8.21 o                         
  -7   7   8          1.92         -1.63         1.63 o                         
  -6   7   8          3.81          4.44         3.17 o                         
  -5   7   8         47.78         60.97         8.99 o                         
  -4   7   8        241.94        213.90        16.66 o                         
  -3   7   8         14.31         27.88         8.84 o                         
  -2   7   8        133.96        132.77        22.26 o                         
  -1   7   8        560.97        625.95        38.98 o                         
   0   7   8        325.13        310.06        33.53 o                         
   1   7   8          4.62         -2.10         2.22 o                         
   2   7   8         28.40         31.67        14.62 o                         
   3   7   8          1.08          3.98         7.05 o                         
 -11   8   8          3.02          1.18         4.87 o                         
 -10   8   8          2.28         13.81        11.29 o                         
  -9   8   8          1.76          8.59        10.59 o                         
  -8   8   8         35.80         57.93        20.10 o                         
  -7   8   8        269.00        291.82        42.41 o                         
  -6   8   8         52.25         58.44         8.83 o                         
  -5   8   8        517.28        512.67        32.37 o                         
  -4   8   8         99.39         79.85        10.24 o                         
  -3   8   8         41.08         51.42        11.26 o                         
  -2   8   8        135.36        172.34        23.44 o                         
  -1   8   8         39.12         43.17        10.95 o                         
   0   8   8          1.53         11.81         8.22 o                         
   1   8   8         13.08         22.78         8.60 o                         
   2   8   8         11.01         16.03         7.82 o                         
 -10   9   8          1.29          0.85         1.59 o                         
  -9   9   8         92.04        124.49        31.80 o                         
  -8   9   8         34.59         45.97        19.51 o                         
  -7   9   8         18.02         15.75         7.54 o                         
  -6   9   8         54.65         64.28        13.91 o                         
  -5   9   8        103.43        128.92        19.68 o                         
  -4   9   8         22.58         25.51         8.25 o                         
  -3   9   8         14.27         15.85         8.39 o                         
  -2   9   8          0.84          5.16         5.31 o                         
  -1   9   8         20.03         27.18         9.51 o                         
   0   9   8         45.14         55.98        18.87 o                         
   1   9   8          0.23          0.24         3.71 o                         
  -9  10   8         24.99         45.39        20.55 o                         
  -8  10   8         12.48         20.09        13.74 o                         
  -7  10   8         14.02         20.59         8.44 o                         
  -6  10   8          7.49          7.50         5.03 o                         
  -5  10   8         19.72         13.48         9.33 o                         
  -4  10   8        109.67        152.25        22.69 o                         
  -3  10   8         18.19         22.64         9.11 o                         
  -2  10   8         37.69         45.15        12.05 o                         
  -1  10   8         21.83         21.59        12.45 o                         
   0  10   8         29.04         15.04        12.31 o                         
  -8  11   8         50.02         66.48        16.14 o                         
  -7  11   8          3.57          3.55         6.54 o                         
  -6  11   8         13.72         14.05         7.35 o                         
  -5  11   8          4.17          6.24         4.77 o                         
  -4  11   8         41.30         52.58        14.55 o                         
  -3  11   8          0.13          8.45         8.35 o                         
  -2  11   8          4.43         12.59        12.53 o                         
   2 -16   9          6.09         14.55         9.00 o                         
   3 -16   9         74.70         78.22        22.34 o                         
   4 -16   9          0.76         -0.32         4.96 o                         
   0 -15   9          4.04          8.00        10.31 o                         
   1 -15   9          0.96          0.17         3.88 o                         
   2 -15   9          0.04          7.25         8.75 o                         
   3 -15   9          8.60          8.34         5.38 o                         
   4 -15   9          4.13          7.96        15.28 o                         
   5 -15   9          4.75         21.62        15.86 o                         
   6 -15   9         37.61         67.69        24.78 o                         
  -2 -14   9         10.70          5.78         8.48 o                         
  -1 -14   9         19.42         29.30        15.25 o                         
   0 -14   9         14.48         24.19        13.31 o                         
   1 -14   9          3.55         13.45        11.69 o                         
   2 -14   9         14.43         11.07         8.51 o                         
   3 -14   9          1.97          4.29         3.91 o                         
   4 -14   9          0.12          2.01         2.75 o                         
   5 -14   9         15.01         40.23        18.80 o                         
   6 -14   9          1.91          8.72         6.55 o                         
   7 -14   9          3.30          3.21         4.71 o                         
  -3 -13   9         43.48         16.91        10.16 o                         
  -2 -13   9          4.89          1.39         3.58 o                         
  -1 -13   9          0.63          1.06         3.43 o                         
   0 -13   9          6.79          1.80         5.88 o                         
   1 -13   9          2.81          6.00         3.87 o                         
   2 -13   9         27.73         23.20         5.73 o                         
   3 -13   9         48.48         39.99         9.03 o                         
   4 -13   9          2.80         11.31         5.45 o                         
   5 -13   9         16.72         26.23        14.38 o                         
   6 -13   9          2.10          1.10         4.63 o                         
   7 -13   9          3.67          0.01         2.98 o                         
   8 -13   9         35.46         47.28        13.58 o                         
  -4 -12   9          8.11          5.68         7.05 o                         
  -3 -12   9          6.62          3.99         4.72 o                         
  -2 -12   9          2.97          0.34         4.10 o                         
  -1 -12   9        149.99         90.04        19.88 o                         
   0 -12   9          2.64          7.76         4.76 o                         
   1 -12   9        192.98        156.36        58.69 o                         
   2 -12   9        141.97        178.13        24.80 o                         
   3 -12   9          6.06          3.13         2.46 o                         
   4 -12   9         15.01         10.98         4.01 o                         
   5 -12   9          0.10         -1.44         3.09 o                         
   6 -12   9          0.14          9.26         7.66 o                         
   7 -12   9          0.20          4.75         3.52 o                         
   8 -12   9         14.14         30.82        10.85 o                         
  -5 -11   9         20.64         13.69        11.78 o                         
  -4 -11   9          3.24          8.85         8.78 o                         
  -3 -11   9        134.23        161.92        30.00 o                         
  -2 -11   9         16.29         16.16         8.05 o                         
  -1 -11   9          8.06          9.95         4.80 o                         
   0 -11   9          4.91          2.32         3.75 o                         
   1 -11   9          2.27          6.15         3.82 o                         
   2 -11   9         59.35         63.85         9.86 o                         
   3 -11   9          0.71          0.41         1.27 o                         
   4 -11   9        101.17         81.14        13.06 o                         
   5 -11   9         70.09         75.15        13.88 o                         
   6 -11   9         52.40         61.15        13.28 o                         
   7 -11   9          7.13         13.09         8.56 o                         
   8 -11   9          2.82         11.88         9.55 o                         
  -6 -10   9          0.96          3.05         4.67 o                         
  -5 -10   9         43.87         51.72        18.98 o                         
  -4 -10   9         82.40        102.10        24.02 o                         
  -3 -10   9         10.55         17.18         9.76 o                         
  -2 -10   9         30.04         34.82        14.12 o                         
  -1 -10   9         11.37         14.98         7.71 o                         
   0 -10   9        349.84        428.04        56.26 o                         
   1 -10   9         10.85         14.52         3.94 o                         
   2 -10   9          1.74          6.83         3.53 o                         
   3 -10   9          0.71         -0.43         1.88 o                         
   4 -10   9         17.64         18.57         4.42 o                         
   5 -10   9         70.23         86.00        17.72 o                         
   6 -10   9         47.97         75.56        14.66 o                         
   7 -10   9         19.48         26.20        13.28 o                         
   8 -10   9         15.85         15.61         9.22 o                         
   9 -10   9          6.63         18.66        11.68 o                         
  -7  -9   9          6.03         17.03        12.43 o                         
  -6  -9   9         14.21         43.08        20.19 o                         
  -5  -9   9         61.84         83.20        21.93 o                         
  -4  -9   9          4.64          8.20         9.98 o                         
  -3  -9   9         18.11         12.95         3.60 o                         
  -2  -9   9        101.80        110.98        22.02 o                         
  -1  -9   9          0.38          5.08         4.84 o                         
   0  -9   9          7.73         13.17         5.54 o                         
   1  -9   9        339.30        412.29        28.94 o                         
   2  -9   9          0.13          2.47         1.42 o                         
   3  -9   9          5.45          4.33         1.29 o                         
   4  -9   9          1.97          2.55         1.22 o                         
   5  -9   9         71.22         79.16        13.69 o                         
   6  -9   9          0.35          7.67         7.40 o                         
   7  -9   9         12.34         18.06         9.75 o                         
   8  -9   9          8.64         27.45        15.38 o                         
   9  -9   9          7.67         10.33         5.45 o                         
  -8  -8   9         12.90         15.21        10.95 o                         
  -7  -8   9          0.11         11.71        11.74 o                         
  -6  -8   9          0.26          1.62         8.33 o                         
  -5  -8   9         83.23         96.18        22.96 o                         
  -4  -8   9         65.74         87.39        19.80 o                         
  -3  -8   9          3.17          3.57         7.84 o                         
  -2  -8   9         82.39        104.02        18.40 o                         
  -1  -8   9          5.18          7.08         3.84 o                         
   0  -8   9         33.18         30.82         5.56 o                         
   1  -8   9        546.25        577.59        37.01 o                         
   2  -8   9         62.88         74.23         7.31 o                         
   3  -8   9          5.14          7.19         2.55 o                         
   4  -8   9          0.30          1.68         1.34 o                         
   5  -8   9          1.15          7.15         6.12 o                         
   6  -8   9          2.22          6.75         5.90 o                         
   7  -8   9          3.63         -1.69         6.86 o                         
   8  -8   9          0.57          3.83         7.96 o                         
   9  -8   9          1.76         14.73        12.35 o                         
  -8  -7   9         14.96         43.35        19.79 o                         
  -7  -7   9         27.44         38.98        17.72 o                         
  -6  -7   9         38.07         44.46        16.30 o                         
  -5  -7   9          0.14          2.42         2.43 o                         
  -4  -7   9          0.35         -1.05         3.48 o                         
  -3  -7   9          0.60          2.20         1.49 o                         
  -2  -7   9        110.84        111.29        13.77 o                         
  -1  -7   9          0.23          0.86         1.12 o                         
   0  -7   9          5.96          8.03         3.50 o                         
   1  -7   9        356.12        403.07        20.28 o                         
   2  -7   9        413.62        469.15        27.51 o                         
   3  -7   9         98.47         93.49         7.15 o                         
   4  -7   9        158.60        218.96        28.83 o                         
   5  -7   9          8.53          9.64         8.19 o                         
   6  -7   9         55.56         57.11        15.06 o                         
   7  -7   9         47.58         40.08        15.60 o                         
   8  -7   9         87.00         86.11        22.90 o                         
   9  -7   9         45.71         55.29        19.93 o                         
  -9  -6   9         13.20         20.50        14.58 o                         
  -8  -6   9          0.09         27.93        15.87 o                         
  -7  -6   9          6.68          6.51         8.99 o                         
  -6  -6   9        111.06        117.08        25.32 o                         
  -5  -6   9          3.30          7.96         3.30 o                         
  -4  -6   9         74.70         76.68        11.09 o                         
  -3  -6   9         87.75         69.38        10.22 o                         
  -2  -6   9        241.11        262.16        20.15 o                         
  -1  -6   9         63.37         67.48         7.23 o                         
   0  -6   9        410.42        440.07        19.68 o                         
   1  -6   9          3.54         10.12         4.66 o                         
   2  -6   9         20.36         16.79         4.78 o                         
   3  -6   9          5.84          7.11         3.88 o                         
   4  -6   9        256.01        279.34        32.23 o                         
   5  -6   9          0.53         -6.12         6.48 o                         
   6  -6   9         20.14         20.33        10.81 o                         
   7  -6   9         74.84         64.44        17.62 o                         
   8  -6   9          1.61         12.22        10.80 o                         
   9  -6   9          0.08          3.92         6.89 o                         
  -9  -5   9          0.20          8.98        14.38 o                         
  -8  -5   9         62.13         75.01        23.05 o                         
  -7  -5   9         57.46         68.47        19.40 o                         
  -6  -5   9         56.96         35.91        12.66 o                         
  -5  -5   9          1.49         -0.68         1.07 o                         
  -4  -5   9        186.99        131.76        23.10 o                         
  -3  -5   9         38.65         36.23         7.19 o                         
  -2  -5   9         51.22         70.16         9.85 o                         
  -1  -5   9        343.88        410.76        17.37 o                         
   0  -5   9         42.31         52.98         6.74 o                         
   1  -5   9        240.16        258.15        24.52 o                         
   2  -5   9        199.97        149.16        47.16 o                         
   3  -5   9         61.28         66.52        13.64 o                         
   4  -5   9         32.45         33.81        11.57 o                         
   5  -5   9        203.65        230.06        31.33 o                         
   6  -5   9         96.95        135.17        26.43 o                         
   7  -5   9        300.99        345.71        42.99 o                         
   8  -5   9         10.58         15.55         6.60 o                         
 -10  -4   9         17.29         21.29        15.67 o                         
  -9  -4   9         16.36         21.48        14.50 o                         
  -8  -4   9          1.54          6.45         9.69 o                         
  -7  -4   9         73.58         44.88        15.49 o                         
  -6  -4   9         92.92        107.14        21.71 o                         
  -5  -4   9        213.28        243.12        31.62 o                         
  -4  -4   9        129.94        125.67        21.16 o                         
  -3  -4   9        173.35        198.03        26.16 o                         
  -2  -4   9        155.81        152.08        22.82 o                         
  -1  -4   9         95.66        113.57        10.87 o                         
   0  -4   9       1509.94       1694.02        57.99 o                         
   1  -4   9        124.52         73.37        26.41 o                         
   2  -4   9        387.13        382.12        32.40 o                         
   3  -4   9        103.23        125.99        20.70 o                         
   4  -4   9         26.29         35.19        12.10 o                         
   5  -4   9        138.50        187.41        28.56 o                         
   6  -4   9         21.39         35.15         9.50 o                         
   7  -4   9         25.28         30.53        10.06 o                         
   8  -4   9         25.07         29.99         9.86 o                         
 -10  -3   9          3.86         16.56        13.88 o                         
  -9  -3   9          2.67         18.40        14.17 o                         
  -8  -3   9         72.47         77.26        21.30 o                         
  -7  -3   9          0.37          2.34         4.58 o                         
  -6  -3   9         11.49          2.08         5.85 o                         
  -5  -3   9        244.38        268.71        31.86 o                         
  -4  -3   9          5.36          2.77         1.80 o                         
  -3  -3   9         20.51         18.10         8.48 o                         
  -2  -3   9         49.03         40.39         4.77 o                         
  -1  -3   9         34.13         34.53         6.68 o                         
   0  -3   9          2.26          2.74         1.57 o                         
   1  -3   9          8.36         14.34         5.75 o                         
   2  -3   9         45.59         30.92         7.45 o                         
   3  -3   9         45.39         68.11        15.24 o                         
   4  -3   9         43.36         48.82        13.60 o                         
   5  -3   9         34.40         31.52         8.96 o                         
   6  -3   9         95.11        104.70        16.17 o                         
   7  -3   9        100.44        122.24        18.60 o                         
   8  -3   9         38.28         42.28        11.11 o                         
 -10  -2   9          0.95         11.69        11.21 o                         
  -9  -2   9          0.03          3.52         7.93 o                         
  -8  -2   9         85.75        122.26        25.38 o                         
  -7  -2   9        615.07        662.42        56.62 o                         
  -6  -2   9         99.91        116.44        22.80 o                         
  -5  -2   9         51.56         53.15        14.66 o                         
  -4  -2   9        336.53        302.43        22.34 o                         
  -3  -2   9        772.71        839.10        31.63 o                         
  -2  -2   9          0.26          0.73         1.46 o                         
  -1  -2   9          0.02          2.47         3.62 o                         
   0  -2   9         44.18         24.01         9.47 o                         
   1  -2   9         12.83          6.91         7.70 o                         
   2  -2   9        811.72        877.38        37.30 o                         
   3  -2   9        826.32        818.98        38.13 o                         
   4  -2   9          6.86          8.37         4.67 o                         
   5  -2   9         29.11         28.15         8.09 o                         
   6  -2   9         51.19         52.52        11.90 o                         
   7  -2   9         33.19         24.27         9.05 o                         
   8  -2   9          9.39         14.37         7.88 o                         
 -11  -1   9          0.06          2.80         6.63 o                         
 -10  -1   9         29.79         57.34        21.01 o                         
  -9  -1   9          0.24          6.77         9.75 o                         
  -8  -1   9         26.80         30.16        12.86 o                         
  -7  -1   9          4.26          0.67         2.14 o                         
  -6  -1   9        239.59        163.81        40.33 o                         
  -5  -1   9        290.10        152.83        79.26 o                         
  -4  -1   9        136.94        100.54        14.93 o                         
  -3  -1   9          0.01          3.80         1.86 o                         
  -2  -1   9          7.25          5.53         2.82 o                         
  -1  -1   9        521.20        505.02        24.10 o                         
   0  -1   9          0.00          4.60         3.26 o                         
   1  -1   9        273.19        291.45        20.75 o                         
   2  -1   9          1.75          6.22         5.12 o                         
   3  -1   9        112.30         60.01        21.26 o                         
   4  -1   9          6.50         13.99        10.27 o                         
   5  -1   9        396.55        392.07        30.37 o                         
   6  -1   9        258.44        278.70        27.42 o                         
   7  -1   9         10.74         16.62         7.54 o                         
 -11   0   9         15.95         30.99        16.54 o                         
 -10   0   9          4.11         24.33        16.59 o                         
  -9   0   9         12.81         21.53        12.69 o                         
  -8   0   9        109.72         92.75        20.42 o                         
  -7   0   9         86.49         91.35        19.46 o                         
  -6   0   9        169.93        119.89        38.54 o                         
  -5   0   9        289.35        147.86        25.27 o                         
  -4   0   9          0.28          0.97         1.14 o                         
  -3   0   9        569.97        586.66        27.50 o                         
  -2   0   9        262.10        233.38        14.00 o                         
  -1   0   9        194.83        193.03        15.58 o                         
   0   0   9          0.64          0.22         3.37 o                         
   1   0   9         31.88         32.52         5.34 o                         
   2   0   9          5.51          4.90         1.90 o                         
   3   0   9          5.55          4.69         2.08 o                         
   4   0   9        116.90        118.18        16.31 o                         
   5   0   9         39.07         38.98         9.62 o                         
   6   0   9          1.90          4.51         4.39 o                         
   7   0   9          1.94         18.80         9.70 o                         
 -11   1   9          2.14         14.33        14.07 o                         
 -10   1   9          6.09         25.94        16.92 o                         
  -9   1   9         23.85         23.14        13.66 o                         
  -8   1   9         67.87         87.75        21.26 o                         
  -7   1   9        127.51        166.12        27.41 o                         
  -6   1   9        566.73        358.71       157.25 o                         
  -5   1   9         23.16         20.80         7.94 o                         
  -4   1   9        473.53        557.25        44.09 o                         
  -3   1   9         99.19        106.64        19.07 o                         
  -2   1   9         12.22         18.15         7.01 o                         
  -1   1   9        551.57        597.98        28.80 o                         
   0   1   9        173.53        152.96        12.19 o                         
   1   1   9        386.08        353.15        15.33 o                         
   2   1   9         48.38         46.98         5.44 o                         
   3   1   9         33.68         24.57         5.43 o                         
   4   1   9        102.11        116.70        16.04 o                         
   5   1   9         13.46         13.29         6.08 o                         
   6   1   9          1.33          3.67         7.09 o                         
 -11   2   9          5.99         26.45        16.82 o                         
 -10   2   9          4.19         13.14        12.34 o                         
  -9   2   9        145.75        162.49        30.18 o                         
  -8   2   9         16.93          7.22         5.81 o                         
  -7   2   9        247.01        289.58        36.24 o                         
  -6   2   9          2.08          4.52         5.27 o                         
  -5   2   9        281.78        256.54        30.03 o                         
  -4   2   9         50.51         41.12        12.24 o                         
  -3   2   9          0.12          2.19         4.41 o                         
  -2   2   9         29.03         38.05        10.27 o                         
  -1   2   9        143.98        138.61        14.54 o                         
   0   2   9       1609.33       1475.03        43.95 o                         
   1   2   9        103.80         97.51         9.70 o                         
   2   2   9        309.93        235.11        16.61 o                         
   3   2   9         76.50         60.33        20.16 o                         
   4   2   9        269.15        210.26        33.07 o                         
   5   2   9          1.71          1.23         6.16 o                         
   6   2   9          0.85          7.96         9.11 o                         
 -11   3   9          4.39         23.18        15.06 o                         
 -10   3   9          0.28          2.11         8.81 o                         
  -9   3   9          2.73          2.78         1.19 o                         
  -8   3   9         84.78        103.18        21.98 o                         
  -7   3   9         18.18         31.44        12.10 o                         
  -6   3   9        112.98        142.57        22.15 o                         
  -5   3   9         71.85         82.02        16.95 o                         
  -4   3   9         22.24         39.20        12.75 o                         
  -3   3   9         13.77         12.90         7.33 o                         
  -2   3   9        228.23        246.03        16.24 o                         
  -1   3   9        393.43        362.98        19.54 o                         
   0   3   9        124.00        127.50        11.71 o                         
   1   3   9        206.48        170.44        13.50 o                         
   2   3   9         75.41         61.55         8.20 o                         
   3   3   9         47.01         24.57         7.43 o                         
   4   3   9         52.71         43.36        17.59 o                         
   5   3   9          9.66          7.21         8.27 o                         
 -11   4   9          0.06         11.86        12.34 o                         
 -10   4   9         19.34         30.65        14.53 o                         
  -9   4   9          1.34          8.81         6.05 o                         
  -8   4   9        156.74        164.01        27.33 o                         
  -7   4   9         14.72         27.47        10.44 o                         
  -6   4   9        159.28        183.21        25.09 o                         
  -5   4   9        112.01        115.19        19.91 o                         
  -4   4   9        168.03        190.02        18.97 o                         
  -3   4   9         29.29         47.79         7.49 o                         
  -2   4   9         99.11         93.58        10.74 o                         
  -1   4   9          9.49         15.36         4.53 o                         
   0   4   9        333.57        317.67        19.53 o                         
   1   4   9          0.52          1.22         3.48 o                         
   2   4   9          2.78          1.38         3.74 o                         
   3   4   9          0.73          2.55         4.13 o                         
   4   4   9          6.54          7.40        10.81 o                         
   5   4   9         18.76         20.92         9.16 o                         
 -11   5   9          0.09          3.47         3.29 o                         
 -10   5   9         14.70         22.35         8.91 o                         
  -9   5   9         17.54         18.12         7.00 o                         
  -8   5   9         92.02        106.36        16.02 o                         
  -7   5   9         84.17         88.11        13.90 o                         
  -6   5   9        244.63        273.30        23.47 o                         
  -5   5   9         17.26         25.35         7.56 o                         
  -4   5   9        390.98        404.76        23.51 o                         
  -3   5   9        176.70        178.30        15.32 o                         
  -2   5   9         93.74        108.46        12.28 o                         
  -1   5   9         72.29         69.40         9.54 o                         
   0   5   9          1.02          1.07         2.44 o                         
   1   5   9        299.26        263.81        19.45 o                         
   2   5   9         55.29         33.86        12.42 o                         
   3   5   9          6.72          2.62         3.47 o                         
   4   5   9         11.17          9.06         9.30 o                         
 -11   6   9          1.54          4.20         4.55 o                         
 -10   6   9          8.18         14.06         7.57 o                         
  -9   6   9        101.80        105.90        19.44 o                         
  -8   6   9         52.53         54.75        11.24 o                         
  -7   6   9         51.48         50.86        10.70 o                         
  -6   6   9         15.85         13.39         4.95 o                         
  -5   6   9        755.08        722.90        40.25 o                         
  -4   6   9        282.64        308.59        21.04 o                         
  -3   6   9        330.67        365.32        22.94 o                         
  -2   6   9        373.77        364.89        28.54 o                         
  -1   6   9        406.35        478.57        34.08 o                         
   0   6   9        343.22        323.28        26.48 o                         
   1   6   9          4.27          4.73         6.91 o                         
   2   6   9          0.25          1.83         4.28 o                         
   3   6   9          3.77          2.37         6.31 o                         
 -10   7   9         31.77         31.61        17.76 o                         
  -9   7   9          0.44         -3.54         6.61 o                         
  -8   7   9          0.35          1.63        10.90 o                         
  -7   7   9         48.51         35.87        10.26 o                         
  -6   7   9        566.46        569.52        50.83 o                         
  -5   7   9        248.26        298.66        21.46 o                         
  -4   7   9          0.11          3.45         2.61 o                         
  -3   7   9         17.07         19.10         8.00 o                         
  -2   7   9         19.72          5.57        10.12 o                         
  -1   7   9         80.89         80.48        11.83 o                         
   0   7   9          5.60          6.51         3.37 o                         
   1   7   9         16.49         10.55         6.10 o                         
   2   7   9          0.37          1.58         3.47 o                         
 -10   8   9          0.14          1.03         7.13 o                         
  -9   8   9          3.40         11.66         9.32 o                         
  -8   8   9          0.30          7.69        10.91 o                         
  -7   8   9         65.64         80.82        24.02 o                         
  -6   8   9         20.99         25.65         9.83 o                         
  -5   8   9        167.85        160.50        22.26 o                         
  -4   8   9          6.27         10.95         4.04 o                         
  -3   8   9         21.50         18.34         7.27 o                         
  -2   8   9          8.54          7.91         4.95 o                         
  -1   8   9          0.23          2.58         4.75 o                         
   0   8   9          0.84          7.92         6.53 o                         
   1   8   9         22.17         28.69        19.29 o                         
  -9   9   9         25.33         32.62        18.95 o                         
  -8   9   9         14.12         18.24        13.13 o                         
  -7   9   9          0.05         10.04        12.17 o                         
  -6   9   9         48.86         54.05        13.90 o                         
  -5   9   9        259.41        287.16        30.50 o                         
  -4   9   9         31.65         24.79         8.58 o                         
  -3   9   9         56.50         67.77        14.81 o                         
  -2   9   9          1.13          6.05         5.18 o                         
  -1   9   9          2.43          6.33         4.25 o                         
   0   9   9          0.00          0.82         3.39 o                         
  -9  10   9         33.78         35.74        19.30 o                         
  -8  10   9          1.00         -0.50         8.19 o                         
  -7  10   9        108.47         98.90        19.47 o                         
  -6  10   9         60.53         61.38        15.27 o                         
  -5  10   9          0.81         13.23         8.36 o                         
  -4  10   9          0.50         -3.12         5.01 o                         
  -3  10   9          2.56          8.20         7.21 o                         
  -2  10   9          5.54          9.96         6.71 o                         
  -7  11   9          2.47          3.43         3.51 o                         
  -6  11   9          0.35          0.37         3.10 o                         
  -5  11   9          2.25         11.06         7.59 o                         
  -4  11   9          0.01          5.24         5.48 o                         
   0 -15  10          2.40          0.97         5.91 o                         
   1 -15  10         10.15         16.98        11.04 o                         
   2 -15  10          9.16         11.38         5.17 o                         
   3 -15  10         28.35         30.31        28.53 o                         
   4 -15  10         18.73         36.93        17.95 o                         
   5 -15  10         26.92         41.55        20.40 o                         
  -2 -14  10          0.44          0.92         3.78 o                         
  -1 -14  10          9.33          7.13         5.74 o                         
   0 -14  10          3.19          4.39         5.17 o                         
   1 -14  10          8.58         11.48         9.54 o                         
   2 -14  10         46.92         45.40        14.44 o                         
   3 -14  10         14.08         15.76         9.86 o                         
   4 -14  10          3.08          8.57        11.66 o                         
   5 -14  10          5.86         11.39        10.98 o                         
   6 -14  10         30.31         43.99        13.85 o                         
  -3 -13  10          1.48          0.21        10.24 o                         
  -2 -13  10          2.51         -0.24         3.26 o                         
  -1 -13  10          3.94          1.54         4.91 o                         
   0 -13  10         64.97         41.73        28.06 o                         
   1 -13  10          3.45         -0.42         2.88 o                         
   2 -13  10          0.11          1.84         2.29 o                         
   3 -13  10         65.53         49.00        10.87 o                         
   4 -13  10          6.10         15.55         7.02 o                         
   5 -13  10          0.05          8.90         8.27 o                         
   6 -13  10          2.86          6.19         5.14 o                         
   7 -13  10          3.09         12.03         8.36 o                         
  -4 -12  10          1.64          0.10         2.75 o                         
  -3 -12  10         15.23          5.61         4.46 o                         
  -2 -12  10         41.17         17.07         9.02 o                         
  -1 -12  10         15.63         11.10         8.41 o                         
   0 -12  10        185.69        264.41        28.66 o                         
   1 -12  10          0.00          4.07         5.21 o                         
   2 -12  10        458.79        366.49        71.73 o                         
   3 -12  10          5.65          6.49         3.05 o                         
   4 -12  10          9.61          5.98         3.28 o                         
   5 -12  10         10.32          7.02         3.99 o                         
   6 -12  10          0.19          1.52         5.68 o                         
   7 -12  10          6.17         12.33         8.93 o                         
   8 -12  10         20.48         31.32        15.86 o                         
  -5 -11  10         15.95          8.36         9.15 o                         
  -4 -11  10         18.68         20.05        11.50 o                         
  -3 -11  10         21.49         28.82        12.80 o                         
  -2 -11  10          6.40          6.26         4.32 o                         
  -1 -11  10         40.14         47.70        10.96 o                         
   0 -11  10        201.44        260.36        45.92 o                         
   1 -11  10         44.13         44.19         8.66 o                         
   2 -11  10        134.70        137.54        14.19 o                         
   3 -11  10         39.10         42.39         6.81 o                         
   4 -11  10          1.63          1.10         1.63 o                         
   5 -11  10        108.98        126.32        18.91 o                         
   6 -11  10         14.70         19.78         8.89 o                         
   7 -11  10         80.43        129.06        29.75 o                         
   8 -11  10          1.11          4.86        10.16 o                         
  -6 -10  10          0.11          5.85         6.17 o                         
  -5 -10  10          1.22          8.54        10.65 o                         
  -4 -10  10         21.71         26.14        12.79 o                         
  -3 -10  10        133.60        185.86        31.16 o                         
  -2 -10  10         89.03        126.31        17.66 o                         
  -1 -10  10         24.36         33.33         9.21 o                         
   0 -10  10         15.89         31.81         9.33 o                         
   1 -10  10          5.87          7.48         4.79 o                         
   2 -10  10         28.72         36.58         5.94 o                         
   3 -10  10          0.20          4.03         2.52 o                         
   4 -10  10          9.28         12.62         6.43 o                         
   5 -10  10         47.53         28.18         8.69 o                         
   6 -10  10          1.02          6.68         5.73 o                         
   7 -10  10         13.36         17.70        11.80 o                         
   8 -10  10          0.03         -3.17         7.07 o                         
  -7  -9  10         29.01         25.00        17.65 o                         
  -6  -9  10         35.17         41.64        17.86 o                         
  -5  -9  10         76.78        102.46        25.71 o                         
  -4  -9  10          0.00         -0.12         3.49 o                         
  -3  -9  10          0.11          1.28         2.19 o                         
  -2  -9  10         10.53         21.02         7.63 o                         
  -1  -9  10          3.15          3.77         2.35 o                         
   0  -9  10          1.03          0.95         1.38 o                         
   1  -9  10         21.56         20.25         4.66 o                         
   2  -9  10         51.50         53.73         8.63 o                         
   3  -9  10         74.51         74.10         9.10 o                         
   4  -9  10          0.65          5.32         5.04 o                         
   5  -9  10          0.25          0.87         5.12 o                         
   6  -9  10         52.41         57.18        16.28 o                         
   7  -9  10          0.78          4.39         5.36 o                         
   8  -9  10          3.12          1.19         5.82 o                         
  -7  -8  10         13.94         17.72        13.29 o                         
  -6  -8  10        158.58        175.75        33.52 o                         
  -5  -8  10          9.71         12.18         5.71 o                         
  -4  -8  10         54.62         56.95        19.11 o                         
  -3  -8  10          2.89          2.25         5.38 o                         
  -2  -8  10         65.73         44.92        15.97 o                         
  -1  -8  10         14.34         12.20         3.59 o                         
   0  -8  10        155.58        180.58        14.09 o                         
   1  -8  10        138.30        166.43        14.19 o                         
   2  -8  10         12.24         11.41         3.31 o                         
   3  -8  10         65.77         58.57        12.73 o                         
   4  -8  10         40.65         54.38        16.17 o                         
   5  -8  10         19.24         17.14        10.59 o                         
   6  -8  10         11.52         12.24         3.24 o                         
   7  -8  10          0.06         19.36        11.16 o                         
   8  -8  10          0.81          5.44        10.04 o                         
  -8  -7  10          8.77         13.93        12.90 o                         
  -7  -7  10          9.57         24.06        13.27 o                         
  -6  -7  10          3.98          4.08         3.59 o                         
  -5  -7  10          0.83          2.08         2.00 o                         
  -4  -7  10          8.18          7.43         4.11 o                         
  -3  -7  10          6.17         13.57         5.72 o                         
  -2  -7  10          0.01          0.74         0.76 o                         
  -1  -7  10        146.34        125.01        24.96 o                         
   0  -7  10        433.10        449.78        23.73 o                         
   1  -7  10         14.51         16.93         4.30 o                         
   2  -7  10          7.61          5.28         2.17 o                         
   3  -7  10          3.14         10.77         7.61 o                         
   4  -7  10          5.45         13.62         7.59 o                         
   5  -7  10         41.44         45.17        14.80 o                         
   6  -7  10          1.37         -0.64         0.64 o                         
   7  -7  10          9.49         27.65        12.93 o                         
   8  -7  10          0.02         -6.75         7.07 o                         
  -9  -6  10          7.75         10.12        13.25 o                         
  -8  -6  10         10.30         29.78        17.47 o                         
  -7  -6  10         45.86         51.18        16.77 o                         
  -6  -6  10          6.68          4.30         1.68 o                         
  -5  -6  10        300.30        238.04        90.80 o                         
  -4  -6  10        163.28        124.94        39.10 o                         
  -3  -6  10         43.86         35.16         7.21 o                         
  -2  -6  10        474.85        495.49        28.64 o                         
  -1  -6  10        113.85         98.54        21.62 o                         
   0  -6  10        124.48        170.55        13.10 o                         
   1  -6  10          3.62          4.07         4.66 o                         
   2  -6  10        314.57        363.65        32.95 o                         
   3  -6  10          1.65          5.44         4.80 o                         
   4  -6  10        128.33        167.91        25.27 o                         
   5  -6  10         36.46         43.44        14.22 o                         
   6  -6  10        107.98        125.68        24.85 o                         
   7  -6  10          4.34         12.89        12.26 o                         
   8  -6  10          0.27          3.86         8.02 o                         
  -9  -5  10          5.23         10.16         8.35 o                         
  -8  -5  10          1.15          5.12         8.40 o                         
  -7  -5  10          0.13          0.38         3.78 o                         
  -6  -5  10          8.75          6.49         4.85 o                         
  -5  -5  10         76.08        117.12        23.65 o                         
  -4  -5  10         69.96         72.25        17.26 o                         
  -3  -5  10          0.06          1.56         3.22 o                         
  -2  -5  10        123.92         84.04        51.26 o                         
  -1  -5  10        479.46        520.30        52.04 o                         
   0  -5  10        480.50        501.03        40.14 o                         
   1  -5  10        595.72        690.08        42.46 o                         
   2  -5  10         16.32          9.17         6.16 o                         
   3  -5  10        355.38        339.79        35.11 o                         
   4  -5  10        207.03        221.01        30.66 o                         
   5  -5  10        301.42        366.80        41.29 o                         
   6  -5  10          8.05         18.54        10.32 o                         
   7  -5  10        156.35        192.64        24.09 o                         
   8  -5  10          3.82          6.85         7.91 o                         
  -9  -4  10         16.51         27.23        14.96 o                         
  -8  -4  10          5.37         -0.65         6.40 o                         
  -7  -4  10         32.60         26.11        11.03 o                         
  -6  -4  10        187.61        182.81        29.76 o                         
  -5  -4  10         36.43         30.71        11.67 o                         
  -4  -4  10          1.87          5.95         6.42 o                         
  -3  -4  10        168.39        166.59        25.41 o                         
  -2  -4  10         95.31         59.27        23.98 o                         
  -1  -4  10        109.19        103.26        11.68 o                         
   0  -4  10        138.03        126.21        17.26 o                         
   1  -4  10         22.00         13.37         6.93 o                         
   2  -4  10        447.49        258.59       134.78 o                         
   3  -4  10       1205.91       1259.71        67.02 o                         
   4  -4  10         69.22         76.11        18.12 o                         
   5  -4  10        236.47        249.30        33.95 o                         
   6  -4  10        307.19        326.04        29.62 o                         
   7  -4  10          3.63          8.18         5.48 o                         
   8  -4  10         11.57         17.05         8.42 o                         
 -10  -3  10          0.07         27.83        18.64 o                         
  -9  -3  10          2.02          3.06         8.43 o                         
  -8  -3  10        162.30        163.63        31.53 o                         
  -7  -3  10         51.44         46.51        14.56 o                         
  -6  -3  10         33.46         46.18        15.10 o                         
  -5  -3  10         35.22         15.69        12.18 o                         
  -4  -3  10        551.32        603.88        48.84 o                         
  -3  -3  10         18.29         32.42        12.11 o                         
  -2  -3  10        128.26        133.15        12.39 o                         
  -1  -3  10         48.01         43.02         8.15 o                         
   0  -3  10        446.02        415.16        32.13 o                         
   1  -3  10        380.60        268.92        94.02 o                         
   2  -3  10          2.45          0.40         1.83 o                         
   3  -3  10        557.07        592.18        47.69 o                         
   4  -3  10        408.51        438.62        30.69 o                         
   5  -3  10        137.84        142.00        18.31 o                         
   6  -3  10         74.06         80.52        14.79 o                         
   7  -3  10          0.52          2.14         4.69 o                         
 -10  -2  10          1.30          7.15        10.15 o                         
  -9  -2  10          0.18          9.18        10.88 o                         
  -8  -2  10         39.29         47.10        17.71 o                         
  -7  -2  10        114.84        124.98        24.31 o                         
  -6  -2  10        235.44        290.09        36.42 o                         
  -5  -2  10        285.56        168.83       113.93 o                         
  -4  -2  10         18.42         17.22         3.03 o                         
  -3  -2  10        107.88         98.50        14.92 o                         
  -2  -2  10          8.78          4.88         2.50 o                         
  -1  -2  10         34.89         22.86         5.39 o                         
   0  -2  10        130.87        157.27        15.00 o                         
   1  -2  10         88.87         91.23        12.00 o                         
   2  -2  10         23.64         27.52        11.62 o                         
   3  -2  10         10.90         13.96         5.56 o                         
   4  -2  10         21.91         13.87         5.83 o                         
   5  -2  10          3.64         -0.03         2.83 o                         
   6  -2  10          0.01          1.36         6.57 o                         
   7  -2  10          6.61         10.48         6.81 o                         
 -10  -1  10          4.25         15.78        12.85 o                         
  -9  -1  10          0.80          9.99         7.72 o                         
  -8  -1  10         45.29         49.72        16.03 o                         
  -7  -1  10         73.00         74.21        18.98 o                         
  -6  -1  10         49.52         33.78        13.27 o                         
  -5  -1  10         60.25         41.83         8.79 o                         
  -4  -1  10        876.85        863.55        59.79 o                         
  -3  -1  10        155.77        150.44        10.88 o                         
  -2  -1  10         48.36         48.30         6.54 o                         
  -1  -1  10         18.47         18.86         5.63 o                         
   0  -1  10         39.48         45.02         8.07 o                         
   1  -1  10         14.42         31.36         7.94 o                         
   2  -1  10         71.97         59.79        11.05 o                         
   3  -1  10         45.63         54.27        11.16 o                         
   4  -1  10        247.91        261.86        24.81 o                         
   5  -1  10        121.61        117.87        17.62 o                         
   6  -1  10          3.44          9.00         6.70 o                         
   7  -1  10          0.04          2.87         4.87 o                         
 -11   0  10         13.71         58.10        23.37 o                         
 -10   0  10          2.21         13.50        11.75 o                         
  -9   0  10          0.08         10.62        10.47 o                         
  -8   0  10          0.33         -1.52         5.50 o                         
  -7   0  10        621.28        755.73        60.86 o                         
  -6   0  10        858.70        855.32        59.83 o                         
  -5   0  10         32.03         21.22         5.47 o                         
  -4   0  10        185.27        219.85        29.74 o                         
  -3   0  10         61.77         85.22         8.65 o                         
  -2   0  10        648.99        710.18        30.07 o                         
  -1   0  10        160.38        178.82        16.15 o
[truncated: 127,657 more chars]
